# Supplementary material for: From [NHC─H]• to Persistent σ‐Complex Radicals: Photoinduced Radical Chemistry of Imidazolium Salts
Source: Angew Chem Int Ed Engl. 2026 Apr 29;65(24):e5517752. doi: 10.1002/anie.5517752 (PMC13245608; doi:10.1002/anie.5517752)
Supplement: Supplementary file 2 — Supporting File 2: anie72383‐sup‐0002‐Data.zip. [file ANIE-65-e5517752-s001.zip]

Archive with 2 entries (2 files):
- 2517460_2.cif
- 2517461_2.cif
