# Supplementary material for: From [NHC─H]• to Persistent σ‐Complex Radicals: Photoinduced Radical Chemistry of Imidazolium Salts
Source: Angew Chem Int Ed Engl. 2026 Apr 29;65(24):e5517752. doi: 10.1002/anie.5517752 (PMC13245608; doi:10.1002/anie.5517752)
Supplement: Supplementary file 2 — Supporting File 2: anie72383‐sup‐0002‐Data.zip. [file ANIE-65-e5517752-s001.zip › 2517460_2.cif]

####################################################################### 
# 
# This file contains crystal structure data downloaded from the 
# Cambridge Structural Database (CSD) hosted by the Cambridge 
# Crystallographic Data Centre (CCDC).
# 
# Full information about CCDC data access policies and citation 
# guidelines are available at http://www.ccdc.cam.ac.uk/access/V1 
# 
# Audit and citation data items may have been added by the CCDC. 
# Please retain this information to preserve the provenance of 
# this file and to allow appropriate attribution of the data. 
# 
#######################################################################

data_20250910_SM100K_FMK359_B_a
_database_code_depnum_ccdc_archive 'CCDC 2517460'
loop_
_audit_author_name
_audit_author_address
'Simon Mathew'
;University of Amsterdam
Netherlands
;
_audit_update_record             
;
2025-12-19 deposited with the CCDC.	2025-12-19 downloaded from the CCDC.
;
_publ_section_references         
;Sheldrick, G.M. (2015). Acta Cryst. A71, 3-8.
Sheldrick, G.M. (2015). Acta Cryst. C71, 3-8.
;
_audit_contact_author_name       'Simon Mathew'
_audit_contact_author_email      ?
_audit_contact_author_address    'Universiteit van Amsterdam,  The Netherlands'
_audit_contact_author_phone      ?
_publ_contact_author_id_orcid    0000-0003-2480-3222
_audit_creation_method           
;FinalCif V110 by Daniel Kratzert, Freiburg 2025,
https://dkratzert.de/finalcif.html
;
_shelx_SHELXL_version_number     2019/3
_chemical_name_systematic        ?
_chemical_name_common            ?
_chemical_formula_sum            'C51 H33 B F24 N2'
_chemical_formula_moiety         'C32 H12 B F24, C19 H21 N2'
_chemical_formula_weight         1140.60
_chemical_melting_point          ?
_space_group_crystal_system      monoclinic
_space_group_IT_number           14
_space_group_name_H-M_alt        'P 21/c'
_space_group_name_Hall           '-P 2ybc'
_shelx_space_group_comment       
;
The symmetry employed for this shelxl refinement is uniquely defined
by the following loop, which should always be used as a source of
symmetry information in preference to the above space-group names.
They are only intended as comments.
;

loop_
_space_group_symop_operation_xyz
'x, y, z'
'-x, y+1/2, -z+1/2'
'-x, -y, -z'
'x, -y-1/2, z-1/2'

_cell_length_a                   17.3311(8)
_cell_length_b                   16.6324(8)
_cell_length_c                   16.7859(8)
_cell_angle_alpha                90
_cell_angle_beta                 91.537(2)
_cell_angle_gamma                90
_cell_volume                     4836.9(4)
_cell_formula_units_Z            4
_cell_measurement_temperature    100(2)
_cell_measurement_reflns_used    9305
_cell_measurement_theta_min      2.4275
_cell_measurement_theta_max      27.4095
_exptl_crystal_description       plate
_exptl_crystal_colour            colourless
_exptl_crystal_recrystallization_method 
'Vapor diffusion of pentane into a 1,2-difluorobenzene solution at ambienttemperature.'
_exptl_crystal_density_meas      ?
_exptl_crystal_density_method    ?
_exptl_crystal_density_diffrn    1.566
_exptl_crystal_F_000             2296
_exptl_crystal_size_max          0.504
_exptl_crystal_size_mid          0.189
_exptl_crystal_size_min          0.066
_exptl_absorpt_coefficient_mu    0.156
_exptl_absorpt_correction_type   multi-scan
_exptl_absorpt_correction_T_min  0.6906
_exptl_absorpt_correction_T_max  0.7456
_exptl_absorpt_process_details   
;SADABS-2016/2 - Bruker AXS area detector scaling and absorption correction:
Krause, L., Herbst-Irmer, R., Sheldrick G.M. & Stalke D., J. Appl. Cryst. 48
(2015) 3-10
;
_exptl_absorpt_special_details   ?
_shelx_estimated_absorpt_T_min   0.925
_shelx_estimated_absorpt_T_max   0.990
_exptl_transmission_factor_min   ?
_exptl_transmission_factor_max   ?
_exptl_special_details           ?
_diffrn_ambient_temperature      100(2)
_diffrn_ambient_environment      N~2~
_diffrn_radiation_type           MoK\a
_diffrn_radiation_wavelength     0.71073
_diffrn_radiation_monochromator  'TRIUMPH graphite monochromator'
_olex2_diffrn_ambient_temperature_device 'Oxford Cryostream 700'
_diffrn_measurement_ambient_temperature_device_make ?
_diffrn_radiation_probe          x-ray
_diffrn_source                   'Sealed Tube'
_diffrn_source_type              ?
_diffrn_source_voltage           50.0
_diffrn_source_current           20.0
_diffrn_detector                 CPAD
_diffrn_detector_type            'Bruker PHOTON III'
_diffrn_detector_area_resol_mean 7.41
_diffrn_measurement_device       'three-circle diffractometer'
_diffrn_measurement_device_type  'Bruker D8 Quest ECO'
_diffrn_measurement_method       ?
_diffrn_measurement_specimen_support 'MiTeGen micromount'
_diffrn_reflns_number            201782
_diffrn_reflns_av_unetI/netI     0.0187
_diffrn_reflns_av_R_equivalents  0.0540
_diffrn_reflns_theta_min         2.068
_diffrn_reflns_theta_max         27.469
_diffrn_reflns_theta_full        25.242
_diffrn_reflns_limit_h_min       -22
_diffrn_reflns_limit_h_max       22
_diffrn_reflns_limit_k_min       -21
_diffrn_reflns_limit_k_max       21
_diffrn_reflns_limit_l_min       -21
_diffrn_reflns_limit_l_max       21
_diffrn_measured_fraction_theta_max 0.998
_diffrn_measured_fraction_theta_full 0.999
_diffrn_reflns_Laue_measured_fraction_max 0.998
_diffrn_reflns_Laue_measured_fraction_full 0.999
_diffrn_reflns_point_group_measured_fraction_max 0.998
_diffrn_reflns_point_group_measured_fraction_full 0.999
_reflns_number_total             11065
_reflns_number_gt                9076
_reflns_threshold_expression     'I > 2\s(I)'
_reflns_Friedel_coverage         0.000
_reflns_Friedel_fraction_max     .
_reflns_Friedel_fraction_full    .
_reflns_special_details          
;
 Reflections were merged by SHELXL according to the crystal
 class for the calculation of statistics and refinement.
 
 _reflns_Friedel_fraction is defined as the number of unique
 Friedel pairs measured divided by the number that would be
 possible theoretically, ignoring centric projections and
 systematic absences.
;
_computing_data_collection       
'Bruker BIS 8.5.5.6/2024-10-24 && APEX6 2024.9-1'
_computing_cell_refinement       'SAINT V8.41'
_computing_data_reduction        'SAINT V8.41'
_computing_structure_solution    'SHELXT 2018/2 (Sheldrick, 2018)'
_computing_structure_refinement  'SHELXL-2019/2 (Sheldrick, 2019)'
_computing_molecular_graphics    'ShelXle (H\"ubschle 2011)'
_computing_publication_material  ?
_refine_special_details          ?
_refine_ls_structure_factor_coef Fsqd
_refine_ls_matrix_type           full
_refine_ls_weighting_scheme      calc
_refine_ls_weighting_details     
'w=1/[\s^2^(Fo^2^)+(0.0455P)^2^+2.9474P] where P=(Fo^2^+2Fc^2^)/3'
_atom_sites_solution_primary     direct
_atom_sites_solution_secondary   difmap
_atom_sites_solution_hydrogens   geom
_refine_ls_hydrogen_treatment    constr
_refine_ls_number_reflns         11065
_refine_ls_number_parameters     735
_refine_ls_number_restraints     0
_refine_ls_R_factor_all          0.0517
_refine_ls_R_factor_gt           0.0390
_refine_ls_wR_factor_ref         0.1027
_refine_ls_wR_factor_gt          0.0937
_refine_ls_goodness_of_fit_ref   1.038
_refine_ls_restrained_S_all      1.038
_refine_ls_shift/su_max          0.000
_refine_ls_shift/su_mean         0.000
_refine_diff_density_max         0.612
_refine_diff_density_min         -0.359
_refine_diff_density_rms         0.049
_refine_ls_extinction_method     none
_refine_ls_extinction_coef       .

loop_
_atom_type_symbol
_atom_type_description
_atom_type_scat_dispersion_real
_atom_type_scat_dispersion_imag
_atom_type_scat_source
C C 0.0033 0.0016 'International Tables Vol C Tables 4.2.6.8 and 6.1.1.4'
H H 0.0000 0.0000 'International Tables Vol C Tables 4.2.6.8 and 6.1.1.4'
B B 0.0013 0.0007 'International Tables Vol C Tables 4.2.6.8 and 6.1.1.4'
F F 0.0171 0.0103 'International Tables Vol C Tables 4.2.6.8 and 6.1.1.4'
N N 0.0061 0.0033 'International Tables Vol C Tables 4.2.6.8 and 6.1.1.4'

_geom_special_details            
;
 All esds (except the esd in the dihedral angle between two l.s. planes)
 are estimated using the full covariance matrix.  The cell esds are taken
 into account individually in the estimation of esds in distances, angles
 and torsion angles; correlations between esds in cell parameters are only
 used when they are defined by crystal symmetry.  An approximate (isotropic)
 treatment of cell esds is used for estimating esds involving l.s. planes.
;

loop_
_atom_site_label
_atom_site_type_symbol
_atom_site_fract_x
_atom_site_fract_y
_atom_site_fract_z
_atom_site_U_iso_or_equiv
_atom_site_adp_type
_atom_site_occupancy
_atom_site_site_symmetry_order
_atom_site_calc_flag
_atom_site_refinement_flags_posn
_atom_site_refinement_flags_adp
_atom_site_refinement_flags_occupancy
_atom_site_disorder_assembly
_atom_site_disorder_group
N1 N 0.23029(7) 0.89209(7) 0.39461(7) 0.0211(3) Uani 1 1 d . . . . .
C2 C 0.23611(8) 0.86324(9) 0.46843(9) 0.0200(3) Uani 1 1 d . . . . .
H2 H 0.222225 0.810470 0.484276 0.024 Uiso 1 1 calc R U . . .
N3 N 0.26449(7) 0.92017(7) 0.51645(7) 0.0211(3) Uani 1 1 d . . . . .
C4 C 0.27780(12) 0.98787(10) 0.47117(11) 0.0355(4) Uani 1 1 d . . . . .
H4 H 0.298324 1.037535 0.489962 0.043 Uiso 1 1 calc R U . . .
C5 C 0.25633(11) 0.97044(10) 0.39560(10) 0.0351(4) Uani 1 1 d . . . . .
H5 H 0.258652 1.005584 0.351112 0.042 Uiso 1 1 calc R U . . .
C6 C 0.19649(9) 0.85068(9) 0.32617(9) 0.0214(3) Uani 1 1 d . . . . .
C7 C 0.24511(10) 0.82469(9) 0.26645(9) 0.0259(3) Uani 1 1 d . . . . .
C8 C 0.21008(11) 0.78614(11) 0.20141(10) 0.0331(4) Uani 1 1 d . . . . .
H8 H 0.240930 0.767700 0.159189 0.040 Uiso 1 1 calc R U . . .
C9 C 0.13129(12) 0.77425(11) 0.19723(11) 0.0366(4) Uani 1 1 d . . . . .
H9 H 0.108633 0.747184 0.152588 0.044 Uiso 1 1 calc R U . . .
C10 C 0.08512(10) 0.80132(11) 0.25729(10) 0.0325(4) Uani 1 1 d . . . . .
H10 H 0.030981 0.792587 0.253396 0.039 Uiso 1 1 calc R U . . .
C11 C 0.11645(9) 0.84120(9) 0.32350(9) 0.0252(3) Uani 1 1 d . . . . .
C12 C 0.33101(10) 0.83728(12) 0.27147(11) 0.0356(4) Uani 1 1 d . . . . .
H12A H 0.355344 0.807478 0.228493 0.053 Uiso 1 1 calc R U . . .
H12B H 0.351205 0.817873 0.323062 0.053 Uiso 1 1 calc R U . . .
H12C H 0.342463 0.894698 0.266134 0.053 Uiso 1 1 calc R U . . .
C13 C 0.06617(10) 0.87364(12) 0.38775(10) 0.0334(4) Uani 1 1 d . . . . .
H13A H 0.012376 0.875059 0.368250 0.050 Uiso 1 1 calc R U . . .
H13B H 0.082969 0.928146 0.402047 0.050 Uiso 1 1 calc R U . . .
H13C H 0.070409 0.838861 0.434783 0.050 Uiso 1 1 calc R U . . .
C14 C 0.27402(9) 0.91369(9) 0.60258(9) 0.0216(3) Uani 1 1 d . . . . .
C15 C 0.34705(9) 0.89684(9) 0.63491(10) 0.0251(3) Uani 1 1 d . . . . .
C16 C 0.35303(11) 0.89142(10) 0.71767(10) 0.0323(4) Uani 1 1 d . . . . .
H16 H 0.401534 0.878950 0.742340 0.039 Uiso 1 1 calc R U . . .
C17 C 0.28985(11) 0.90380(11) 0.76455(10) 0.0349(4) Uani 1 1 d . . . . .
H17 H 0.295431 0.900118 0.820889 0.042 Uiso 1 1 calc R U . . .
C18 C 0.21843(10) 0.92155(10) 0.73002(10) 0.0311(4) Uani 1 1 d . . . . .
H18 H 0.175557 0.930364 0.763019 0.037 Uiso 1 1 calc R U . . .
C19 C 0.20860(9) 0.92665(9) 0.64777(9) 0.0248(3) Uani 1 1 d . . . . .
C20 C 0.41692(10) 0.88727(10) 0.58486(11) 0.0317(4) Uani 1 1 d . . . . .
H20A H 0.450612 0.845630 0.608091 0.047 Uiso 1 1 calc R U . . .
H20B H 0.445005 0.938352 0.583138 0.047 Uiso 1 1 calc R U . . .
H20C H 0.400777 0.871567 0.530663 0.047 Uiso 1 1 calc R U . . .
C21 C 0.13124(9) 0.94568(11) 0.60923(10) 0.0309(4) Uani 1 1 d . . . . .
H21A H 0.093483 0.955253 0.650606 0.046 Uiso 1 1 calc R U . . .
H21B H 0.114256 0.900289 0.575925 0.046 Uiso 1 1 calc R U . . .
H21C H 0.135670 0.993885 0.576090 0.046 Uiso 1 1 calc R U . . .
B22 B 0.26741(9) 0.40525(9) 0.50885(9) 0.0166(3) Uani 1 1 d . . . . .
C23 C 0.22538(8) 0.34837(8) 0.44074(8) 0.0170(3) Uani 1 1 d . . . . .
C24 C 0.18142(8) 0.28250(8) 0.46585(8) 0.0179(3) Uani 1 1 d . . . . .
H24 H 0.180770 0.270068 0.521063 0.022 Uiso 1 1 calc R U . . .
C25 C 0.13910(8) 0.23519(9) 0.41292(9) 0.0193(3) Uani 1 1 d . . . . .
C26 C 0.13842(8) 0.25102(9) 0.33150(8) 0.0197(3) Uani 1 1 d . . . . .
H26 H 0.109790 0.218284 0.294965 0.024 Uiso 1 1 calc R U . . .
C27 C 0.18082(8) 0.31600(9) 0.30547(8) 0.0186(3) Uani 1 1 d . . . . .
C28 C 0.22313(8) 0.36403(8) 0.35895(8) 0.0182(3) Uani 1 1 d . . . . .
H28 H 0.251157 0.408553 0.339227 0.022 Uiso 1 1 calc R U . . .
C29 C 0.09439(9) 0.16507(10) 0.44230(9) 0.0261(3) Uani 1 1 d . . . . .
F30 F 0.0831(5) 0.1691(5) 0.5199(6) 0.0380(13) Uani 0.68(3) 1 d . . P A 1
F31 F 0.1334(4) 0.0952(3) 0.4301(4) 0.0403(10) Uani 0.68(3) 1 d . . P A 1
F32 F 0.0275(5) 0.1554(5) 0.4052(4) 0.0415(14) Uani 0.68(3) 1 d . . P A 1
F30' F 0.0992(15) 0.1505(14) 0.5204(11) 0.049(4) Uani 0.32(3) 1 d . . P A 2
F31' F 0.1073(18) 0.0971(8) 0.4081(15) 0.060(5) Uani 0.32(3) 1 d . . P A 2
F32' F 0.0147(6) 0.1784(13) 0.4279(15) 0.052(3) Uani 0.32(3) 1 d . . P A 2
C33 C 0.17817(9) 0.33628(9) 0.21841(9) 0.0229(3) Uani 1 1 d . . . . .
F34 F 0.16933(8) 0.27112(6) 0.17234(6) 0.0480(3) Uani 1 1 d . . . . .
F35 F 0.11932(6) 0.38532(7) 0.19943(6) 0.0371(2) Uani 1 1 d . . . . .
F36 F 0.24140(6) 0.37338(7) 0.19419(6) 0.0377(2) Uani 1 1 d . . . . .
C37 C 0.33415(8) 0.46342(8) 0.47278(8) 0.0167(3) Uani 1 1 d . . . . .
C38 C 0.34468(8) 0.54326(8) 0.49732(8) 0.0179(3) Uani 1 1 d . . . . .
H38 H 0.310630 0.565230 0.535034 0.021 Uiso 1 1 calc R U . . .
C39 C 0.40321(8) 0.59150(8) 0.46844(8) 0.0186(3) Uani 1 1 d . . . . .
C40 C 0.45539(8) 0.56180(9) 0.41431(8) 0.0192(3) Uani 1 1 d . . . . .
H40 H 0.495634 0.594543 0.394790 0.023 Uiso 1 1 calc R U . . .
C41 C 0.44653(8) 0.48235(9) 0.38975(8) 0.0185(3) Uani 1 1 d . . . . .
C42 C 0.38743(8) 0.43457(8) 0.41827(8) 0.0182(3) Uani 1 1 d . . . . .
H42 H 0.383041 0.380595 0.400203 0.022 Uiso 1 1 calc R U . . .
C43 C 0.49912(8) 0.44938(9) 0.32818(9) 0.0214(3) Uani 1 1 d . . . . .
F44 F 0.47510(6) 0.46690(7) 0.25406(6) 0.0396(3) Uani 1 1 d . . . . .
F45 F 0.57105(5) 0.47806(6) 0.33586(6) 0.0322(2) Uani 1 1 d . . . . .
F46 F 0.50492(6) 0.36908(6) 0.33130(7) 0.0369(2) Uani 1 1 d . . . . .
C47 C 0.40710(9) 0.67826(9) 0.49199(9) 0.0234(3) Uani 1 1 d . . . . .
F48 F 0.36966(6) 0.69432(6) 0.55888(6) 0.0373(2) Uani 1 1 d . . . . .
F49 F 0.37408(7) 0.72582(6) 0.43578(7) 0.0462(3) Uani 1 1 d . . . . .
F50 F 0.47883(6) 0.70523(6) 0.50310(7) 0.0350(2) Uani 1 1 d . . . . .
C51 C 0.19564(8) 0.45811(8) 0.54286(8) 0.0178(3) Uani 1 1 d . . . . .
C52 C 0.15398(8) 0.43846(9) 0.61030(9) 0.0202(3) Uani 1 1 d . . . . .
H52 H 0.169758 0.393473 0.641563 0.024 Uiso 1 1 calc R U . . .
C53 C 0.08990(9) 0.48289(9) 0.63315(9) 0.0226(3) Uani 1 1 d . . . . .
C54 C 0.06445(9) 0.54897(9) 0.58984(9) 0.0238(3) Uani 1 1 d . . . . .
H54 H 0.021354 0.579608 0.606041 0.029 Uiso 1 1 calc R U . . .
C55 C 0.10414(8) 0.56891(9) 0.52184(9) 0.0215(3) Uani 1 1 d . . . . .
C56 C 0.16743(8) 0.52427(9) 0.49895(8) 0.0198(3) Uani 1 1 d . . . . .
H56 H 0.192740 0.539049 0.451632 0.024 Uiso 1 1 calc R U . . .
C57 C 0.05165(10) 0.45957(10) 0.70882(10) 0.0312(4) Uani 1 1 d . . . . .
F58 F 0.03423(6) 0.38122(6) 0.71165(6) 0.0312(2) Uani 1 1 d . . . . .
F59 F 0.09868(8) 0.47244(8) 0.77301(6) 0.0537(3) Uani 1 1 d . . . . .
F60 F -0.01304(8) 0.49975(8) 0.72120(8) 0.0585(4) Uani 1 1 d . . . . .
C61 C 0.08257(9) 0.64254(10) 0.47544(10) 0.0280(3) Uani 1 1 d . . . . .
F62 F 0.00956(6) 0.66454(7) 0.48297(8) 0.0512(3) Uani 1 1 d . . . . .
F63 F 0.12569(7) 0.70647(6) 0.49888(7) 0.0437(3) Uani 1 1 d . . . . .
F64 F 0.09403(8) 0.63509(7) 0.39762(6) 0.0484(3) Uani 1 1 d . . . . .
C65 C 0.31159(8) 0.34847(8) 0.57605(8) 0.0167(3) Uani 1 1 d . . . . .
C66 C 0.34619(8) 0.27572(8) 0.55329(8) 0.0173(3) Uani 1 1 d . . . . .
H66 H 0.341450 0.259074 0.499239 0.021 Uiso 1 1 calc R U . . .
C67 C 0.38694(8) 0.22757(8) 0.60707(8) 0.0176(3) Uani 1 1 d . . . . .
C68 C 0.39466(8) 0.24889(9) 0.68711(8) 0.0198(3) Uani 1 1 d . . . . .
H68 H 0.421808 0.215469 0.724211 0.024 Uiso 1 1 calc R U . . .
C69 C 0.36149(8) 0.32038(9) 0.71083(8) 0.0190(3) Uani 1 1 d . . . . .
C70 C 0.32179(8) 0.36971(8) 0.65614(8) 0.0184(3) Uani 1 1 d . . . . .
H70 H 0.301108 0.419226 0.674016 0.022 Uiso 1 1 calc R U . . .
C71 C 0.42147(9) 0.14942(9) 0.58166(8) 0.0205(3) Uani 1 1 d . . . . .
F72 F 0.49538(5) 0.14131(6) 0.60561(6) 0.0291(2) Uani 1 1 d . . . . .
F73 F 0.38386(5) 0.08597(5) 0.61233(6) 0.0280(2) Uani 1 1 d . . . . .
F74 F 0.41890(6) 0.13897(6) 0.50241(5) 0.0288(2) Uani 1 1 d . . . . .
C75 C 0.36673(9) 0.34493(9) 0.79673(9) 0.0229(3) Uani 1 1 d . . . . .
F76 F 0.40312(7) 0.29094(7) 0.84299(6) 0.0436(3) Uani 1 1 d . . . . .
F77 F 0.29665(6) 0.35519(7) 0.82789(6) 0.0360(2) Uani 1 1 d . . . . .
F78 F 0.40303(7) 0.41490(7) 0.80803(6) 0.0413(3) Uani 1 1 d . . . . .

loop_
_atom_site_aniso_label
_atom_site_aniso_U_11
_atom_site_aniso_U_22
_atom_site_aniso_U_33
_atom_site_aniso_U_23
_atom_site_aniso_U_13
_atom_site_aniso_U_12
N1 0.0226(6) 0.0197(6) 0.0210(6) 0.0014(5) 0.0019(5) -0.0027(5)
C2 0.0188(7) 0.0192(7) 0.0220(7) -0.0003(5) 0.0020(5) -0.0022(5)
N3 0.0212(6) 0.0201(6) 0.0221(6) -0.0012(5) 0.0002(5) -0.0028(5)
C4 0.0519(11) 0.0222(8) 0.0322(9) 0.0024(7) -0.0040(8) -0.0137(7)
C5 0.0511(11) 0.0246(8) 0.0293(9) 0.0055(7) -0.0022(8) -0.0136(8)
C6 0.0259(7) 0.0202(7) 0.0181(7) 0.0021(5) -0.0006(6) -0.0018(6)
C7 0.0313(8) 0.0242(8) 0.0224(7) 0.0044(6) 0.0042(6) 0.0014(6)
C8 0.0469(10) 0.0306(9) 0.0220(8) -0.0009(6) 0.0035(7) 0.0064(8)
C9 0.0520(11) 0.0297(9) 0.0274(8) -0.0028(7) -0.0108(8) -0.0031(8)
C10 0.0316(9) 0.0332(9) 0.0323(9) 0.0055(7) -0.0089(7) -0.0063(7)
C11 0.0259(8) 0.0255(8) 0.0240(7) 0.0064(6) -0.0010(6) -0.0014(6)
C12 0.0301(9) 0.0459(11) 0.0313(9) 0.0053(8) 0.0101(7) 0.0004(8)
C13 0.0232(8) 0.0485(11) 0.0285(8) 0.0069(7) 0.0023(6) 0.0020(7)
C14 0.0258(7) 0.0181(7) 0.0209(7) -0.0037(5) -0.0011(6) -0.0032(6)
C15 0.0260(8) 0.0185(7) 0.0306(8) -0.0049(6) -0.0034(6) -0.0026(6)
C16 0.0355(9) 0.0280(8) 0.0327(9) -0.0053(7) -0.0119(7) -0.0006(7)
C17 0.0478(11) 0.0340(9) 0.0225(8) -0.0040(7) -0.0048(7) -0.0048(8)
C18 0.0361(9) 0.0316(9) 0.0259(8) -0.0065(7) 0.0057(7) -0.0054(7)
C19 0.0264(8) 0.0219(7) 0.0263(8) -0.0041(6) 0.0005(6) -0.0037(6)
C20 0.0239(8) 0.0285(8) 0.0425(10) -0.0084(7) -0.0019(7) 0.0002(6)
C21 0.0252(8) 0.0351(9) 0.0326(9) -0.0068(7) 0.0027(7) -0.0002(7)
B22 0.0182(7) 0.0159(7) 0.0156(7) 0.0003(5) 0.0015(6) -0.0011(6)
C23 0.0151(6) 0.0180(6) 0.0179(6) -0.0006(5) 0.0006(5) 0.0023(5)
C24 0.0176(6) 0.0211(7) 0.0152(6) 0.0009(5) 0.0013(5) -0.0004(5)
C25 0.0168(7) 0.0207(7) 0.0205(7) -0.0008(5) 0.0016(5) -0.0005(5)
C26 0.0180(7) 0.0219(7) 0.0190(7) -0.0033(5) -0.0017(5) 0.0004(5)
C27 0.0186(7) 0.0213(7) 0.0158(6) -0.0005(5) 0.0002(5) 0.0044(5)
C28 0.0176(6) 0.0176(7) 0.0196(7) 0.0016(5) 0.0019(5) 0.0005(5)
C29 0.0280(8) 0.0274(8) 0.0230(7) -0.0011(6) 0.0003(6) -0.0085(6)
F30 0.049(2) 0.040(3) 0.0260(19) -0.0022(18) 0.0136(17) -0.0250(17)
F31 0.048(2) 0.0211(10) 0.052(2) 0.0056(11) 0.0109(14) -0.0040(12)
F32 0.0289(19) 0.046(2) 0.049(2) 0.0087(14) -0.0106(13) -0.0201(16)
F30' 0.079(9) 0.047(7) 0.022(4) 0.013(4) -0.010(5) -0.036(6)
F31' 0.086(10) 0.025(3) 0.072(7) -0.012(4) 0.037(7) -0.017(5)
F32' 0.023(3) 0.054(5) 0.078(7) 0.013(5) 0.000(3) -0.015(3)
C33 0.0266(8) 0.0239(7) 0.0180(7) -0.0013(6) -0.0006(6) 0.0021(6)
F34 0.0974(10) 0.0297(5) 0.0169(5) -0.0053(4) -0.0011(5) -0.0044(6)
F35 0.0337(5) 0.0506(6) 0.0268(5) 0.0120(4) -0.0017(4) 0.0157(5)
F36 0.0314(5) 0.0614(7) 0.0204(5) 0.0085(4) 0.0053(4) -0.0060(5)
C37 0.0177(6) 0.0180(6) 0.0143(6) 0.0021(5) -0.0019(5) -0.0001(5)
C38 0.0187(7) 0.0196(7) 0.0152(6) 0.0007(5) -0.0002(5) 0.0006(5)
C39 0.0214(7) 0.0162(6) 0.0182(6) 0.0002(5) -0.0017(5) -0.0001(5)
C40 0.0193(7) 0.0208(7) 0.0176(7) 0.0016(5) 0.0004(5) -0.0023(5)
C41 0.0178(7) 0.0222(7) 0.0155(6) 0.0007(5) -0.0004(5) -0.0004(5)
C42 0.0194(7) 0.0176(6) 0.0175(6) -0.0001(5) -0.0008(5) -0.0008(5)
C43 0.0203(7) 0.0230(7) 0.0210(7) -0.0026(6) 0.0018(5) -0.0021(6)
F44 0.0388(6) 0.0621(7) 0.0176(5) -0.0058(4) -0.0002(4) 0.0128(5)
F45 0.0208(4) 0.0416(6) 0.0345(5) -0.0130(4) 0.0087(4) -0.0086(4)
F46 0.0383(6) 0.0226(5) 0.0510(6) -0.0039(4) 0.0223(5) 0.0014(4)
C47 0.0247(7) 0.0195(7) 0.0263(8) -0.0004(6) 0.0037(6) -0.0025(6)
F48 0.0429(6) 0.0257(5) 0.0444(6) -0.0139(4) 0.0209(5) -0.0098(4)
F49 0.0691(8) 0.0208(5) 0.0478(7) 0.0037(4) -0.0164(6) 0.0052(5)
F50 0.0282(5) 0.0259(5) 0.0512(6) -0.0118(4) 0.0087(4) -0.0108(4)
C51 0.0184(6) 0.0173(6) 0.0176(6) -0.0023(5) -0.0006(5) -0.0028(5)
C52 0.0227(7) 0.0174(6) 0.0204(7) -0.0006(5) 0.0012(5) -0.0019(5)
C53 0.0232(7) 0.0216(7) 0.0231(7) -0.0034(6) 0.0057(6) -0.0034(6)
C54 0.0200(7) 0.0225(7) 0.0290(8) -0.0047(6) 0.0038(6) 0.0005(6)
C55 0.0191(7) 0.0197(7) 0.0254(7) -0.0011(6) -0.0023(6) -0.0006(5)
C56 0.0193(7) 0.0212(7) 0.0187(7) 0.0003(5) 0.0007(5) -0.0017(5)
C57 0.0335(9) 0.0296(8) 0.0310(9) -0.0001(7) 0.0124(7) 0.0012(7)
F58 0.0319(5) 0.0312(5) 0.0308(5) 0.0073(4) 0.0066(4) -0.0031(4)
F59 0.0689(8) 0.0702(8) 0.0224(5) -0.0111(5) 0.0102(5) -0.0241(7)
F60 0.0588(8) 0.0503(7) 0.0689(8) 0.0194(6) 0.0466(7) 0.0244(6)
C61 0.0248(8) 0.0267(8) 0.0323(8) 0.0014(6) -0.0001(6) 0.0044(6)
F62 0.0306(6) 0.0427(6) 0.0808(9) 0.0211(6) 0.0083(6) 0.0171(5)
F63 0.0540(7) 0.0259(5) 0.0504(7) 0.0124(5) -0.0114(5) -0.0100(5)
F64 0.0704(8) 0.0467(7) 0.0278(5) 0.0073(5) -0.0061(5) 0.0251(6)
C65 0.0156(6) 0.0174(6) 0.0172(6) 0.0003(5) 0.0016(5) -0.0036(5)
C66 0.0183(7) 0.0194(7) 0.0142(6) 0.0001(5) 0.0011(5) -0.0029(5)
C67 0.0175(6) 0.0170(6) 0.0184(7) 0.0003(5) 0.0016(5) -0.0007(5)
C68 0.0208(7) 0.0210(7) 0.0173(7) 0.0025(5) -0.0010(5) -0.0008(5)
C69 0.0200(7) 0.0205(7) 0.0166(6) -0.0014(5) 0.0000(5) -0.0033(5)
C70 0.0184(7) 0.0170(6) 0.0197(7) -0.0020(5) 0.0009(5) -0.0019(5)
C71 0.0232(7) 0.0198(7) 0.0184(7) 0.0016(5) 0.0006(5) 0.0003(6)
F72 0.0223(5) 0.0293(5) 0.0355(5) -0.0013(4) -0.0015(4) 0.0067(4)
F73 0.0346(5) 0.0177(4) 0.0321(5) 0.0017(4) 0.0072(4) -0.0009(4)
F74 0.0420(6) 0.0265(5) 0.0178(4) -0.0027(3) 0.0021(4) 0.0102(4)
C75 0.0284(8) 0.0216(7) 0.0187(7) -0.0012(6) -0.0015(6) -0.0010(6)
F76 0.0696(8) 0.0426(6) 0.0179(5) -0.0031(4) -0.0102(5) 0.0216(6)
F77 0.0351(5) 0.0493(6) 0.0239(5) -0.0105(4) 0.0074(4) -0.0022(5)
F78 0.0594(7) 0.0401(6) 0.0241(5) -0.0080(4) -0.0017(5) -0.0247(5)

loop_
_geom_bond_atom_site_label_1
_geom_bond_atom_site_label_2
_geom_bond_distance
_geom_bond_site_symmetry_2
_geom_bond_publ_flag
N1 C2 1.3301(19) . ?
N1 C5 1.379(2) . ?
N1 C6 1.4496(19) . ?
C2 N3 1.3293(19) . ?
C2 H2 0.9500 . ?
N3 C4 1.381(2) . ?
N3 C14 1.4548(19) . ?
C4 C5 1.344(2) . ?
C4 H4 0.9500 . ?
C5 H5 0.9500 . ?
C6 C7 1.395(2) . ?
C6 C11 1.396(2) . ?
C7 C8 1.391(2) . ?
C7 C12 1.503(2) . ?
C8 C9 1.380(3) . ?
C8 H8 0.9500 . ?
C9 C10 1.379(3) . ?
C9 H9 0.9500 . ?
C10 C11 1.392(2) . ?
C10 H10 0.9500 . ?
C11 C13 1.505(2) . ?
C12 H12A 0.9800 . ?
C12 H12B 0.9800 . ?
C12 H12C 0.9800 . ?
C13 H13A 0.9800 . ?
C13 H13B 0.9800 . ?
C13 H13C 0.9800 . ?
C14 C15 1.392(2) . ?
C14 C19 1.398(2) . ?
C15 C16 1.393(2) . ?
C15 C20 1.501(2) . ?
C16 C17 1.381(3) . ?
C16 H16 0.9500 . ?
C17 C18 1.385(3) . ?
C17 H17 0.9500 . ?
C18 C19 1.389(2) . ?
C18 H18 0.9500 . ?
C19 C21 1.507(2) . ?
C20 H20A 0.9800 . ?
C20 H20B 0.9800 . ?
C20 H20C 0.9800 . ?
C21 H21A 0.9800 . ?
C21 H21B 0.9800 . ?
C21 H21C 0.9800 . ?
B22 C37 1.636(2) . ?
B22 C51 1.638(2) . ?
B22 C23 1.639(2) . ?
B22 C65 1.644(2) . ?
C23 C28 1.3969(19) . ?
C23 C24 1.4055(19) . ?
C24 C25 1.383(2) . ?
C24 H24 0.9500 . ?
C25 C26 1.392(2) . ?
C25 C29 1.491(2) . ?
C26 C27 1.384(2) . ?
C26 H26 0.9500 . ?
C27 C28 1.395(2) . ?
C27 C33 1.499(2) . ?
C28 H28 0.9500 . ?
C29 F31' 1.290(10) . ?
C29 F32 1.312(5) . ?
C29 F30 1.323(9) . ?
C29 F30' 1.334(18) . ?
C29 F31 1.363(5) . ?
C29 F32' 1.413(10) . ?
C33 F36 1.3307(19) . ?
C33 F34 1.3378(18) . ?
C33 F35 1.3378(18) . ?
C37 C38 1.4009(19) . ?
C37 C42 1.4019(19) . ?
C38 C39 1.391(2) . ?
C38 H38 0.9500 . ?
C39 C40 1.390(2) . ?
C39 C47 1.497(2) . ?
C40 C41 1.392(2) . ?
C40 H40 0.9500 . ?
C41 C42 1.391(2) . ?
C41 C43 1.500(2) . ?
C42 H42 0.9500 . ?
C43 F44 1.3335(18) . ?
C43 F45 1.3378(17) . ?
C43 F46 1.3402(18) . ?
C47 F50 1.3301(18) . ?
C47 F48 1.3388(18) . ?
C47 F49 1.3471(19) . ?
C51 C52 1.398(2) . ?
C51 C56 1.405(2) . ?
C52 C53 1.396(2) . ?
C52 H52 0.9500 . ?
C53 C54 1.383(2) . ?
C53 C57 1.499(2) . ?
C54 C55 1.389(2) . ?
C54 H54 0.9500 . ?
C55 C56 1.387(2) . ?
C55 C61 1.493(2) . ?
C56 H56 0.9500 . ?
C57 F60 1.326(2) . ?
C57 F58 1.339(2) . ?
C57 F59 1.351(2) . ?
C61 F62 1.3265(19) . ?
C61 F64 1.332(2) . ?
C61 F63 1.352(2) . ?
C65 C70 1.3965(19) . ?
C65 C66 1.4079(19) . ?
C66 C67 1.3861(19) . ?
C66 H66 0.9500 . ?
C67 C68 1.393(2) . ?
C67 C71 1.498(2) . ?
C68 C69 1.384(2) . ?
C68 H68 0.9500 . ?
C69 C70 1.398(2) . ?
C69 C75 1.4991(19) . ?
C70 H70 0.9500 . ?
C71 F72 1.3390(17) . ?
C71 F74 1.3412(17) . ?
C71 F73 1.3496(17) . ?
C75 F78 1.3339(18) . ?
C75 F76 1.3344(18) . ?
C75 F77 1.3460(19) . ?

loop_
_geom_angle_atom_site_label_1
_geom_angle_atom_site_label_2
_geom_angle_atom_site_label_3
_geom_angle
_geom_angle_site_symmetry_1
_geom_angle_site_symmetry_3
_geom_angle_publ_flag
C2 N1 C5 108.25(13) . . ?
C2 N1 C6 125.85(12) . . ?
C5 N1 C6 125.72(13) . . ?
N3 C2 N1 109.00(13) . . ?
N3 C2 H2 125.5 . . ?
N1 C2 H2 125.5 . . ?
C2 N3 C4 108.15(13) . . ?
C2 N3 C14 125.46(12) . . ?
C4 N3 C14 126.23(13) . . ?
C5 C4 N3 107.31(14) . . ?
C5 C4 H4 126.3 . . ?
N3 C4 H4 126.3 . . ?
C4 C5 N1 107.30(15) . . ?
C4 C5 H5 126.4 . . ?
N1 C5 H5 126.4 . . ?
C7 C6 C11 124.11(14) . . ?
C7 C6 N1 118.52(14) . . ?
C11 C6 N1 117.35(13) . . ?
C8 C7 C6 116.57(15) . . ?
C8 C7 C12 121.24(15) . . ?
C6 C7 C12 122.19(15) . . ?
C9 C8 C7 121.09(16) . . ?
C9 C8 H8 119.5 . . ?
C7 C8 H8 119.5 . . ?
C10 C9 C8 120.58(16) . . ?
C10 C9 H9 119.7 . . ?
C8 C9 H9 119.7 . . ?
C9 C10 C11 121.17(16) . . ?
C9 C10 H10 119.4 . . ?
C11 C10 H10 119.4 . . ?
C10 C11 C6 116.46(15) . . ?
C10 C11 C13 121.48(15) . . ?
C6 C11 C13 122.05(14) . . ?
C7 C12 H12A 109.5 . . ?
C7 C12 H12B 109.5 . . ?
H12A C12 H12B 109.5 . . ?
C7 C12 H12C 109.5 . . ?
H12A C12 H12C 109.5 . . ?
H12B C12 H12C 109.5 . . ?
C11 C13 H13A 109.5 . . ?
C11 C13 H13B 109.5 . . ?
H13A C13 H13B 109.5 . . ?
C11 C13 H13C 109.5 . . ?
H13A C13 H13C 109.5 . . ?
H13B C13 H13C 109.5 . . ?
C15 C14 C19 124.18(14) . . ?
C15 C14 N3 118.69(14) . . ?
C19 C14 N3 117.12(13) . . ?
C14 C15 C16 116.37(15) . . ?
C14 C15 C20 122.82(15) . . ?
C16 C15 C20 120.78(15) . . ?
C17 C16 C15 121.31(16) . . ?
C17 C16 H16 119.3 . . ?
C15 C16 H16 119.3 . . ?
C16 C17 C18 120.46(16) . . ?
C16 C17 H17 119.8 . . ?
C18 C17 H17 119.8 . . ?
C17 C18 C19 120.90(16) . . ?
C17 C18 H18 119.6 . . ?
C19 C18 H18 119.6 . . ?
C18 C19 C14 116.77(15) . . ?
C18 C19 C21 121.57(15) . . ?
C14 C19 C21 121.66(14) . . ?
C15 C20 H20A 109.5 . . ?
C15 C20 H20B 109.5 . . ?
H20A C20 H20B 109.5 . . ?
C15 C20 H20C 109.5 . . ?
H20A C20 H20C 109.5 . . ?
H20B C20 H20C 109.5 . . ?
C19 C21 H21A 109.5 . . ?
C19 C21 H21B 109.5 . . ?
H21A C21 H21B 109.5 . . ?
C19 C21 H21C 109.5 . . ?
H21A C21 H21C 109.5 . . ?
H21B C21 H21C 109.5 . . ?
C37 B22 C51 111.25(11) . . ?
C37 B22 C23 112.85(11) . . ?
C51 B22 C23 103.03(11) . . ?
C37 B22 C65 105.82(11) . . ?
C51 B22 C65 114.39(11) . . ?
C23 B22 C65 109.70(11) . . ?
C28 C23 C24 116.04(13) . . ?
C28 C23 B22 125.31(12) . . ?
C24 C23 B22 118.35(12) . . ?
C25 C24 C23 122.24(13) . . ?
C25 C24 H24 118.9 . . ?
C23 C24 H24 118.9 . . ?
C24 C25 C26 120.92(13) . . ?
C24 C25 C29 120.26(13) . . ?
C26 C25 C29 118.81(13) . . ?
C27 C26 C25 117.85(13) . . ?
C27 C26 H26 121.1 . . ?
C25 C26 H26 121.1 . . ?
C26 C27 C28 121.22(13) . . ?
C26 C27 C33 118.72(13) . . ?
C28 C27 C33 120.02(13) . . ?
C27 C28 C23 121.73(13) . . ?
C27 C28 H28 119.1 . . ?
C23 C28 H28 119.1 . . ?
F32 C29 F30 108.8(5) . . ?
F31' C29 F30' 105.7(8) . . ?
F32 C29 F31 105.1(3) . . ?
F30 C29 F31 106.2(4) . . ?
F31' C29 F32' 103.9(6) . . ?
F30' C29 F32' 103.4(8) . . ?
F31' C29 C25 116.2(5) . . ?
F32 C29 C25 113.5(2) . . ?
F30 C29 C25 112.2(4) . . ?
F30' C29 C25 116.6(8) . . ?
F31 C29 C25 110.6(3) . . ?
F32' C29 C25 109.6(5) . . ?
F36 C33 F34 106.36(13) . . ?
F36 C33 F35 105.86(13) . . ?
F34 C33 F35 106.35(13) . . ?
F36 C33 C27 113.46(12) . . ?
F34 C33 C27 112.42(13) . . ?
F35 C33 C27 111.87(12) . . ?
C38 C37 C42 115.69(13) . . ?
C38 C37 B22 122.64(12) . . ?
C42 C37 B22 121.57(12) . . ?
C39 C38 C37 122.33(13) . . ?
C39 C38 H38 118.8 . . ?
C37 C38 H38 118.8 . . ?
C40 C39 C38 121.09(13) . . ?
C40 C39 C47 119.32(13) . . ?
C38 C39 C47 119.48(13) . . ?
C39 C40 C41 117.55(13) . . ?
C39 C40 H40 121.2 . . ?
C41 C40 H40 121.2 . . ?
C42 C41 C40 121.12(13) . . ?
C42 C41 C43 119.65(13) . . ?
C40 C41 C43 119.14(13) . . ?
C41 C42 C37 122.21(13) . . ?
C41 C42 H42 118.9 . . ?
C37 C42 H42 118.9 . . ?
F44 C43 F45 106.19(12) . . ?
F44 C43 F46 105.99(12) . . ?
F45 C43 F46 106.43(12) . . ?
F44 C43 C41 112.50(12) . . ?
F45 C43 C41 112.65(12) . . ?
F46 C43 C41 112.56(12) . . ?
F50 C47 F48 106.70(12) . . ?
F50 C47 F49 106.14(13) . . ?
F48 C47 F49 105.31(13) . . ?
F50 C47 C39 113.42(13) . . ?
F48 C47 C39 113.22(12) . . ?
F49 C47 C39 111.45(13) . . ?
C52 C51 C56 115.34(13) . . ?
C52 C51 B22 124.77(13) . . ?
C56 C51 B22 119.62(12) . . ?
C53 C52 C51 122.06(14) . . ?
C53 C52 H52 119.0 . . ?
C51 C52 H52 119.0 . . ?
C54 C53 C52 121.38(14) . . ?
C54 C53 C57 120.58(14) . . ?
C52 C53 C57 117.97(14) . . ?
C53 C54 C55 117.64(14) . . ?
C53 C54 H54 121.2 . . ?
C55 C54 H54 121.2 . . ?
C56 C55 C54 120.83(14) . . ?
C56 C55 C61 118.89(14) . . ?
C54 C55 C61 120.13(14) . . ?
C55 C56 C51 122.72(13) . . ?
C55 C56 H56 118.6 . . ?
C51 C56 H56 118.6 . . ?
F60 C57 F58 107.01(14) . . ?
F60 C57 F59 106.85(15) . . ?
F58 C57 F59 104.94(14) . . ?
F60 C57 C53 113.40(14) . . ?
F58 C57 C53 112.76(13) . . ?
F59 C57 C53 111.33(14) . . ?
F62 C61 F64 106.67(14) . . ?
F62 C61 F63 106.06(14) . . ?
F64 C61 F63 105.23(14) . . ?
F62 C61 C55 113.74(14) . . ?
F64 C61 C55 113.15(13) . . ?
F63 C61 C55 111.36(13) . . ?
C70 C65 C66 115.78(13) . . ?
C70 C65 B22 124.03(12) . . ?
C66 C65 B22 120.08(12) . . ?
C67 C66 C65 122.22(13) . . ?
C67 C66 H66 118.9 . . ?
C65 C66 H66 118.9 . . ?
C66 C67 C68 121.02(13) . . ?
C66 C67 C71 121.10(13) . . ?
C68 C67 C71 117.84(12) . . ?
C69 C68 C67 117.81(13) . . ?
C69 C68 H68 121.1 . . ?
C67 C68 H68 121.1 . . ?
C68 C69 C70 121.07(13) . . ?
C68 C69 C75 119.73(13) . . ?
C70 C69 C75 119.19(13) . . ?
C65 C70 C69 122.06(13) . . ?
C65 C70 H70 119.0 . . ?
C69 C70 H70 119.0 . . ?
F72 C71 F74 106.90(12) . . ?
F72 C71 F73 105.94(11) . . ?
F74 C71 F73 105.87(12) . . ?
F72 C71 C67 112.84(12) . . ?
F74 C71 C67 113.08(12) . . ?
F73 C71 C67 111.67(12) . . ?
F78 C75 F76 106.90(13) . . ?
F78 C75 F77 105.14(12) . . ?
F76 C75 F77 106.05(13) . . ?
F78 C75 C69 112.99(12) . . ?
F76 C75 C69 113.07(13) . . ?
F77 C75 C69 112.10(12) . . ?

loop_
_geom_torsion_atom_site_label_1
_geom_torsion_atom_site_label_2
_geom_torsion_atom_site_label_3
_geom_torsion_atom_site_label_4
_geom_torsion
_geom_torsion_site_symmetry_1
_geom_torsion_site_symmetry_2
_geom_torsion_site_symmetry_3
_geom_torsion_site_symmetry_4
_geom_torsion_publ_flag
C5 N1 C2 N3 0.26(18) . . . . ?
C6 N1 C2 N3 -175.05(13) . . . . ?
N1 C2 N3 C4 -0.45(18) . . . . ?
N1 C2 N3 C14 175.23(13) . . . . ?
C2 N3 C4 C5 0.5(2) . . . . ?
C14 N3 C4 C5 -175.18(15) . . . . ?
N3 C4 C5 N1 -0.3(2) . . . . ?
C2 N1 C5 C4 0.0(2) . . . . ?
C6 N1 C5 C4 175.35(16) . . . . ?
C2 N1 C6 C7 -110.19(17) . . . . ?
C5 N1 C6 C7 75.3(2) . . . . ?
C2 N1 C6 C11 71.4(2) . . . . ?
C5 N1 C6 C11 -103.11(19) . . . . ?
C11 C6 C7 C8 -0.9(2) . . . . ?
N1 C6 C7 C8 -179.20(14) . . . . ?
C11 C6 C7 C12 179.13(15) . . . . ?
N1 C6 C7 C12 0.8(2) . . . . ?
C6 C7 C8 C9 -0.3(2) . . . . ?
C12 C7 C8 C9 179.60(16) . . . . ?
C7 C8 C9 C10 0.8(3) . . . . ?
C8 C9 C10 C11 0.0(3) . . . . ?
C9 C10 C11 C6 -1.2(2) . . . . ?
C9 C10 C11 C13 177.66(16) . . . . ?
C7 C6 C11 C10 1.7(2) . . . . ?
N1 C6 C11 C10 179.96(14) . . . . ?
C7 C6 C11 C13 -177.16(15) . . . . ?
N1 C6 C11 C13 1.1(2) . . . . ?
C2 N3 C14 C15 100.66(17) . . . . ?
C4 N3 C14 C15 -84.4(2) . . . . ?
C2 N3 C14 C19 -80.64(19) . . . . ?
C4 N3 C14 C19 94.27(19) . . . . ?
C19 C14 C15 C16 1.3(2) . . . . ?
N3 C14 C15 C16 179.89(13) . . . . ?
C19 C14 C15 C20 -176.89(15) . . . . ?
N3 C14 C15 C20 1.7(2) . . . . ?
C14 C15 C16 C17 -1.3(2) . . . . ?
C20 C15 C16 C17 176.97(16) . . . . ?
C15 C16 C17 C18 0.4(3) . . . . ?
C16 C17 C18 C19 0.5(3) . . . . ?
C17 C18 C19 C14 -0.5(2) . . . . ?
C17 C18 C19 C21 179.83(16) . . . . ?
C15 C14 C19 C18 -0.4(2) . . . . ?
N3 C14 C19 C18 -179.06(13) . . . . ?
C15 C14 C19 C21 179.23(15) . . . . ?
N3 C14 C19 C21 0.6(2) . . . . ?
C37 B22 C23 C28 -22.06(19) . . . . ?
C51 B22 C23 C28 98.01(15) . . . . ?
C65 B22 C23 C28 -139.78(13) . . . . ?
C37 B22 C23 C24 164.51(12) . . . . ?
C51 B22 C23 C24 -75.42(15) . . . . ?
C65 B22 C23 C24 46.79(16) . . . . ?
C28 C23 C24 C25 0.8(2) . . . . ?
B22 C23 C24 C25 174.79(13) . . . . ?
C23 C24 C25 C26 0.1(2) . . . . ?
C23 C24 C25 C29 178.97(13) . . . . ?
C24 C25 C26 C27 -0.6(2) . . . . ?
C29 C25 C26 C27 -179.48(13) . . . . ?
C25 C26 C27 C28 0.2(2) . . . . ?
C25 C26 C27 C33 -177.40(13) . . . . ?
C26 C27 C28 C23 0.7(2) . . . . ?
C33 C27 C28 C23 178.29(13) . . . . ?
C24 C23 C28 C27 -1.2(2) . . . . ?
B22 C23 C28 C27 -174.73(13) . . . . ?
C24 C25 C29 F31' -127(2) . . . . ?
C26 C25 C29 F31' 52(2) . . . . ?
C24 C25 C29 F32 141.6(6) . . . . ?
C26 C25 C29 F32 -39.5(6) . . . . ?
C24 C25 C29 F30 17.8(5) . . . . ?
C26 C25 C29 F30 -163.3(5) . . . . ?
C24 C25 C29 F30' -1.4(15) . . . . ?
C26 C25 C29 F30' 177.5(15) . . . . ?
C24 C25 C29 F31 -100.5(4) . . . . ?
C26 C25 C29 F31 78.4(4) . . . . ?
C24 C25 C29 F32' 115.6(14) . . . . ?
C26 C25 C29 F32' -65.5(14) . . . . ?
C26 C27 C33 F36 -152.82(13) . . . . ?
C28 C27 C33 F36 29.54(19) . . . . ?
C26 C27 C33 F34 -32.08(19) . . . . ?
C28 C27 C33 F34 150.28(14) . . . . ?
C26 C27 C33 F35 87.50(17) . . . . ?
C28 C27 C33 F35 -90.14(17) . . . . ?
C51 B22 C37 C38 24.77(18) . . . . ?
C23 B22 C37 C38 140.01(13) . . . . ?
C65 B22 C37 C38 -100.02(14) . . . . ?
C51 B22 C37 C42 -158.91(12) . . . . ?
C23 B22 C37 C42 -43.68(17) . . . . ?
C65 B22 C37 C42 76.29(15) . . . . ?
C42 C37 C38 C39 1.2(2) . . . . ?
B22 C37 C38 C39 177.73(13) . . . . ?
C37 C38 C39 C40 -1.2(2) . . . . ?
C37 C38 C39 C47 174.91(13) . . . . ?
C38 C39 C40 C41 0.4(2) . . . . ?
C47 C39 C40 C41 -175.66(13) . . . . ?
C39 C40 C41 C42 0.2(2) . . . . ?
C39 C40 C41 C43 176.84(13) . . . . ?
C40 C41 C42 C37 -0.1(2) . . . . ?
C43 C41 C42 C37 -176.73(13) . . . . ?
C38 C37 C42 C41 -0.6(2) . . . . ?
B22 C37 C42 C41 -177.16(13) . . . . ?
C42 C41 C43 F44 93.02(16) . . . . ?
C40 C41 C43 F44 -83.71(17) . . . . ?
C42 C41 C43 F45 -147.00(13) . . . . ?
C40 C41 C43 F45 36.27(19) . . . . ?
C42 C41 C43 F46 -26.65(19) . . . . ?
C40 C41 C43 F46 156.62(13) . . . . ?
C40 C39 C47 F50 -40.84(19) . . . . ?
C38 C39 C47 F50 142.98(14) . . . . ?
C40 C39 C47 F48 -162.62(13) . . . . ?
C38 C39 C47 F48 21.2(2) . . . . ?
C40 C39 C47 F49 78.87(17) . . . . ?
C38 C39 C47 F49 -97.30(16) . . . . ?
C37 B22 C51 C52 -143.68(13) . . . . ?
C23 B22 C51 C52 95.14(15) . . . . ?
C65 B22 C51 C52 -23.85(19) . . . . ?
C37 B22 C51 C56 42.56(17) . . . . ?
C23 B22 C51 C56 -78.61(15) . . . . ?
C65 B22 C51 C56 162.39(12) . . . . ?
C56 C51 C52 C53 -1.4(2) . . . . ?
B22 C51 C52 C53 -175.43(13) . . . . ?
C51 C52 C53 C54 0.0(2) . . . . ?
C51 C52 C53 C57 -176.83(14) . . . . ?
C52 C53 C54 C55 1.1(2) . . . . ?
C57 C53 C54 C55 177.77(14) . . . . ?
C53 C54 C55 C56 -0.6(2) . . . . ?
C53 C54 C55 C61 -176.17(14) . . . . ?
C54 C55 C56 C51 -1.0(2) . . . . ?
C61 C55 C56 C51 174.65(14) . . . . ?
C52 C51 C56 C55 2.0(2) . . . . ?
B22 C51 C56 C55 176.29(13) . . . . ?
C54 C53 C57 F60 9.7(2) . . . . ?
C52 C53 C57 F60 -173.50(15) . . . . ?
C54 C53 C57 F58 131.51(15) . . . . ?
C52 C53 C57 F58 -51.7(2) . . . . ?
C54 C53 C57 F59 -110.85(17) . . . . ?
C52 C53 C57 F59 65.97(19) . . . . ?
C56 C55 C61 F62 157.95(14) . . . . ?
C54 C55 C61 F62 -26.4(2) . . . . ?
C56 C55 C61 F64 36.0(2) . . . . ?
C54 C55 C61 F64 -148.29(15) . . . . ?
C56 C55 C61 F63 -82.28(18) . . . . ?
C54 C55 C61 F63 93.41(17) . . . . ?
C37 B22 C65 C70 88.67(15) . . . . ?
C51 B22 C65 C70 -34.14(18) . . . . ?
C23 B22 C65 C70 -149.31(13) . . . . ?
C37 B22 C65 C66 -87.29(15) . . . . ?
C51 B22 C65 C66 149.89(12) . . . . ?
C23 B22 C65 C66 34.73(17) . . . . ?
C70 C65 C66 C67 0.8(2) . . . . ?
B22 C65 C66 C67 177.13(13) . . . . ?
C65 C66 C67 C68 0.8(2) . . . . ?
C65 C66 C67 C71 178.43(13) . . . . ?
C66 C67 C68 C69 -1.1(2) . . . . ?
C71 C67 C68 C69 -178.80(13) . . . . ?
C67 C68 C69 C70 -0.2(2) . . . . ?
C67 C68 C69 C75 178.61(13) . . . . ?
C66 C65 C70 C69 -2.2(2) . . . . ?
B22 C65 C70 C69 -178.35(13) . . . . ?
C68 C69 C70 C65 2.0(2) . . . . ?
C75 C69 C70 C65 -176.87(13) . . . . ?
C66 C67 C71 F72 131.21(14) . . . . ?
C68 C67 C71 F72 -51.11(17) . . . . ?
C66 C67 C71 F74 9.71(19) . . . . ?
C68 C67 C71 F74 -172.61(12) . . . . ?
C66 C67 C71 F73 -109.58(15) . . . . ?
C68 C67 C71 F73 68.11(17) . . . . ?
C68 C69 C75 F78 119.92(15) . . . . ?
C70 C69 C75 F78 -61.20(18) . . . . ?
C68 C69 C75 F76 -1.7(2) . . . . ?
C70 C69 C75 F76 177.21(13) . . . . ?
C68 C69 C75 F77 -121.49(15) . . . . ?
C70 C69 C75 F77 57.39(18) . . . . ?

_shelx_res_file                  
;
TITL 20250910_SM100K_FMK359_B_a.res in P2(1)/c
    20250910_SM100K_FMK359_B_a.res
    created by SHELXL-2019/3 at 11:13:37 on 18-Dec-2025
REM Old TITL 20250910_SM100K_FMK359_B in P2(1)/c
REM SHELXT solution in P2(1)/c: R1 0.183, Rweak 0.009, Alpha 0.025
REM <I/s>   0.564 for  359 systematic absences,  Orientation as input
REM Formula found by SHELXT:  C50 B2 F24 N2
CELL  0.71073  17.3311  16.6324  16.7859   90.000   91.537   90.000
ZERR    4.000   0.0008   0.0008   0.0008    0.000    0.002    0.000
LATT  1
SYMM -X, 1/2+Y, 1/2-Z
SFAC C H B F N
UNIT 204 132 4 96 8
OMIT 1 1 1
OMIT 0 2 0
TEMP -173.150
SIZE 0.066 0.189 0.504
L.S. 50
BOND $H
CONF
WPDB
ACTA
LIST 4
FMAP 2
PLAN 20

WGHT    0.045500    2.947400
FVAR       0.16688   0.67841
N1    5    0.230293    0.892094    0.394608    11.00000    0.02261    0.01968 =
         0.02100    0.00139    0.00195   -0.00269
C2    1    0.236110    0.863242    0.468430    11.00000    0.01875    0.01921 =
         0.02204   -0.00033    0.00203   -0.00223
AFIX  43
H2    2    0.222225    0.810470    0.484276    11.00000   -1.20000
AFIX   0
N3    5    0.264488    0.920173    0.516453    11.00000    0.02116    0.02007 =
         0.02207   -0.00117    0.00018   -0.00279
C4    1    0.277798    0.987866    0.471170    11.00000    0.05194    0.02217 =
         0.03219    0.00238   -0.00404   -0.01369
AFIX  43
H4    2    0.298324    1.037535    0.489962    11.00000   -1.20000
AFIX   0
C5    1    0.256326    0.970442    0.395598    11.00000    0.05114    0.02459 =
         0.02932    0.00552   -0.00223   -0.01362
AFIX  43
H5    2    0.258652    1.005584    0.351112    11.00000   -1.20000
AFIX   0
C6    1    0.196485    0.850675    0.326174    11.00000    0.02591    0.02022 =
         0.01813    0.00212   -0.00063   -0.00185
C7    1    0.245110    0.824690    0.266450    11.00000    0.03131    0.02418 =
         0.02236    0.00442    0.00423    0.00135
C8    1    0.210083    0.786139    0.201412    11.00000    0.04688    0.03058 =
         0.02203   -0.00088    0.00347    0.00639
AFIX  43
H8    2    0.240930    0.767700    0.159189    11.00000   -1.20000
AFIX   0
C9    1    0.131287    0.774250    0.197227    11.00000    0.05199    0.02966 =
         0.02737   -0.00276   -0.01082   -0.00307
AFIX  43
H9    2    0.108633    0.747184    0.152588    11.00000   -1.20000
AFIX   0
C10   1    0.085122    0.801317    0.257286    11.00000    0.03156    0.03319 =
         0.03225    0.00549   -0.00894   -0.00628
AFIX  43
H10   2    0.030981    0.792587    0.253396    11.00000   -1.20000
AFIX   0
C11   1    0.116451    0.841196    0.323498    11.00000    0.02591    0.02545 =
         0.02403    0.00645   -0.00101   -0.00137
C12   1    0.331008    0.837281    0.271472    11.00000    0.03014    0.04594 =
         0.03131    0.00535    0.01012    0.00041
AFIX 137
H12A  2    0.355344    0.807478    0.228493    11.00000   -1.50000
H12B  2    0.351205    0.817873    0.323062    11.00000   -1.50000
H12C  2    0.342463    0.894698    0.266134    11.00000   -1.50000
AFIX   0
C13   1    0.066168    0.873644    0.387746    11.00000    0.02320    0.04848 =
         0.02852    0.00693    0.00233    0.00196
AFIX 137
H13A  2    0.012376    0.875059    0.368250    11.00000   -1.50000
H13B  2    0.082969    0.928146    0.402047    11.00000   -1.50000
H13C  2    0.070409    0.838861    0.434783    11.00000   -1.50000
AFIX   0
C14   1    0.274018    0.913694    0.602584    11.00000    0.02580    0.01811 =
         0.02088   -0.00367   -0.00109   -0.00315
C15   1    0.347047    0.896843    0.634907    11.00000    0.02598    0.01854 =
         0.03059   -0.00493   -0.00337   -0.00256
C16   1    0.353029    0.891417    0.717671    11.00000    0.03555    0.02805 =
         0.03267   -0.00528   -0.01190   -0.00061
AFIX  43
H16   2    0.401534    0.878950    0.742340    11.00000   -1.20000
AFIX   0
C17   1    0.289850    0.903802    0.764551    11.00000    0.04777    0.03396 =
         0.02253   -0.00395   -0.00477   -0.00481
AFIX  43
H17   2    0.295431    0.900118    0.820889    11.00000   -1.20000
AFIX   0
C18   1    0.218429    0.921551    0.730017    11.00000    0.03613    0.03163 =
         0.02587   -0.00648    0.00572   -0.00542
AFIX  43
H18   2    0.175557    0.930364    0.763019    11.00000   -1.20000
AFIX   0
C19   1    0.208605    0.926648    0.647769    11.00000    0.02636    0.02186 =
         0.02630   -0.00405    0.00050   -0.00374
C20   1    0.416922    0.887267    0.584858    11.00000    0.02391    0.02845 =
         0.04247   -0.00841   -0.00191    0.00025
AFIX 137
H20A  2    0.450612    0.845630    0.608091    11.00000   -1.50000
H20B  2    0.445005    0.938352    0.583138    11.00000   -1.50000
H20C  2    0.400777    0.871567    0.530663    11.00000   -1.50000
AFIX   0
C21   1    0.131244    0.945682    0.609230    11.00000    0.02517    0.03507 =
         0.03257   -0.00684    0.00267   -0.00015
AFIX 137
H21A  2    0.093483    0.955253    0.650606    11.00000   -1.50000
H21B  2    0.114256    0.900289    0.575925    11.00000   -1.50000
H21C  2    0.135670    0.993885    0.576090    11.00000   -1.50000
AFIX   0
B22   3    0.267412    0.405246    0.508846    11.00000    0.01822    0.01592 =
         0.01559    0.00027    0.00153   -0.00106
C23   1    0.225379    0.348374    0.440740    11.00000    0.01510    0.01804 =
         0.01794   -0.00056    0.00058    0.00227
C24   1    0.181422    0.282505    0.465848    11.00000    0.01756    0.02109 =
         0.01521    0.00091    0.00126   -0.00036
AFIX  43
H24   2    0.180770    0.270068    0.521063    11.00000   -1.20000
AFIX   0
C25   1    0.139097    0.235193    0.412921    11.00000    0.01682    0.02072 =
         0.02046   -0.00085    0.00162   -0.00049
C26   1    0.138422    0.251017    0.331504    11.00000    0.01801    0.02194 =
         0.01899   -0.00326   -0.00173    0.00042
AFIX  43
H26   2    0.109790    0.218284    0.294965    11.00000   -1.20000
AFIX   0
C27   1    0.180823    0.316005    0.305474    11.00000    0.01861    0.02130 =
         0.01576   -0.00047    0.00024    0.00444
C28   1    0.223134    0.364030    0.358953    11.00000    0.01756    0.01763 =
         0.01958    0.00159    0.00188    0.00046
AFIX  43
H28   2    0.251157    0.408553    0.339227    11.00000   -1.20000
AFIX   0
C29   1    0.094388    0.165072    0.442301    11.00000    0.02802    0.02736 =
         0.02299   -0.00108    0.00032   -0.00852
PART 1 21.0
F30   4    0.083130    0.169115    0.519853    21.00000    0.04926    0.03951 =
         0.02596   -0.00218    0.01360   -0.02500
F31   4    0.133450    0.095237    0.430089    21.00000    0.04812    0.02113 =
         0.05226    0.00559    0.01094   -0.00400
F32   4    0.027452    0.155379    0.405160    21.00000    0.02889    0.04577 =
         0.04927    0.00872   -0.01055   -0.02006
PART 2 -21.0
F30'  4    0.099175    0.150495    0.520444   -21.00000    0.07856    0.04676 =
         0.02184    0.01284   -0.01026   -0.03619
F31'  4    0.107278    0.097081    0.408148   -21.00000    0.08584    0.02496 =
         0.07229   -0.01197    0.03670   -0.01650
F32'  4    0.014729    0.178358    0.427879   -21.00000    0.02327    0.05412 =
         0.07828    0.01254   -0.00049   -0.01477
PART 0
C33   1    0.178170    0.336277    0.218406    11.00000    0.02660    0.02387 =
         0.01804   -0.00126   -0.00065    0.00212
F34   4    0.169326    0.271120    0.172336    11.00000    0.09740    0.02965 =
         0.01687   -0.00533   -0.00110   -0.00436
F35   4    0.119320    0.385321    0.199426    11.00000    0.03374    0.05055 =
         0.02682    0.01201   -0.00168    0.01574
F36   4    0.241399    0.373382    0.194187    11.00000    0.03143    0.06136 =
         0.02043    0.00849    0.00526   -0.00599
C37   1    0.334149    0.463416    0.472777    11.00000    0.01774    0.01801 =
         0.01426    0.00211   -0.00189   -0.00011
C38   1    0.344677    0.543260    0.497322    11.00000    0.01875    0.01961 =
         0.01522    0.00070   -0.00019    0.00056
AFIX  43
H38   2    0.310630    0.565230    0.535034    11.00000   -1.20000
AFIX   0
C39   1    0.403205    0.591504    0.468436    11.00000    0.02137    0.01616 =
         0.01818    0.00020   -0.00170   -0.00007
C40   1    0.455393    0.561804    0.414307    11.00000    0.01926    0.02082 =
         0.01758    0.00159    0.00035   -0.00226
AFIX  43
H40   2    0.495634    0.594543    0.394790    11.00000   -1.20000
AFIX   0
C41   1    0.446531    0.482349    0.389750    11.00000    0.01783    0.02223 =
         0.01546    0.00065   -0.00045   -0.00035
C42   1    0.387432    0.434572    0.418271    11.00000    0.01943    0.01761 =
         0.01753   -0.00006   -0.00080   -0.00084
AFIX  43
H42   2    0.383041    0.380595    0.400203    11.00000   -1.20000
AFIX   0
C43   1    0.499119    0.449378    0.328179    11.00000    0.02030    0.02301 =
         0.02103   -0.00259    0.00182   -0.00210
F44   4    0.475099    0.466902    0.254064    11.00000    0.03884    0.06214 =
         0.01763   -0.00575   -0.00023    0.01283
F45   4    0.571048    0.478059    0.335859    11.00000    0.02084    0.04158 =
         0.03451   -0.01296    0.00872   -0.00861
F46   4    0.504918    0.369084    0.331303    11.00000    0.03827    0.02256 =
         0.05101   -0.00386    0.02231    0.00144
C47   1    0.407099    0.678257    0.491988    11.00000    0.02471    0.01949 =
         0.02630   -0.00039    0.00370   -0.00248
F48   4    0.369655    0.694318    0.558884    11.00000    0.04288    0.02571 =
         0.04437   -0.01391    0.02086   -0.00981
F49   4    0.374080    0.725817    0.435776    11.00000    0.06914    0.02080 =
         0.04782    0.00375   -0.01636    0.00515
F50   4    0.478833    0.705231    0.503098    11.00000    0.02824    0.02585 =
         0.05123   -0.01179    0.00870   -0.01077
C51   1    0.195641    0.458114    0.542865    11.00000    0.01835    0.01731 =
         0.01764   -0.00225   -0.00060   -0.00282
C52   1    0.153980    0.438465    0.610297    11.00000    0.02274    0.01745 =
         0.02040   -0.00060    0.00120   -0.00194
AFIX  43
H52   2    0.169758    0.393473    0.641563    11.00000   -1.20000
AFIX   0
C53   1    0.089895    0.482887    0.633153    11.00000    0.02320    0.02162 =
         0.02312   -0.00340    0.00570   -0.00339
C54   1    0.064452    0.548966    0.589840    11.00000    0.01999    0.02248 =
         0.02901   -0.00468    0.00377    0.00053
AFIX  43
H54   2    0.021354    0.579608    0.606041    11.00000   -1.20000
AFIX   0
C55   1    0.104144    0.568915    0.521843    11.00000    0.01915    0.01972 =
         0.02543   -0.00113   -0.00232   -0.00056
C56   1    0.167430    0.524273    0.498955    11.00000    0.01934    0.02124 =
         0.01870    0.00026    0.00066   -0.00173
AFIX  43
H56   2    0.192740    0.539049    0.451632    11.00000   -1.20000
AFIX   0
C57   1    0.051646    0.459575    0.708823    11.00000    0.03350    0.02961 =
         0.03099   -0.00011    0.01242    0.00122
F58   4    0.034234    0.381217    0.711645    11.00000    0.03194    0.03125 =
         0.03077    0.00731    0.00663   -0.00313
F59   4    0.098680    0.472437    0.773012    11.00000    0.06895    0.07025 =
         0.02240   -0.01114    0.01019   -0.02407
F60   4   -0.013042    0.499750    0.721204    11.00000    0.05883    0.05026 =
         0.06890    0.01939    0.04663    0.02444
C61   1    0.082565    0.642541    0.475440    11.00000    0.02484    0.02671 =
         0.03227    0.00143   -0.00013    0.00438
F62   4    0.009556    0.664539    0.482970    11.00000    0.03057    0.04266 =
         0.08083    0.02109    0.00831    0.01711
F63   4    0.125691    0.706474    0.498884    11.00000    0.05400    0.02588 =
         0.05039    0.01241   -0.01136   -0.01002
F64   4    0.094028    0.635086    0.397617    11.00000    0.07037    0.04672 =
         0.02782    0.00730   -0.00610    0.02509
C65   1    0.311591    0.348474    0.576054    11.00000    0.01555    0.01736 =
         0.01719    0.00027    0.00165   -0.00355
C66   1    0.346193    0.275722    0.553287    11.00000    0.01827    0.01938 =
         0.01423    0.00011    0.00106   -0.00289
AFIX  43
H66   2    0.341450    0.259074    0.499239    11.00000   -1.20000
AFIX   0
C67   1    0.386944    0.227570    0.607072    11.00000    0.01752    0.01698 =
         0.01838    0.00034    0.00162   -0.00071
C68   1    0.394662    0.248895    0.687112    11.00000    0.02084    0.02104 =
         0.01732    0.00245   -0.00104   -0.00076
AFIX  43
H68   2    0.421808    0.215469    0.724211    11.00000   -1.20000
AFIX   0
C69   1    0.361488    0.320382    0.710833    11.00000    0.01999    0.02049 =
         0.01658   -0.00136    0.00005   -0.00334
C70   1    0.321788    0.369713    0.656135    11.00000    0.01843    0.01696 =
         0.01969   -0.00203    0.00092   -0.00193
AFIX  43
H70   2    0.301108    0.419226    0.674016    11.00000   -1.20000
AFIX   0
C71   1    0.421469    0.149421    0.581665    11.00000    0.02323    0.01981 =
         0.01837    0.00164    0.00060    0.00034
F72   4    0.495379    0.141313    0.605609    11.00000    0.02230    0.02927 =
         0.03552   -0.00127   -0.00148    0.00666
F73   4    0.383863    0.085971    0.612331    11.00000    0.03461    0.01766 =
         0.03213    0.00168    0.00715   -0.00094
F74   4    0.418897    0.138967    0.502412    11.00000    0.04204    0.02654 =
         0.01781   -0.00269    0.00208    0.01021
C75   1    0.366733    0.344933    0.796735    11.00000    0.02840    0.02161 =
         0.01871   -0.00123   -0.00151   -0.00102
F76   4    0.403123    0.290944    0.842987    11.00000    0.06960    0.04262 =
         0.01791   -0.00307   -0.01024    0.02161
F77   4    0.296654    0.355188    0.827887    11.00000    0.03506    0.04931 =
         0.02392   -0.01054    0.00742   -0.00221
F78   4    0.403028    0.414897    0.808030    11.00000    0.05945    0.04006 =
         0.02413   -0.00800   -0.00168   -0.02469

REM <hkl>
REM 20250910_SM100K_FMK359_B_a.hkl
REM </hkl>
HKLF 4


REM  20250910_SM100K_FMK359_B_a.res in P2(1)/c
REM wR2 = 0.1027, GooF = S = 1.038, Restrained GooF = 1.038 for all data
REM R1 = 0.0390 for 9076 Fo > 4sig(Fo) and 0.0517 for all 11065 data
REM 735 parameters refined using 0 restraints

END

WGHT      0.0455      2.9476

REM Highest difference peak  0.612,  deepest hole -0.359,  1-sigma level  0.049
Q1    1   0.0569  0.5007  0.7590  11.00000  0.05    0.61
Q2    1  -0.0409  0.4811  0.6793  11.00000  0.05    0.48
Q3    1   0.0326  0.6901  0.5235  11.00000  0.05    0.43
Q4    1   0.2542  0.3742  0.4724  11.00000  0.05    0.38
Q5    1   0.4784  0.4650  0.3663  11.00000  0.05    0.37
Q6    1   0.1783  0.3297  0.2673  11.00000  0.05    0.36
Q7    1   0.3690  0.3356  0.7499  11.00000  0.05    0.35
Q8    1   0.2837  0.3743  0.5448  11.00000  0.05    0.34
Q9    1   0.4074  0.1966  0.5928  11.00000  0.05    0.34
Q10   1   0.1256  0.2854  0.1829  11.00000  0.05    0.33
Q11   1   0.0723  0.4709  0.6656  11.00000  0.05    0.32
Q12   1   0.4059  0.6310  0.4767  11.00000  0.05    0.31
Q13   1   0.1215  0.2004  0.4248  11.00000  0.05    0.31
Q14   1   0.3796  0.2558  0.5807  11.00000  0.05    0.31
Q15   1   0.1530  0.2342  0.3756  11.00000  0.05    0.30
Q16   1   0.3019  0.4315  0.4879  11.00000  0.05    0.30
Q17   1   0.1509  0.2661  0.4391  11.00000  0.05    0.29
Q18   1   0.1752  0.9335  0.6286  11.00000  0.05    0.29
Q19   1   0.3719  0.4466  0.4555  11.00000  0.05    0.29
Q20   1   0.3591  0.2438  0.5881  11.00000  0.05    0.28
;
_shelx_res_checksum              35899
_shelx_hkl_file                  
;
   0  -2   0    0.30    0.20
   0  -2   0   -0.20    0.10
   0  -2   0   -0.10    0.20
   0  -2   0    0.00    0.20
   0  -3   0    0.10    0.30
   0  -3   0   -0.10    0.30
   0  -3   0    0.20    0.30
   0  -3   0    0.40    0.30
   0  -3   0    0.30    0.40
   0  -3   0   -0.30    0.40
   0  -3   0    0.00    0.50
   0  -3   0   -0.10    0.30
   0  -3   0    0.30    0.30
   0   3   0    0.00    0.30
   0   3   0   -0.50    0.40
   0   3   0    0.40    0.30
   0   3   0    0.20    0.30
   0   3   0    0.40    0.40
   0   3   0    0.30    0.30
   0   3   0   -0.10    0.50
   0   3   0    0.00    0.30
   0  -4   0 1772.52   71.09
   0  -4   0 1741.73   71.09
   0   4   0 1686.23   70.79
   0   4   0 1786.52   71.19
   0  -5   0    0.20    0.70
   0  -5   0   -0.70    0.50
   0  -5   0    0.20    0.30
   0  -5   0   -0.20    0.40
   0  -5   0   -0.30    0.40
   0  -5   0    0.20    0.40
   0  -5   0    0.70    0.40
   0  -5   0   -0.10    0.50
   0   5   0    0.20    0.50
   0   5   0   -0.10    0.40
   0   5   0    0.20    0.50
   0   5   0   -0.40    0.30
   0   5   0   -0.60    0.40
   0   5   0    0.70    0.50
   0   5   0    0.20    0.40
   0   5   0    0.10    0.70
   0  -6   0   68.09    3.30
   0  -6   0   68.89    2.80
   0  -6   0   63.49    2.70
   0  -6   0   60.19    2.80
   0  -6   0   65.69    3.10
   0  -6   0   68.19    2.90
   0  -6   0   69.59    2.90
   0   6   0   68.29    2.90
   0   6   0   65.39    3.00
   0   6   0   67.09    2.90
   0   6   0   62.39    2.80
   0   6   0   68.49    2.70
   0   6   0   65.09    2.90
   0   6   0   66.29    2.80
   0  -7   0   -0.30    0.40
   0  -7   0    0.20    0.90
   0  -7   0    0.60    0.60
   0  -7   0    0.60    0.40
   0  -7   0    0.90    0.70
   0  -7   0    0.00    0.60
   0  -7   0   -0.30    0.50
   0   7   0   -0.20    0.50
   0   7   0    0.30    0.60
   0   7   0    0.50    0.50
   0   7   0    0.60    0.70
   0   7   0    0.40    0.40
   0   7   0   -0.20    0.50
   0  -8   0  115.99    5.10
   0  -8   0  127.09    5.20
   0  -8   0  124.49    5.60
   0  -8   0  128.39    5.00
   0  -8   0  124.79    5.20
   0  -8   0  125.79    5.30
   0   8   0  118.09    5.30
   0   8   0  127.69    5.20
   0   8   0  124.79    5.20
   0   8   0  122.79    5.10
   0   8   0  118.59    5.00
   0   8   0  118.19    5.00
   0   8   0  124.59    5.20
   0  -9   0    1.70    0.50
   0  -9   0    0.00    0.50
   0  -9   0    1.20    0.60
   0  -9   0    1.10    0.60
   0  -9   0    0.30    0.70
   0   9   0    0.70    0.60
   0   9   0    2.70    0.80
   0   9   0    1.30    0.40
   0   9   0    1.20    0.60
   0   9   0    1.10    0.90
   0   9   0    0.40    0.80
   0 -10   0   62.09    2.70
   0 -10   0   60.99    2.70
   0 -10   0   63.49    3.00
   0 -10   0   63.69    3.00
   0 -10   0   63.79    3.10
   0  10   0   59.49    3.00
   0  10   0   63.89    3.00
   0  10   0   62.29    2.90
   0  10   0   54.09    3.00
   0  10   0   64.09    3.20
   0  10   0   63.29    2.80
   0 -11   0    0.10    0.50
   0 -11   0    1.30    0.70
   0 -11   0    1.10    0.80
   0 -11   0   -0.60    0.60
   0  11   0    0.70    0.70
   0  11   0    2.20    0.60
   0  11   0   -0.80    0.90
   0  11   0   -0.70    0.50
   0  11   0    3.20    0.90
   0  11   0    0.60    0.60
   0 -12   0   20.40    1.70
   0 -12   0   16.40    1.40
   0 -12   0   17.00    1.50
   0  12   0   13.90    2.00
   0  12   0   13.60    1.20
   0  12   0   17.50    1.50
   0  12   0   15.60    1.60
   0  12   0   16.10    1.70
   0  12   0   14.70    1.30
   0 -13   0    0.70    0.60
   0 -13   0    0.80    0.80
   0 -13   0    0.00    0.70
   0 -13   0    0.20    0.90
   0  13   0    0.60    0.80
   0  13   0    0.30    0.80
   0  13   0   -1.00    0.50
   0  13   0    0.30    1.10
   0  13   0    0.10    0.90
   0  13   0    0.50    0.70
   0 -14   0   55.39    2.60
   0 -14   0   52.09    3.10
   0 -14   0   57.99    3.00
   0  14   0   52.49    2.70
   0  14   0   53.89    3.10
   0  14   0   55.09    3.00
   0  14   0   53.89    2.80
   0  14   0   54.79    3.30
   0  14   0   49.40    3.70
   0 -15   0    0.20    0.90
   0 -15   0    0.30    1.00
   0 -15   0    0.00    0.60
   0 -15   0   -0.80    0.90
   0  15   0    0.30    0.90
   0  15   0    1.90    1.20
   0  15   0    0.20    0.70
   0  15   0    0.20    0.70
   0  15   0    1.90    1.10
   0  15   0   -1.90    1.10
   0 -16   0   78.79    4.20
   0 -16   0   85.09    3.70
   0 -16   0   88.09    4.40
   0 -16   0   86.59    4.30
   0  16   0   77.69    4.50
   0  16   0   86.29    4.20
   0  16   0   87.89    4.00
   0  16   0   87.49    5.30
   0  16   0   76.99    4.00
   0  16   0   82.69    4.40
   0 -17   0    0.30    1.00
   0 -17   0   -1.00    1.30
   0 -17   0    0.40    0.90
   0 -17   0   -0.20    0.60
   0  17   0    0.10    0.80
   0  17   0   -0.30    1.20
   0  17   0    0.10    1.10
   0  17   0    0.90    1.50
   0  17   0    0.10    0.80
   0  17   0   -1.00    1.00
   0 -18   0    6.80    1.60
   0 -18   0   10.20    1.60
   0 -18   0    9.10    1.80
   0 -18   0    8.30    1.00
   0  18   0    9.90    1.70
   0  18   0    8.60    2.20
   0  18   0   11.40    2.00
   0  18   0    8.00    1.50
   0  18   0    8.70    1.30
   0 -19   0    0.30    0.60
   0 -19   0    0.20    1.20
   0 -19   0   -0.60    1.00
   0 -19   0    0.20    1.10
   0  19   0   -0.70    0.80
   0  19   0   -2.90    1.00
   0  19   0   -1.00    1.20
   0  19   0   -0.60    1.50
   0  19   0    1.20    1.40
   0 -20   0    0.70    1.20
   0 -20   0    0.70    1.40
   0 -20   0    1.50    1.30
   0  20   0   -1.00    0.80
   0  20   0   -1.60    1.20
   0  20   0    0.50    1.70
   0  20   0   -1.60    1.20
   0  20   0   -0.90    1.20
   0 -21   0   -0.80    1.30
   0 -21   0   -0.90    1.10
   0  21   0   -0.60    1.40
   0  21   0   -1.70    1.60
   0  21   0   -2.40    1.20
   0  21   0   -1.70    1.30
   0  21   0    1.00    0.90
   0  21   1    0.40    1.40
   0  21   1   -1.00    1.20
   0  21   1    2.80    1.70
   0  21   1    0.00    0.90
   0  21   1    2.70    1.90
   0 -21  -1   -0.70    1.50
   0 -21  -1    3.00    1.40
   0  20   1   -0.80    1.60
   0  20   1   -3.50    1.00
   0  20   1   -0.60    1.30
   0  20   1    0.30    0.80
   0  20   1   -0.40    1.30
   0 -20  -1   -0.60    1.00
   0 -20  -1   -0.40    1.10
   0 -20  -1    1.30    1.40
   0  19   1    1.00    1.30
   0  19   1    0.90    0.80
   0  19   1    0.20    1.50
   0  19   1   -1.10    1.10
   0  19   1    1.50    1.30
   0 -19  -1    1.80    0.80
   0 -19  -1    2.50    1.40
   0 -19  -1    2.30    1.10
   0 -19  -1    0.50    1.10
   0  18   1    3.50    1.00
   0  18   1    1.40    2.30
   0  18   1    1.10    1.10
   0  18   1    0.30    0.80
   0  18   1    2.20    1.70
   0  18   1    1.70    1.30
   0 -18  -1   -0.20    1.20
   0 -18  -1    1.80    0.70
   0 -18  -1    0.90    1.10
   0  17   1    0.20    0.70
   0  17   1   -1.80    1.40
   0  17   1    0.50    0.80
   0  17   1    0.90    1.20
   0  17   1   -2.30    0.90
   0  17   1   -0.20    1.20
   0 -17  -1    0.20    0.70
   0 -17  -1   -1.80    0.90
   0 -17  -1   -0.60    0.80
   0 -17  -1   -0.10    1.40
   0  16   1    0.00    1.30
   0  16   1   -0.40    0.70
   0  16   1   -0.20    1.00
   0  16   1   -0.40    0.90
   0  16   1   -0.10    0.70
   0  16   1   -0.40    1.10
   0 -16  -1    0.30    0.70
   0 -16  -1    0.40    0.90
   0 -16  -1    0.10    1.10
   0 -16  -1   -0.40    0.90
   0  15   1   24.80    2.30
   0  15   1   22.80    1.70
   0  15   1   22.20    1.70
   0  15   1   21.80    2.70
   0  15   1   20.80    2.10
   0  15   1   21.80    1.90
   0 -15  -1   22.50    1.50
   0 -15  -1   22.20    2.10
   0 -15  -1   21.50    1.90
   0 -15  -1   25.10    2.00
   0  14   1    1.30    1.40
   0  14   1    2.80    0.80
   0  14   1    2.80    0.70
   0  14   1    2.50    1.00
   0  14   1    3.00    1.00
   0  14   1    1.80    1.10
   0 -14  -1    2.10    0.70
   0 -14  -1    1.40    0.90
   0 -14  -1    1.90    1.00
   0 -14  -1    4.00    1.10
   0  13   1   86.69    3.90
   0  13   1   78.59    3.70
   0  13   1   78.09    3.90
   0  13   1   76.79    4.10
   0  13   1   80.69    3.60
   0  13   1   80.19    4.70
   0 -13  -1   78.69    3.90
   0 -13  -1   79.89    3.50
   0 -13  -1   83.19    3.90
   0 -13  -1   82.09    4.00
   0  12   1    5.10    1.00
   0  12   1    2.70    1.00
   0  12   1    3.60    0.70
   0  12   1    4.00    0.70
   0  12   1    4.20    0.90
   0  12   1    2.10    1.30
   0 -12  -1    5.80    1.10
   0 -12  -1    5.50    1.00
   0 -12  -1    7.10    1.00
   0  11   1   86.19    4.00
   0  11   1   90.59    3.80
   0  11   1   89.69    3.90
   0  11   1   86.49    4.10
   0  11   1   87.59    4.20
   0  11   1   86.09    3.60
   0 -11  -1   91.59    4.10
   0 -11  -1   91.69    4.10
   0 -11  -1   79.69    4.00
   0 -11  -1   92.39    3.80
   0  10   1   92.19    3.90
   0  10   1   87.19    3.70
   0  10   1   95.49    4.10
   0  10   1   89.59    4.10
   0  10   1   87.29    3.90
   0  10   1   91.19    3.70
   0  10   1   88.09    4.20
   0  10   1   92.69    4.10
   0 -10  -1   94.19    4.10
   0 -10  -1   90.19    4.10
   0 -10  -1   91.19    4.20
   0 -10  -1   93.29    3.80
   0   9   1   11.50    1.00
   0   9   1   11.20    1.20
   0   9   1   13.20    0.90
   0   9   1    9.30    0.80
   0   9   1    9.90    0.80
   0   9   1   11.80    0.90
   0   9   1   11.40    1.10
   0  -9  -1    9.30    1.50
   0  -9  -1   12.10    1.10
   0  -9  -1   11.00    1.20
   0  -9  -1   12.00    1.00
   0  -9  -1   11.20    1.10
   0   8   1  146.99    5.90
   0   8   1  148.19    6.30
   0   8   1  152.68    6.20
   0   8   1  151.08    6.20
   0   8   1  154.58    6.20
   0   8   1  146.19    6.00
   0   8   1  149.59    6.00
   0   8   1  146.69    5.90
   0   8   1  148.39    6.00
   0  -8  -1  144.39    6.20
   0  -8  -1  156.18    6.20
   0  -8  -1  158.88    6.00
   0  -8  -1  157.98    6.30
   0  -8  -1  152.48    6.70
   0  -8  -1  143.29    5.90
   0   7   1  412.76   15.50
   0   7   1  386.66   15.80
   0   7   1  403.86   15.30
   0   7   1  375.26   15.50
   0   7   1  400.36   15.30
   0   7   1  385.06   15.30
   0   7   1  400.66   15.50
   0   7   1  403.26   15.30
   0   7   1  389.16   15.40
   0  -7  -1  409.36   15.50
   0  -7  -1  361.66   15.40
   0  -7  -1  417.46   15.30
   0  -7  -1  418.56   15.50
   0  -7  -1  377.86   15.20
   0  -7  -1  411.56   15.50
   0  -7  -1  394.06   15.80
   0   6   1   49.50    2.10
   0   6   1   44.90    2.20
   0   6   1   45.40    2.10
   0   6   1   48.00    2.30
   0   6   1   49.40    2.40
   0   6   1   51.29    2.10
   0   6   1   50.29    2.10
   0   6   1   48.40    2.30
   0  -6  -1   45.50    2.20
   0  -6  -1   50.89    2.10
   0  -6  -1   54.79    2.30
   0  -6  -1   51.99    2.30
   0  -6  -1   46.80    2.60
   0   5   1 1318.77   50.69
   0   5   1 1285.77   50.89
   0   5   1 1407.66   50.69
   0   5   1 1216.48   50.99
   0   5   1 1389.16   50.69
   0  -5  -1 1385.46   50.89
   0  -5  -1 1337.77   51.09
   0  -5  -1 1358.06   50.59
   0  -5  -1 1272.67   50.59
   0   4   1  816.82   32.80
   0   4   1  844.32   32.50
   0   4   1  838.12   32.50
   0   4   1  846.12   32.60
   0   4   1  855.01   32.50
   0   4   1  867.01   32.50
   0   4   1  862.31   32.60
   0  -4  -1  857.91   32.50
   0  -4  -1  862.01   32.50
   0  -4  -1  850.31   32.80
   0  -4  -1  856.11   32.40
   0  -4  -1  868.61   32.60
   0   3   1  349.17   13.40
   0   3   1  348.57   13.40
   0   3   1  346.57   13.40
   0   3   1  345.27   13.40
   0   3   1  350.66   13.40
   0   3   1  343.47   13.30
   0   3   1  342.07   13.60
   0   3   1  356.86   13.40
   0   3   1  353.26   13.30
   0   3   1  338.07   13.30
   0  -3  -1  347.47   13.40
   0  -3  -1  350.36   13.40
   0  -3  -1  345.47   13.30
   0  -3  -1  349.27   13.60
   0  -3  -1  350.06   13.40
   0  -3  -1  357.86   13.40
   0  -3  -1  344.27   13.40
   0  -2  -1    1.20    0.20
   0  -2  -1    1.10    0.20
   0  -2  -1    0.90    0.20
   0  -2  -1    1.40    0.40
   0  -2  -1    1.20    0.30
   0  -2  -1    1.40    0.30
   0  -2  -1    1.10    0.20
   0  -2  -1    1.10    0.20
   0  -2  -1    0.70    0.20
   0  -2   1    1.30    0.30
   0  -2   1    2.30    0.30
   0  -2   1    1.60    0.30
   0  -2   1    2.00    0.30
   0  -2   1    1.90    0.30
   0  -2   1    1.20    0.20
   0   2  -1    2.00    0.30
   0   2  -1    2.00    0.30
   0   2  -1    1.60    0.30
   0   2  -1    2.70    0.40
   0   2  -1    1.50    0.40
   0  -3   1  354.66   13.60
   0  -3   1  348.57   13.60
   0  -3   1  353.66   13.60
   0  -3   1  344.17   13.60
   0  -3   1  350.16   13.60
   0  -3   1  358.86   13.60
   0  -3   1  358.76   13.50
   0   3  -1  353.26   13.60
   0   3  -1  366.96   13.60
   0   3  -1  342.47   13.70
   0   3  -1  355.16   13.60
   0   3  -1  346.67   13.50
   0   3  -1  355.26   13.60
   0   3  -1  353.16   13.60
   0   3  -1  345.87   13.60
   0  -4   1  833.42   32.30
   0  -4   1  854.61   32.30
   0  -4   1  843.22   32.40
   0  -4   1  840.12   32.30
   0  -4   1  812.72   32.30
   0  -4   1  858.41   32.30
   0  -4   1  833.32   32.30
   0  -4   1  875.61   32.20
   0   4  -1  843.52   32.60
   0   4  -1  846.32   32.30
   0   4  -1  848.52   32.20
   0   4  -1  819.12   32.20
   0   4  -1  873.21   32.30
   0   4  -1  818.82   32.30
   0  -5   1 1258.27   49.60
   0  -5   1 1351.96   49.70
   0  -5   1 1326.87   49.70
   0  -5   1 1368.26   50.09
   0  -5   1 1246.38   49.80
   0   5  -1 1253.97   49.90
   0  -6   1   48.90    2.30
   0  -6   1   50.19    2.10
   0  -6   1   50.09    2.20
   0  -6   1   54.29    2.30
   0  -6   1   47.10    2.30
   0   6  -1   47.30    2.20
   0   6  -1   47.70    2.20
   0   6  -1   53.39    2.30
   0   6  -1   47.20    2.40
   0   6  -1   48.20    2.20
   0   6  -1   50.69    2.30
   0   6  -1   46.70    2.30
   0  -7   1  408.16   15.50
   0  -7   1  395.16   15.60
   0  -7   1  360.96   15.50
   0  -7   1  408.76   15.40
   0  -7   1  398.56   15.40
   0  -7   1  408.66   15.60
   0   7  -1  394.26   15.60
   0   7  -1  410.16   15.50
   0   7  -1  407.86   15.50
   0   7  -1  389.06   15.50
   0   7  -1  408.76   15.70
   0   7  -1  389.66   15.60
   0  -8   1  153.58    6.00
   0  -8   1  143.99    6.00
   0  -8   1  147.79    6.20
   0  -8   1  150.98    6.20
   0   8  -1  148.09    6.20
   0   8  -1  152.38    6.10
   0   8  -1  147.69    6.20
   0   8  -1  150.08    6.20
   0   8  -1  157.98    6.10
   0   8  -1  149.09    6.30
   0   8  -1  144.29    6.00
   0  -9   1   10.30    1.00
   0  -9   1   12.40    1.20
   0  -9   1    9.30    1.10
   0  -9   1    9.20    1.10
   0  -9   1   11.50    0.90
   0   9  -1   10.30    1.50
   0   9  -1   10.90    1.30
   0   9  -1   10.70    1.10
   0   9  -1   12.10    0.90
   0   9  -1   10.70    1.10
   0   9  -1   11.80    1.10
   0 -10   1   94.29    3.90
   0 -10   1   95.59    4.20
   0 -10   1   94.09    4.20
   0 -10   1   94.29    4.30
   0  10  -1   87.99    4.70
   0  10  -1   94.99    4.20
   0  10  -1   91.59    4.20
   0  10  -1   97.19    4.20
   0  10  -1   92.49    4.10
   0  10  -1   89.69    4.30
   0 -11   1   86.39    3.80
   0 -11   1   94.89    4.20
   0 -11   1   89.59    4.30
   0 -11   1   85.99    3.80
   0 -11   1   89.29    4.10
   0  11  -1   88.49    4.00
   0  11  -1   89.39    4.10
   0  11  -1   93.39    4.80
   0  11  -1   86.69    4.30
   0  11  -1   93.09    4.20
   0 -12   1    3.80    1.00
   0 -12   1    3.40    1.00
   0 -12   1    6.10    1.10
   0 -12   1    4.90    0.70
   0 -12   1    6.20    1.00
   0  12  -1    3.40    0.80
   0  12  -1    4.60    1.30
   0  12  -1    2.90    0.90
   0  12  -1    3.00    0.70
   0  12  -1    4.60    0.90
   0  12  -1    4.60    1.10
   0 -13   1   82.49    3.60
   0 -13   1   84.79    4.00
   0 -13   1   79.39    4.00
   0 -13   1   82.19    4.10
   0  13  -1   92.29    4.00
   0  13  -1   82.69    4.20
   0  13  -1   84.49    3.80
   0  13  -1   73.29    3.80
   0  13  -1   79.09    4.70
   0  13  -1   85.49    4.10
   0 -14   1    3.30    1.00
   0 -14   1    3.70    0.70
   0 -14   1   -0.10    0.80
   0 -14   1    3.00    1.10
   0  14  -1    1.20    1.40
   0  14  -1    3.90    1.20
   0  14  -1    2.10    0.80
   0  14  -1    3.50    1.00
   0  14  -1    2.40    0.80
   0  14  -1    2.00    1.10
   0 -15   1   24.50    2.10
   0 -15   1   21.20    2.10
   0 -15   1   20.70    1.90
   0 -15   1   26.10    1.60
   0  15  -1   23.90    1.80
   0  15  -1   20.40    2.30
   0  15  -1   21.20    2.00
   0  15  -1   20.60    1.80
   0  15  -1   21.50    2.20
   0  15  -1   22.10    2.70
   0 -16   1    1.20    1.10
   0 -16   1    0.30    0.60
   0 -16   1   -0.10    0.90
   0 -16   1   -0.10    1.10
   0  16  -1    1.30    1.50
   0  16  -1    1.40    1.00
   0  16  -1    0.30    0.80
   0  16  -1    0.70    1.10
   0  16  -1    1.20    1.10
   0  16  -1    0.30    0.80
   0 -17   1   -0.60    0.60
   0 -17   1    1.10    1.00
   0 -17   1   -0.10    1.10
   0 -17   1    1.60    1.10
   0  17  -1    2.40    1.50
   0  17  -1    0.50    0.80
   0  17  -1    0.10    1.00
   0  17  -1    0.50    1.10
   0  17  -1   -1.00    0.70
   0  17  -1    0.20    1.30
   0 -18   1    2.00    1.30
   0 -18   1    2.30    1.10
   0 -18   1    2.40    1.20
   0 -18   1    3.50    0.80
   0  18  -1    1.10    1.30
   0  18  -1    2.10    1.00
   0  18  -1    0.90    1.10
   0  18  -1    2.30    1.30
   0  18  -1    1.50    1.70
   0 -19   1    0.80    0.70
   0 -19   1    2.40    1.30
   0 -19   1    1.90    1.30
   0 -19   1    1.50    1.10
   0  19  -1    1.20    1.30
   0  19  -1    1.40    0.90
   0  19  -1    1.00    1.40
   0  19  -1    1.50    1.20
   0  19  -1    1.10    1.70
   0 -20   1    1.40    1.30
   0 -20   1   -0.80    1.30
   0  20  -1    1.00    1.40
   0  20  -1    2.10    1.80
   0  20  -1   -0.30    1.30
   0  20  -1   -1.50    1.20
   0  20  -1    0.30    0.90
   0 -21   1    0.90    1.40
   0 -21   1   -0.60    1.20
   0  21  -1    2.40    1.80
   0  21  -1    0.60    1.40
   0  21  -1   -1.10    1.20
   0  21  -1   -0.40    1.50
   0  21  -1    2.10    1.00
   0  21   2    5.00    2.00
   0  21   2    4.30    1.10
   0  21   2    2.70    1.60
   0  21   2    2.70    1.60
   0  21   2   -0.10    1.30
   0 -21  -2    3.50    1.50
   0 -21  -2    4.00    1.40
   0  20   2    1.80    1.30
   0  20   2    4.20    1.10
   0  20   2    1.80    1.50
   0  20   2    1.30    1.40
   0  20   2    3.50    1.90
   0 -20  -2    2.90    1.50
   0 -20  -2    6.20    1.50
   0 -20  -2    3.00    1.30
   0  19   2    3.50    1.90
   0  19   2    4.20    1.60
   0  19   2    2.80    0.90
   0  19   2    2.80    1.30
   0  19   2    2.50    1.40
   0 -19  -2    3.00    1.40
   0 -19  -2    4.50    1.50
   0 -19  -2    4.70    1.30
   0 -19  -2    3.90    0.90
   0  18   2    3.10    0.90
   0  18   2    5.80    1.50
   0  18   2    5.70    1.10
   0  18   2    2.80    1.10
   0  18   2    5.70    2.00
   0 -18  -2    5.60    0.90
   0 -18  -2    3.30    1.30
   0 -18  -2    4.80    1.30
   0  17   2    3.50    1.80
   0  17   2    1.00    1.00
   0  17   2    2.20    1.30
   0  17   2    1.10    0.80
   0  17   2    2.90    1.20
   0 -17  -2    2.00    1.10
   0 -17  -2    3.50    1.10
   0 -17  -2    3.70    2.20
   0 -17  -2    3.60    0.80
   0  16   2   28.80    2.00
   0  16   2   30.30    2.50
   0  16   2   33.30    3.20
   0  16   2   30.20    2.50
   0  16   2   36.10    2.10
   0  16   2   24.90    2.60
   0 -16  -2   30.30    2.50
   0 -16  -2   33.00    2.40
   0 -16  -2   32.30    1.90
   0 -16  -2   29.10    2.30
   0  15   2    0.50    1.40
   0  15   2    1.80    0.90
   0  15   2    1.40    1.10
   0  15   2    2.60    0.80
   0  15   2    0.60    1.00
   0  15   2    1.40    0.70
   0 -15  -2    1.80    1.00
   0 -15  -2    3.40    1.20
   0 -15  -2    1.70    1.00
   0 -15  -2    0.50    0.70
   0  14   2   60.19    4.10
   0  14   2   60.59    3.00
   0  14   2   65.99    3.40
   0  14   2   58.69    3.60
   0  14   2   61.19    3.30
   0  14   2   63.39    3.00
   0  14   2   62.19    2.70
   0  14   2   65.19    2.70
   0 -14  -2   60.89    3.30
   0 -14  -2   65.59    3.30
   0 -14  -2   58.69    3.40
   0 -14  -2   61.69    2.90
   0  13   2    9.20    0.80
   0  13   2    7.40    0.70
   0  13   2    7.10    0.90
   0  13   2    8.60    1.40
   0  13   2    6.60    0.90
   0  13   2    7.50    1.20
   0  13   2    9.60    1.80
   0  13   2    7.60    1.20
   0 -13  -2    8.60    0.90
   0 -13  -2    7.10    1.20
   0 -13  -2    6.40    1.10
   0 -13  -2    7.50    1.10
   0  12   2    1.60    0.60
   0  12   2    2.00    0.50
   0  12   2    2.60    0.50
   0  12   2    2.50    0.90
   0  12   2    2.20    0.80
   0  12   2    3.10    0.80
   0  12   2    1.80    1.00
   0 -12  -2    3.30    1.00
   0 -12  -2    2.40    0.60
   0 -12  -2    2.40    0.90
   0 -12  -2    1.30    0.80
   0  11   2    3.70    1.00
   0  11   2    1.80    0.80
   0  11   2    1.10    0.50
   0  11   2    0.80    0.60
   0  11   2    1.30    0.60
   0  11   2    1.80    0.50
   0  11   2    2.30    0.70
   0 -11  -2    3.20    0.80
   0 -11  -2    3.50    0.70
   0 -11  -2    3.00    0.80
   0 -11  -2    3.80    0.90
   0 -11  -2    1.60    1.10
   0  10   2   22.20    1.60
   0  10   2   24.70    1.60
   0  10   2   23.60    1.30
   0  10   2   23.80    1.60
   0  10   2   22.40    1.40
   0  10   2   21.10    1.70
   0  10   2   24.20    1.30
   0  10   2   20.70    1.20
   0 -10  -2   23.90    2.20
   0 -10  -2   24.00    1.60
   0 -10  -2   23.60    1.60
   0 -10  -2   23.60    1.70
   0 -10  -2   22.90    1.40
   0   9   2  203.58    8.20
   0   9   2  199.38    8.20
   0   9   2  202.38    8.60
   0   9   2  214.88    8.30
   0   9   2  196.38    8.50
   0   9   2  218.78    8.50
   0   9   2  214.48    8.70
   0   9   2  205.98    8.20
   0  -9  -2  220.18    8.50
   0  -9  -2  204.18    9.00
   0  -9  -2  210.48    8.50
   0  -9  -2  213.38    8.50
   0  -9  -2  217.28    8.30
   0   8   2  263.57   10.80
   0   8   2  267.27   10.80
   0   8   2  274.67   10.60
   0   8   2  260.17   10.60
   0   8   2  266.87   10.50
   0   8   2  284.77   10.80
   0   8   2  259.47   10.60
   0   8   2  273.37   10.90
   0   8   2  264.57   10.70
   0  -8  -2  269.27   11.20
   0  -8  -2  274.27   10.80
   0  -8  -2  286.57   10.80
   0  -8  -2  276.07   10.80
   0  -8  -2  277.17   10.60
   0   7   2   83.89    3.80
   0   7   2   89.99    3.80
   0   7   2   85.59    3.70
   0   7   2   87.49    3.60
   0   7   2   91.89    3.80
   0   7   2   85.49    4.10
   0   7   2   91.69    3.60
   0   7   2   88.89    3.70
   0  -7  -2   88.99    3.80
   0  -7  -2   87.89    3.90
   0  -7  -2   90.29    4.30
   0  -7  -2   91.99    3.70
   0  -7  -2   94.59    3.80
   0   6   2    1.20    0.50
   0   6   2   -0.20    0.50
   0   6   2    0.60    0.40
   0   6   2    0.60    0.30
   0   6   2    0.00    0.30
   0   6   2    1.70    0.50
   0   6   2    0.40    0.60
   0  -6  -2    1.40    0.90
   0  -6  -2    1.00    0.50
   0  -6  -2    0.70    0.40
   0  -6  -2    1.20    0.50
   0   5   2  330.47   14.20
   0   5   2  360.76   13.80
   0   5   2  355.36   13.90
   0   5   2  367.36   14.00
   0   5   2  338.47   14.00
   0   5   2  364.56   13.70
   0   5   2  360.36   14.00
   0   5   2  365.46   13.90
   0   5   2  362.86   14.00
   0  -5  -2  374.16   14.20
   0  -5  -2  361.46   13.90
   0  -5  -2  352.56   13.90
   0  -5  -2  347.67   13.90
   0  -5  -2  364.66   14.00
   0  -5  -2  379.46   14.00
   0  -5  -2  365.96   13.90
   0   4   2    1.00    0.70
   0   4   2    2.00    0.50
   0   4   2    1.80    0.60
   0   4   2    1.90    0.40
   0   4   2    1.90    0.40
   0  -4  -2    2.30    0.50
   0  -4  -2    2.40    0.50
   0  -4  -2    2.10    0.50
   0  -4  -2    2.80    0.50
   0  -4  -2    1.50    0.70
   0  -4  -2    2.40    0.50
   0  -4  -2    3.40    0.50
   0  -4  -2    2.50    0.50
   0   3   2    2.90    0.50
   0   3   2    2.50    0.40
   0   3   2    3.50    0.50
   0   3   2    3.20    0.50
   0   3   2    2.90    0.50
   0   3   2    2.60    0.60
   0  -3  -2    2.90    0.50
   0  -3  -2    2.70    0.70
   0  -3  -2    3.50    0.50
   0  -3  -2    4.20    0.50
   0  -3  -2    3.50    0.50
   0  -3  -2    3.90    0.50
   0  -3  -2    3.20    0.50
   0  -3  -2    2.90    0.50
   0  -3  -2    3.50    0.50
   0   2   2   37.00    1.60
   0   2   2   35.30    1.70
   0   2   2   36.20    1.60
   0   2   2   34.50    1.60
   0  -2  -2   36.30    1.70
   0  -2  -2   35.00    1.60
   0  -2  -2   37.80    1.60
   0  -2  -2   34.60    1.60
   0  -2  -2   36.00    1.60
   0  -2  -2   37.70    1.60
   0  -2  -2   36.00    1.50
   0  -2  -2   37.20    1.60
   0   1   2   10.80    0.50
   0   1   2   11.50    0.70
   0  -1  -2   10.00    0.40
   0  -1  -2    8.70    0.50
   0   0   2   84.99    6.40
   0  -1   2   10.20    0.70
   0  -1   2    9.40    0.60
   0  -1   2   10.20    0.60
   0   1  -2    8.10    0.60
   0   1  -2    7.60    0.60
   0   1  -2   11.10    0.60
   0   1  -2   11.90    0.80
   0  -2   2   35.00    1.50
   0  -2   2   34.70    1.60
   0  -2   2   35.50    1.50
   0  -2   2   35.40    1.60
   0  -2   2   35.80    1.60
   0  -2   2   36.00    1.60
   0  -2   2   37.10    1.60
   0  -2   2   35.80    1.60
   0   2  -2   35.80    1.60
   0   2  -2   35.90    1.70
   0   2  -2   36.40    1.60
   0   2  -2   32.50    1.50
   0   2  -2   38.70    1.60
   0   2  -2   35.90    1.50
   0   2  -2   36.30    1.70
   0   2  -2   35.30    1.60
   0  -3   2    3.40    0.50
   0  -3   2    2.80    0.50
   0  -3   2    1.90    0.50
   0  -3   2    2.30    0.30
   0  -3   2    1.90    0.70
   0  -3   2    2.10    0.50
   0  -3   2    2.90    0.40
   0  -3   2    3.40    0.50
   0   3  -2    3.80    0.60
   0   3  -2    3.90    0.60
   0   3  -2    3.40    0.70
   0   3  -2    2.70    0.40
   0   3  -2    2.90    0.50
   0   3  -2    2.40    0.60
   0   3  -2    3.30    0.60
   0   3  -2    3.80    0.60
   0  -4   2    2.20    0.60
   0  -4   2    2.00    0.50
   0  -4   2    1.00    0.50
   0  -4   2    2.00    0.80
   0  -4   2    2.00    0.50
   0  -4   2    1.80    0.40
   0  -4   2    1.70    0.40
   0  -4   2    1.40    0.60
   0   4  -2    2.50    0.60
   0   4  -2    1.60    0.50
   0   4  -2    1.10    0.70
   0   4  -2    1.70    0.40
   0   4  -2    1.90    0.50
   0   4  -2    1.40    0.50
   0   4  -2    1.80    0.50
   0   4  -2    2.20    0.80
   0   4  -2    1.90    0.60
   0  -5   2  341.87   13.90
   0  -5   2  362.86   14.00
   0  -5   2  365.56   14.00
   0  -5   2  369.56   14.00
   0  -5   2  339.37   13.90
   0  -5   2  354.06   13.80
   0   5  -2  338.47   14.10
   0   5  -2  355.56   14.00
   0   5  -2  371.16   14.20
   0   5  -2  359.86   13.80
   0   5  -2  366.76   13.90
   0   5  -2  363.56   13.90
   0   5  -2  369.06   13.90
   0   5  -2  358.86   14.00
   0   5  -2  363.16   14.00
   0  -6   2    1.20    0.60
   0  -6   2    0.70    0.40
   0  -6   2    0.00    0.50
   0  -6   2    0.60    0.60
   0  -6   2    1.60    0.50
   0   6  -2    0.10    0.50
   0   6  -2    0.80    0.50
   0   6  -2   -0.60    0.60
   0   6  -2    0.80    0.50
   0   6  -2    1.70    0.70
   0   6  -2    1.70    0.80
   0   6  -2    0.40    0.50
   0  -7   2   94.69    3.90
   0  -7   2   93.19    3.70
   0  -7   2   82.99    3.90
   0  -7   2   88.29    3.90
   0  -7   2   91.99    3.90
   0   7  -2   96.09    4.00
   0   7  -2   83.39    3.70
   0   7  -2   87.49    4.00
   0   7  -2   88.59    3.90
   0   7  -2   85.59    3.80
   0   7  -2   94.29    4.00
   0   7  -2   90.69    4.30
   0   7  -2   96.79    4.00
   0  -8   2  283.77   11.00
   0  -8   2  276.07   11.20
   0  -8   2  272.67   11.00
   0  -8   2  294.47   11.20
   0  -8   2  288.87   11.20
   0   8  -2  271.07   10.90
   0   8  -2  279.97   11.10
   0   8  -2  282.07   11.20
   0   8  -2  282.47   11.30
   0   8  -2  278.27   11.10
   0   8  -2  280.17   11.30
   0   8  -2  282.67   11.20
   0   8  -2  275.37   11.60
   0  -9   2  220.28    8.70
   0  -9   2  214.68    8.70
   0  -9   2  204.48    8.50
   0  -9   2  220.18    8.40
   0  -9   2  206.78    8.70
   0   9  -2  211.38    8.70
   0   9  -2  205.88    9.10
   0   9  -2  218.58    8.70
   0   9  -2  210.68    8.60
   0   9  -2  220.38    8.60
   0   9  -2  204.58    8.80
   0   9  -2  213.48    8.90
   0   9  -2  219.18    8.60
   0 -10   2   22.90    1.40
   0 -10   2   22.10    1.30
   0 -10   2   23.10    1.60
   0 -10   2   21.90    1.60
   0 -10   2   19.60    1.60
   0  10  -2   22.50    1.60
   0  10  -2   24.40    1.80
   0  10  -2   20.80    1.60
   0  10  -2   25.00    1.80
   0  10  -2   22.40    1.80
   0  10  -2   23.60    1.50
   0  10  -2   20.60    2.10
   0 -11   2    2.60    0.60
   0 -11   2    1.70    0.60
   0 -11   2    1.40    0.70
   0 -11   2    3.40    0.80
   0  11  -2    2.00    0.90
   0  11  -2    1.60    0.70
   0  11  -2    2.90    0.80
   0  11  -2    1.70    1.20
   0  11  -2    2.90    0.90
   0  11  -2    1.60    0.80
   0 -12   2    1.90    0.80
   0 -12   2    2.20    0.80
   0 -12   2    2.50    1.00
   0  12  -2    2.60    0.90
   0  12  -2    2.10    1.20
   0  12  -2    3.00    1.00
   0  12  -2    2.50    0.90
   0  12  -2    3.40    0.80
   0  12  -2    1.20    0.70
   0 -13   2    7.60    1.30
   0 -13   2    5.50    0.80
   0 -13   2    7.40    0.90
   0 -13   2    9.00    1.20
   0 -13   2    6.70    1.10
   0  13  -2    9.10    1.10
   0  13  -2    8.60    1.30
   0  13  -2    5.40    1.30
   0  13  -2    6.00    1.00
   0  13  -2    6.10    1.50
   0  13  -2    8.30    1.20
   0 -14   2   62.29    3.40
   0 -14   2   60.79    2.90
   0 -14   2   61.69    3.30
   0 -14   2   58.19    3.30
   0  14  -2   60.89    4.10
   0  14  -2   68.49    3.30
   0  14  -2   60.99    3.60
   0  14  -2   62.89    3.30
   0  14  -2   55.09    3.40
   0  14  -2   61.69    3.20
   0 -15   2    1.50    0.70
   0 -15   2    3.40    1.10
   0 -15   2    1.80    1.00
   0 -15   2    0.70    1.00
   0  15  -2    2.90    1.60
   0  15  -2    1.50    1.40
   0  15  -2    3.60    1.00
   0  15  -2    2.10    1.00
   0  15  -2    2.20    1.10
   0  15  -2    1.50    1.10
   0 -16   2   30.80    1.80
   0 -16   2   27.40    2.50
   0 -16   2   32.20    2.30
   0 -16   2   29.90    2.30
   0  16  -2   27.90    2.30
   0  16  -2   33.00    2.70
   0  16  -2   32.80    2.20
   0  16  -2   32.60    2.60
   0  16  -2   28.60    3.10
   0  16  -2   22.00    2.40
   0 -17   2    0.30    1.00
   0 -17   2    1.00    0.60
   0 -17   2    2.30    1.20
   0 -17   2    1.50    1.10
   0  17  -2    3.20    1.30
   0  17  -2    1.70    0.90
   0  17  -2    2.60    1.10
   0  17  -2    2.70    1.60
   0  17  -2    1.30    1.30
   0 -18   2    4.50    0.80
   0 -18   2    3.20    1.40
   0 -18   2    4.30    1.40
   0  18  -2    2.30    1.40
   0  18  -2    4.40    1.90
   0  18  -2    5.50    1.60
   0  18  -2    4.60    1.10
   0  18  -2    4.50    1.30
   0 -19   2    4.50    0.80
   0 -19   2    3.20    1.30
   0 -19   2    2.30    1.20
   0 -19   2    4.90    1.50
   0  19  -2    1.90    1.50
   0  19  -2    3.90    1.50
   0  19  -2    5.40    2.00
   0  19  -2    2.30    1.30
   0  19  -2    4.30    1.10
   0 -20   2    0.90    1.30
   0 -20   2    1.80    1.40
   0  20  -2    1.70    1.30
   0  20  -2    1.80    1.50
   0  20  -2    4.40    2.00
   0  20  -2    1.30    1.00
   0  20  -2    1.90    1.60
   0 -21   2    0.10    1.40
   0 -21   2    3.40    1.50
   0  21  -2    2.60    1.70
   0  21  -2    1.10    1.80
   0  21  -2    3.10    1.20
   0  21  -2    2.50    1.40
   0  21  -2    2.20    1.60
   0  21   3    0.50    0.80
   0  21   3   -0.70    1.20
   0  21   3   -1.50    1.30
   0  21   3   -0.90    1.50
   0  21   3   -0.40    1.60
   0 -21  -3    0.20    1.50
   0 -21  -3    0.50    1.30
   0  20   3    1.30    1.30
   0  20   3    1.30    1.20
   0  20   3    2.50    0.90
   0  20   3    3.60    1.70
   0  20   3    5.40    2.10
   0 -20  -3    3.80    1.30
   0 -20  -3    1.30    1.20
   0 -20  -3    1.50    1.40
   0  19   3   26.60    2.50
   0  19   3   31.80    3.00
   0  19   3   29.30    2.80
   0  19   3   29.40    2.10
   0  19   3   30.70    3.60
   0 -19  -3   30.30    1.90
   0 -19  -3   27.30    2.70
   0 -19  -3   29.60    2.50
   0 -19  -3   28.30    3.20
   0  18   3    0.60    0.80
   0  18   3    0.40    0.80
   0  18   3    0.30    1.00
   0  18   3    0.10    1.50
   0  18   3    1.80    1.20
   0  18   3   -0.70    1.60
   0 -18  -3   -0.70    1.20
   0 -18  -3   -0.50    1.10
   0 -18  -3    0.80    1.00
   0 -18  -3   -0.30    0.70
   0  17   3   43.70    3.90
   0  17   3   41.70    2.90
   0  17   3   39.40    2.50
   0  17   3   45.50    2.50
   0  17   3   37.00    3.10
   0  17   3   41.10    2.80
   0 -17  -3   42.60    2.80
   0 -17  -3   45.60    2.80
   0 -17  -3   36.90    4.10
   0 -17  -3   42.90    2.30
   0  16   3   40.60    2.30
   0  16   3   40.10    3.00
   0  16   3   40.20    2.80
   0  16   3   37.40    3.50
   0  16   3   42.60    2.30
   0 -16  -3   41.60    2.30
   0 -16  -3   36.40    2.60
   0 -16  -3   42.70    2.70
   0 -16  -3   38.80    2.80
   0  15   3   53.89    2.70
   0  15   3   49.60    3.40
   0  15   3   47.70    3.00
   0  15   3   53.79    3.90
   0  15   3   55.99    2.50
   0  15   3   55.79    3.20
   0  15   3   55.89    2.70
   0 -15  -3   56.09    3.10
   0 -15  -3   55.79    3.10
   0 -15  -3   52.79    3.20
   0 -15  -3   54.49    2.70
   0  14   3   13.20    1.20
   0  14   3   13.10    1.40
   0  14   3   12.40    1.10
   0  14   3   14.20    2.20
   0  14   3   15.90    1.80
   0  14   3   12.40    1.50
   0 -14  -3   18.10    1.70
   0 -14  -3   14.70    1.30
   0 -14  -3   11.80    1.40
   0 -14  -3   12.20    1.50
   0  13   3   18.50    1.80
   0  13   3   18.60    1.30
   0  13   3   18.80    1.30
   0  13   3   17.00    1.70
   0  13   3   17.80    1.90
   0  13   3   18.30    1.30
   0 -13  -3   22.20    1.70
   0 -13  -3   17.60    1.40
   0 -13  -3   20.50    1.70
   0 -13  -3   17.80    1.80
   0  12   3   20.40    1.60
   0  12   3   19.00    1.20
   0  12   3   20.20    1.30
   0  12   3   18.30    1.70
   0  12   3   18.10    1.80
   0 -12  -3   19.20    1.70
   0 -12  -3   17.30    1.30
   0 -12  -3   17.90    1.50
   0 -12  -3   19.70    1.60
   0  11   3    0.50    0.50
   0  11   3    1.10    0.70
   0  11   3    0.90    0.50
   0  11   3    1.20    0.70
   0  11   3    0.50    0.80
   0  11   3    1.00    0.50
   0 -11  -3    2.60    1.20
   0 -11  -3    0.60    0.80
   0 -11  -3    1.80    0.60
   0 -11  -3    0.70    0.70
   0 -11  -3    0.60    0.70
   0  10   3    5.10    0.90
   0  10   3    2.70    0.60
   0  10   3    4.30    1.00
   0  10   3    4.10    0.60
   0  10   3    3.60    0.80
   0  10   3    4.60    0.80
   0  10   3    3.40    0.60
   0 -10  -3    3.40    0.80
   0 -10  -3    3.70    0.90
   0 -10  -3    3.70    0.80
   0 -10  -3    5.30    1.30
   0 -10  -3    5.20    0.70
   0   9   3    1.80    0.70
   0   9   3    2.80    0.80
   0   9   3    2.30    0.50
   0   9   3    2.10    0.50
   0   9   3    4.30    0.90
   0   9   3    2.10    0.40
   0   9   3    2.10    0.60
   0  -9  -3    1.90    0.80
   0  -9  -3    1.90    0.70
   0  -9  -3    3.10    1.10
   0  -9  -3    3.10    0.60
   0  -9  -3    0.90    0.60
   0   8   3   21.00    1.40
   0   8   3   22.70    1.20
   0   8   3   21.70    1.60
   0   8   3   21.40    1.10
   0   8   3   21.70    1.70
   0   8   3   25.10    1.40
   0   8   3   21.80    1.30
   0  -8  -3   25.10    1.60
   0  -8  -3   21.80    1.40
   0  -8  -3   23.10    1.50
   0  -8  -3   24.00    2.10
   0  -8  -3   24.50    1.50
   0   7   3  675.03   27.10
   0   7   3  685.93   27.00
   0   7   3  705.63   27.30
   0   7   3  655.83   27.10
   0   7   3  684.33   27.00
   0   7   3  719.13   27.30
   0   7   3  718.93   27.20
   0  -7  -3  719.33   27.60
   0  -7  -3  693.53   27.20
   0  -7  -3  725.03   27.20
   0  -7  -3  728.63   27.30
   0  -7  -3  738.23   27.20
   0  -7  -3  732.33   27.10
   0   6   3   41.90    1.90
   0   6   3   39.60    1.90
   0   6   3   37.50    1.90
   0   6   3   39.50    2.00
   0  -6  -3   43.20    2.00
   0  -6  -3   39.90    1.90
   0  -6  -3   38.80    2.00
   0  -6  -3   41.00    2.40
   0  -6  -3   38.10    1.90
   0  -6  -3   42.80    2.00
   0   5   3   14.10    1.00
   0   5   3   15.10    1.00
   0   5   3   13.00    0.90
   0   5   3   14.10    1.10
   0   5   3   13.10    0.90
   0  -5  -3   14.60    1.10
   0  -5  -3   14.50    1.00
   0  -5  -3   13.80    1.00
   0  -5  -3   15.60    1.10
   0  -5  -3   13.90    1.10
   0  -5  -3   14.50    1.00
   0  -5  -3   16.10    1.40
   0  -5  -3   16.50    1.10
   0  -5  -3   16.00    1.00
   0   4   3  235.18    9.70
   0   4   3  243.88    9.70
   0   4   3  250.37    9.70
   0   4   3  237.58    9.90
   0  -4  -3  247.78    9.70
   0  -4  -3  252.67    9.70
   0  -4  -3  246.88    9.90
   0  -4  -3  246.28    9.70
   0  -4  -3  251.07    9.70
   0  -4  -3  249.48    9.70
   0  -4  -3  256.77    9.70
   0  -4  -3  248.38    9.70
   0  -4  -3  258.37    9.70
   0   3   3  961.40   39.10
   0   3   3  999.00   38.90
   0  -3  -3 1009.40   38.70
   0  -3  -3 1033.60   38.80
   0  -3  -3 1004.30   38.90
   0  -3  -3 1035.80   38.70
   0  -3  -3 1052.99   38.80
   0   2   3   63.39    2.70
   0   2   3   61.99    2.90
   0   2   3   63.89    2.50
   0   2   3   66.59    2.80
   0   2   3   64.59    2.70
   0   2   3   65.29    2.80
   0  -2  -3   65.99    2.70
   0  -2  -3   65.19    2.70
   0  -2  -3   64.19    2.80
   0  -2  -3   62.89    2.80
   0  -2  -3   62.89    2.70
   0  -2  -3   64.49    2.80
   0  -2  -3   64.39    2.60
   0  -2  -3   69.19    2.70
   0  -2  -3   68.19    2.70
   0   1   3  549.15   21.00
   0   1   3  534.55   20.90
   0   1   3  543.45   20.90
   0   1   3  536.85   20.90
   0   1   3  546.55   20.90
   0   1   3  528.35   21.00
   0   1   3  563.84   20.90
   0   1   3  521.75   20.90
   0   1   3  539.85   21.00
   0  -1  -3  574.34   21.00
   0  -1  -3  574.94   20.90
   0  -1  -3  544.25   20.90
   0  -1  -3  548.95   20.90
   0  -1  -3  556.94   21.00
   0  -1  -3  536.95   20.90
   0   0   3    1.30    0.30
   0   0   3    0.10    0.30
   0   0   3    0.20    0.30
   0   0   3    0.30    0.30
   0   0   3    0.30    0.30
   0   0   3   -0.20    0.40
   0   0   3   -0.20    0.40
   0   0   3    0.70    0.40
   0   0   3    0.40    0.40
   0   0   3    0.50    0.40
   0   0  -3   -0.20    0.30
   0   0  -3   -0.10    0.40
   0   0  -3   -0.40    0.30
   0   0  -3   -0.80    0.40
   0   0  -3   -0.20    0.40
   0   0  -3   -0.10    0.40
   0   0  -3    0.60    0.40
   0  -1   3  540.45   21.10
   0  -1   3  534.95   21.00
   0  -1   3  556.14   21.10
   0  -1   3  555.04   21.10
   0  -1   3  560.64   21.10
   0  -1   3  550.84   21.10
   0  -1   3  548.65   21.00
   0  -1   3  533.65   21.10
   0  -1   3  527.45   21.10
   0  -1   3  543.25   21.10
   0   1  -3  568.44   21.10
   0   1  -3  544.25   21.10
   0   1  -3  561.84   21.10
   0   1  -3  548.45   21.10
   0   1  -3  553.64   21.00
   0   1  -3  556.34   21.10
   0   1  -3  559.34   21.10
   0  -2   3   61.79    2.80
   0  -2   3   61.69    2.70
   0  -2   3   64.49    2.70
   0  -2   3   68.39    2.80
   0  -2   3   62.99    2.70
   0  -2   3   60.49    2.90
   0  -2   3   62.89    2.70
   0  -2   3   62.99    2.80
   0  -2   3   66.19    2.70
   0   2  -3   64.09    2.70
   0   2  -3   64.29    2.70
   0   2  -3   70.49    2.80
   0   2  -3   68.19    2.80
   0   2  -3   64.19    2.80
   0   2  -3   68.79    2.80
   0   2  -3   66.49    2.70
   0  -3   3 1063.19   39.60
   0  -3   3 1042.50   39.60
   0  -3   3 1061.99   39.60
   0  -3   3 1051.99   39.60
   0  -3   3 1015.60   39.50
   0  -3   3  981.50   39.70
   0  -3   3 1046.00   39.60
   0  -3   3 1040.20   39.60
   0   3  -3 1040.70   39.60
   0   3  -3  997.90   39.60
   0   3  -3 1035.20   39.50
   0   3  -3 1056.39   39.60
   0  -4   3  249.38    9.70
   0  -4   3  257.27    9.80
   0  -4   3  228.68    9.80
   0  -4   3  233.48    9.80
   0  -4   3  244.18    9.80
   0  -4   3  256.67    9.80
   0  -4   3  246.68    9.70
   0  -4   3  252.07    9.60
   0  -4   3  248.28    9.70
   0   4  -3  252.87    9.90
   0   4  -3  250.87    9.80
   0   4  -3  250.67    9.80
   0   4  -3  249.18    9.80
   0   4  -3  246.28    9.80
   0   4  -3  251.07    9.80
   0   4  -3  239.48    9.90
   0   4  -3  256.77    9.60
   0   4  -3  260.47    9.80
   0  -5   3   15.30    1.10
   0  -5   3   14.70    1.00
   0  -5   3   14.40    1.10
   0  -5   3   14.60    1.10
   0  -5   3   13.40    1.10
   0  -5   3   14.10    1.10
   0   5  -3   14.40    1.20
   0   5  -3   15.00    1.10
   0   5  -3   13.40    1.00
   0   5  -3   14.30    1.30
   0   5  -3   13.20    1.10
   0   5  -3   14.00    1.10
   0   5  -3   13.00    1.30
   0   5  -3   13.60    1.20
   0  -6   3   42.40    2.10
   0  -6   3   41.70    2.10
   0  -6   3   38.70    1.90
   0  -6   3   43.20    2.20
   0  -6   3   40.40    2.10
   0  -6   3   40.80    2.20
   0   6  -3   40.50    2.10
   0   6  -3   40.80    2.10
   0   6  -3   38.70    1.90
   0   6  -3   46.70    2.20
   0   6  -3   41.10    2.40
   0   6  -3   42.60    2.50
   0   6  -3   42.20    2.10
   0   6  -3   42.20    2.10
   0  -7   3  729.03   28.00
   0  -7   3  726.53   28.10
   0  -7   3  735.33   28.00
   0  -7   3  739.93   27.90
   0   7  -3  761.82   28.10
   0   7  -3  678.13   27.80
   0   7  -3  716.83   28.10
   0   7  -3  710.93   28.00
   0   7  -3  731.53   28.40
   0   7  -3  748.53   28.10
   0   7  -3  708.63   28.00
   0   7  -3  722.63   28.10
   0  -8   3   21.90    1.60
   0  -8   3   20.20    1.50
   0  -8   3   21.00    1.60
   0  -8   3   24.80    1.30
   0   8  -3   22.80    1.70
   0   8  -3   20.00    1.50
   0   8  -3   24.20    1.70
   0   8  -3   17.60    1.90
   0   8  -3   23.50    1.50
   0   8  -3   22.00    1.80
   0   8  -3   25.00    1.50
   0  -9   3    1.70    0.70
   0  -9   3    2.20    0.60
   0  -9   3    2.40    0.70
   0  -9   3    2.50    0.80
   0  -9   3    2.50    0.80
   0   9  -3    2.90    0.80
   0   9  -3    2.40    0.80
   0   9  -3    4.30    0.90
   0   9  -3    2.00    1.00
   0   9  -3    1.90    0.70
   0   9  -3    2.50    0.80
   0   9  -3    2.30    0.70
   0 -10   3    4.20    0.90
   0 -10   3    3.60    0.70
   0 -10   3    4.50    0.90
   0 -10   3    5.40    0.70
   0 -10   3    4.40    0.90
   0  10  -3    3.90    0.90
   0  10  -3    4.90    1.00
   0  10  -3    5.10    1.00
   0  10  -3    3.40    0.80
   0  10  -3    3.90    0.90
   0  10  -3    3.20    1.20
   0 -11   3   -1.00    1.00
   0 -11   3    0.20    0.60
   0 -11   3    1.20    1.00
   0 -11   3    0.60    0.70
   0  11  -3    0.60    1.10
   0  11  -3    1.20    0.90
   0  11  -3    2.70    0.90
   0  11  -3    0.70    0.70
   0  11  -3    1.20    0.80
   0  11  -3    1.80    0.70
   0 -12   3   20.70    1.80
   0 -12   3   21.30    1.70
   0 -12   3   19.00    1.30
   0 -12   3   18.00    1.40
   0 -12   3   22.20    1.70
   0  12  -3   17.80    1.70
   0  12  -3   20.60    2.10
   0  12  -3   17.30    1.50
   0  12  -3   19.60    2.20
   0  12  -3   18.30    1.60
   0 -13   3   18.00    2.10
   0 -13   3   17.00    1.70
   0 -13   3   20.30    1.90
   0 -13   3   19.90    1.40
   0 -13   3   21.50    1.80
   0  13  -3   19.70    1.90
   0  13  -3   21.80    1.90
   0  13  -3   20.80    1.70
   0  13  -3   22.30    2.10
   0  13  -3   19.20    1.70
   0  13  -3   17.60    2.30
   0 -14   3   12.50    1.20
   0 -14   3   14.10    1.60
   0 -14   3   12.80    1.50
   0 -14   3   13.70    1.60
   0 -14   3   14.00    1.30
   0  14  -3   15.10    1.60
   0  14  -3   15.30    1.50
   0  14  -3   14.50    2.10
   0  14  -3   14.40    1.70
   0  14  -3   12.10    1.40
   0  14  -3   12.70    1.70
   0 -15   3   54.19    3.20
   0 -15   3   56.39    3.20
   0 -15   3   50.69    3.20
   0 -15   3   52.69    2.70
   0  15  -3   52.89    3.50
   0  15  -3   61.99    3.10
   0  15  -3   53.89    3.10
   0  15  -3   59.49    4.00
   0  15  -3   55.19    3.10
   0  15  -3   58.39    3.40
   0 -16   3   38.50    2.60
   0 -16   3   41.50    2.10
   0 -16   3   38.90    2.90
   0 -16   3   35.40    2.60
   0  16  -3   38.80    2.50
   0  16  -3   35.70    2.50
   0  16  -3   41.30    2.90
   0  16  -3   32.10    2.90
   0  16  -3   37.70    3.40
   0 -17   3   40.60    3.00
   0 -17   3   43.80    2.30
   0 -17   3   41.70    2.80
   0  17  -3   43.00    3.70
   0  17  -3   43.20    3.30
   0  17  -3   41.30    2.80
   0  17  -3   41.60    2.70
   0  17  -3   37.90    3.10
   0 -18   3    1.50    1.30
   0 -18   3    0.40    0.60
   0 -18   3   -0.30    1.10
   0 -18   3   -1.50    1.00
   0  18  -3   -0.60    0.80
   0  18  -3   -0.70    1.20
   0  18  -3   -0.30    1.40
   0  18  -3   -1.90    0.90
   0 -19   3   36.30    2.80
   0 -19   3   34.00    2.80
   0 -19   3   30.80    2.80
   0 -19   3   30.60    1.90
   0  19  -3   32.70    2.50
   0  19  -3   29.30    3.00
   0  19  -3   29.60    2.60
   0  19  -3   29.30    3.50
   0  19  -3   27.20    2.70
   0 -20   3    3.50    1.50
   0 -20   3    3.90    1.40
   0  20  -3    1.40    1.50
   0  20  -3    3.80    1.10
   0  20  -3    2.20    1.30
   0  20  -3    3.90    2.00
   0  20  -3    2.80    1.60
   0 -21   3   -1.40    1.30
   0 -21   3    0.10    1.30
   0  21  -3   -1.40    1.60
   0  21  -3   -2.30    1.30
   0  21  -3   -1.10    1.40
   0  21  -3    1.20    1.30
   0  21  -3    0.80    1.00
   0  21   4    3.30    1.00
   0  21   4    6.20    2.40
   0  21   4    5.60    1.70
   0  21   4    4.30    1.80
   0 -21  -4    4.40    1.50
   0 -21  -4    6.70    1.90
   0  20   4    0.00    1.40
   0  20   4   -0.30    1.70
   0  20   4   -0.50    1.20
   0  20   4   -0.30    0.70
   0  20   4   -1.20    1.10
   0 -20  -4   -0.70    1.20
   0 -20  -4   -1.00    1.40
   0 -20  -4    0.10    1.10
   0  19   4   -0.70    1.20
   0  19   4    2.00    0.90
   0  19   4    0.10    1.10
   0  19   4    1.70    1.50
   0  19   4    1.60    1.70
   0  19   4    1.20    0.80
   0 -19  -4    1.60    2.00
   0 -19  -4    1.00    0.80
   0 -19  -4   -1.60    1.30
   0 -19  -4    1.10    1.10
   0  18   4    0.40    0.60
   0  18   4    0.00    0.80
   0  18   4    0.20    1.70
   0  18   4   -1.80    0.90
   0  18   4    1.40    1.60
   0  18   4    0.40    1.10
   0  18   4   -0.30    0.70
   0 -18  -4    1.90    0.80
   0 -18  -4   -0.60    0.90
   0 -18  -4   -1.20    1.30
   0 -18  -4    0.50    1.20
   0  17   4    2.40    1.20
   0  17   4   -0.30    0.80
   0  17   4   -0.10    0.90
   0  17   4    0.30    1.90
   0  17   4    0.40    0.60
   0  17   4    2.70    1.40
   0 -17  -4   -0.20    1.00
   0 -17  -4    1.60    0.80
   0 -17  -4    1.90    1.10
   0 -17  -4    1.30    2.20
   0  16   4   10.80    1.20
   0  16   4   11.30    1.50
   0  16   4    9.90    1.70
   0  16   4   11.70    1.20
   0  16   4    9.40    1.50
   0  16   4   12.00    1.20
   0  16   4   12.60    2.40
   0 -16  -4   12.10    1.30
   0 -16  -4   11.70    1.60
   0 -16  -4   10.10    1.40
   0 -16  -4   10.50    1.50
   0  15   4   72.29    4.80
   0  15   4   75.29    3.40
   0  15   4   75.89    4.10
   0  15   4   72.69    3.80
   0  15   4   67.49    3.40
   0  15   4   68.89    3.80
   0  15   4   75.19    3.30
   0 -15  -4   73.49    3.80
   0 -15  -4   77.59    3.50
   0 -15  -4   75.29    3.80
   0 -15  -4   72.49    4.00
   0  14   4   22.00    2.20
   0  14   4   20.20    1.40
   0  14   4   24.50    1.50
   0  14   4   22.30    2.00
   0  14   4   20.20    2.00
   0  14   4   22.90    1.50
   0 -14  -4   21.60    2.00
   0 -14  -4   20.10    1.80
   0 -14  -4   21.40    1.60
   0 -14  -4   27.00    1.90
   0  13   4   35.40    2.30
   0  13   4   34.60    1.90
   0  13   4   35.80    1.80
   0  13   4   30.50    1.80
   0  13   4   33.00    2.50
   0  13   4   33.20    2.30
   0 -13  -4   33.00    2.20
   0 -13  -4   33.90    2.20
   0 -13  -4   35.20    2.30
   0 -13  -4   37.90    2.00
   0  12   4    0.10    0.50
   0  12   4    0.30    0.60
   0  12   4    0.80    0.80
   0  12   4    0.60    0.70
   0  12   4    0.60    0.90
   0 -12  -4    1.10    0.90
   0 -12  -4   -0.30    0.70
   0 -12  -4   -0.50    0.70
   0 -12  -4    0.30    0.60
   0  11   4    0.10    0.50
   0  11   4    0.80    0.50
   0  11   4   -0.40    0.60
   0  11   4   -0.70    0.80
   0  11   4   -0.50    0.50
   0  11   4    0.70    0.70
   0 -11  -4    0.10    0.60
   0 -11  -4   -0.60    1.00
   0 -11  -4   -1.20    0.60
   0 -11  -4    0.80    0.80
   0 -11  -4   -0.20    0.70
   0  10   4   67.19    3.40
   0  10   4   70.69    3.10
   0  10   4   69.99    3.60
   0  10   4   71.89    3.40
   0  10   4   71.29    3.30
   0  10   4   72.09    3.00
   0 -10  -4   72.69    3.30
   0 -10  -4   76.99    3.30
   0 -10  -4   76.59    3.40
   0 -10  -4   73.69    4.00
   0 -10  -4   70.89    3.40
   0   9   4   59.09    2.50
   0   9   4   57.39    3.00
   0   9   4   58.79    2.50
   0   9   4   63.59    2.90
   0   9   4   57.39    2.80
   0  -9  -4   60.69    3.40
   0  -9  -4   59.29    2.80
   0  -9  -4   60.49    2.90
   0  -9  -4   60.89    2.90
   0   8   4  246.38    9.60
   0   8   4  238.28   10.00
   0   8   4  252.47    9.90
   0   8   4  248.78   10.00
   0   8   4  242.58    9.60
   0  -8  -4  249.68   10.40
   0  -8  -4  240.58    9.90
   0  -8  -4  256.57    9.90
   0  -8  -4  238.78    9.90
   0  -8  -4  252.57    9.80
   0  -8  -4  263.47    9.90
   0   7   4    4.80    0.70
   0  -7  -4    5.70    0.80
   0  -7  -4    4.80    1.10
   0  -7  -4    4.70    0.80
   0  -7  -4    5.10    0.80
   0  -7  -4    6.00    0.80
   0  -7  -4    5.30    0.90
   0  -7  -4    5.00    0.80
   0  -7  -4    5.70    0.80
   0   6   4  434.16   17.00
   0  -6  -4  442.76   17.00
   0  -6  -4  448.56   17.10
   0  -6  -4  424.76   17.40
   0  -6  -4  444.06   17.20
   0  -6  -4  428.36   17.10
   0  -6  -4  441.66   17.10
   0  -6  -4  429.56   17.10
   0  -6  -4  454.75   17.20
   0  -6  -4  444.86   17.10
   0   5   4   54.79    2.50
   0   5   4   57.89    2.80
   0   5   4   55.69    2.50
   0  -5  -4   57.49    2.60
   0  -5  -4   58.09    2.60
   0  -5  -4   59.79    2.60
   0  -5  -4   63.19    2.60
   0  -5  -4   57.59    2.60
   0  -5  -4   55.69    2.90
   0  -5  -4   56.69    2.70
   0  -5  -4   58.69    2.60
   0  -5  -4   58.09    2.70
   0   4   4  132.69    5.20
   0   4   4  122.69    5.20
   0   4   4  122.29    5.40
   0   4   4  124.89    5.20
   0   4   4  129.49    5.20
   0   4   4  122.79    5.20
   0   4   4  121.49    5.20
   0  -4  -4  132.09    5.20
   0  -4  -4  130.69    5.40
   0  -4  -4  130.59    5.30
   0  -4  -4  130.19    5.20
   0  -4  -4  130.49    5.20
   0  -4  -4  131.59    5.30
   0  -4  -4  130.09    5.10
   0  -4  -4  132.19    5.20
   0   3   4    0.20    0.50
   0   3   4    0.30    0.40
   0   3   4    0.00    0.50
   0   3   4    0.70    0.40
   0   3   4    1.30    0.50
   0   3   4    0.50    0.40
   0  -3  -4    0.70    0.40
   0  -3  -4    1.10    0.60
   0  -3  -4   -0.60    0.50
   0  -3  -4    0.40    0.50
   0  -3  -4    0.80    0.40
   0  -3  -4    0.30    0.50
   0  -3  -4    0.90    0.50
   0  -3  -4    0.30    0.50
   0   2   4   66.19    2.70
   0   2   4   63.69    2.70
   0   2   4   64.69    2.90
   0   2   4   62.79    2.90
   0   2   4   72.69    3.00
   0   2   4   66.49    2.80
   0   2   4   65.39    2.80
   0   2   4   67.29    2.90
   0   2   4   66.19    2.90
   0  -2  -4   73.69    2.90
   0  -2  -4   69.59    2.90
   0  -2  -4   69.19    2.80
   0  -2  -4   71.49    3.00
   0  -2  -4   66.49    2.90
   0  -2  -4   71.29    2.90
   0   1   4   25.00    1.40
   0   1   4   26.30    1.30
   0   1   4   27.50    1.30
   0   1   4   25.80    1.20
   0   1   4   26.70    1.50
   0   1   4   25.60    1.20
   0   1   4   26.10    1.30
   0   1   4   24.60    1.50
   0  -1  -4   24.60    1.20
   0  -1  -4   25.90    1.20
   0  -1  -4   26.10    1.40
   0  -1  -4   27.00    1.30
   0  -1  -4   27.00    1.40
   0  -1  -4   27.40    1.50
   0  -1  -4   26.10    1.30
   0   0   4  416.36   15.50
   0   0   4  406.76   15.40
   0   0   4  413.16   15.50
   0   0   4  397.36   15.60
   0   0   4  409.26   15.40
   0   0   4  374.56   15.40
   0   0   4  395.36   15.70
   0   0   4  413.86   15.50
   0   0   4  406.76   15.50
   0   0  -4  402.76   15.60
   0   0  -4  397.16   15.60
   0   0  -4  410.66   15.70
   0   0  -4  396.46   15.60
   0   0  -4  401.76   15.40
   0   0  -4  398.76   15.50
   0   0  -4  390.66   15.50
   0   0  -4  407.16   15.50
   0   0  -4  387.86   15.50
   0  -1   4   26.10    1.30
   0  -1   4   25.80    1.40
   0  -1   4   27.70    1.40
   0  -1   4   26.40    1.40
   0  -1   4   25.90    1.60
   0  -1   4   27.40    1.60
   0  -1   4   27.80    1.40
   0  -1   4   25.60    1.30
   0   1  -4   25.70    1.50
   0   1  -4   23.40    1.30
   0   1  -4   25.80    1.50
   0   1  -4   24.90    1.50
   0   1  -4   30.60    1.40
   0   1  -4   28.10    1.50
   0   1  -4   29.10    1.50
   0   1  -4   29.30    1.40
   0  -2   4   62.99    2.90
   0  -2   4   73.49    2.90
   0  -2   4   64.19    2.80
   0  -2   4   69.99    2.90
   0  -2   4   67.89    2.90
   0  -2   4   65.89    2.90
   0  -2   4   67.39    2.90
   0  -2   4   66.49    3.00
   0  -2   4   70.19    2.90
   0   2  -4   72.99    3.00
   0   2  -4   75.69    3.00
   0   2  -4   66.09    3.00
   0   2  -4   70.39    3.00
   0   2  -4   66.29    2.90
   0   2  -4   65.39    2.90
   0   2  -4   67.89    2.90
   0   2  -4   71.59    2.90
   0  -3   4    1.30    0.50
   0  -3   4    0.60    0.60
   0  -3   4    0.70    0.50
   0  -3   4    0.80    0.50
   0  -3   4    1.00    0.60
   0  -3   4    0.90    0.60
   0  -3   4    0.30    0.50
   0  -3   4    1.00    0.60
   0  -3   4    0.90    0.50
   0  -3   4    0.40    0.40
   0   3  -4   -0.60    0.50
   0   3  -4    0.90    0.40
   0   3  -4    1.00    0.50
   0   3  -4    0.40    0.50
   0   3  -4    0.80    0.50
   0   3  -4    0.20    0.40
   0   3  -4    0.50    0.50
   0   3  -4    0.90    0.50
   0   3  -4    1.10    0.60
   0  -4   4  122.39    5.40
   0  -4   4  134.29    5.30
   0  -4   4  126.09    5.40
   0  -4   4  138.99    5.40
   0  -4   4  124.99    5.40
   0  -4   4  128.79    5.20
   0  -4   4  134.99    5.40
   0  -4   4  133.79    5.30
   0   4  -4  132.99    5.40
   0   4  -4  128.39    5.40
   0   4  -4  125.89    5.30
   0   4  -4  134.89    5.20
   0   4  -4  134.39    5.50
   0   4  -4  134.29    5.40
   0   4  -4  134.09    5.40
   0   4  -4  132.09    5.40
   0   4  -4  129.89    5.40
   0  -5   4   55.79    2.70
   0  -5   4   56.79    2.70
   0  -5   4   59.29    2.70
   0  -5   4   57.79    2.60
   0  -5   4   58.79    2.50
   0  -5   4   62.39    2.70
   0  -5   4   57.49    2.40
   0   5  -4   59.09    2.70
   0   5  -4   56.79    2.60
   0   5  -4   55.89    2.70
   0   5  -4   53.69    2.80
   0   5  -4   56.19    2.70
   0   5  -4   53.79    2.50
   0   5  -4   58.29    2.40
   0   5  -4   56.89    2.80
   0   5  -4   59.59    2.70
   0   5  -4   55.39    2.80
   0  -6   4  439.36   17.00
   0  -6   4  446.46   17.10
   0  -6   4  443.26   17.00
   0  -6   4  424.86   16.70
   0  -6   4  450.25   17.10
   0  -6   4  434.36   16.90
   0   6  -4  450.85   17.10
   0   6  -4  450.25   17.10
   0   6  -4  438.86   17.10
   0   6  -4  414.96   16.90
   0   6  -4  431.96   17.30
   0   6  -4  416.36   17.00
   0   6  -4  438.46   17.20
   0   6  -4  440.46   17.10
   0  -7   4    4.20    0.80
   0  -7   4    5.00    0.70
   0  -7   4    6.40    0.90
   0  -7   4    5.00    0.90
   0  -7   4    4.60    0.80
   0   7  -4    4.90    1.00
   0   7  -4    5.10    1.00
   0   7  -4    4.60    1.00
   0   7  -4    5.50    0.80
   0   7  -4    4.20    0.90
   0   7  -4    4.60    1.10
   0   7  -4    5.60    1.00
   0  -8   4  260.97   10.40
   0  -8   4  260.17   10.20
   0  -8   4  266.77   10.40
   0  -8   4  258.47   10.50
   0   8  -4  250.47   10.40
   0   8  -4  264.67   10.50
   0   8  -4  265.17   10.50
   0   8  -4  251.87   10.60
   0   8  -4  254.07   10.40
   0   8  -4  263.07   10.80
   0   8  -4  262.07   10.50
   0  -9   4   57.99    2.90
   0  -9   4   49.30    2.70
   0  -9   4   56.19    2.60
   0  -9   4   60.19    2.90
   0  -9   4   55.19    2.80
   0   9  -4   57.69    2.80
   0   9  -4   57.09    3.30
   0   9  -4   62.69    2.90
   0   9  -4   56.09    2.90
   0   9  -4   58.29    3.00
   0   9  -4   58.69    2.90
   0   9  -4   60.19    3.00
   0 -10   4   73.29    3.50
   0 -10   4   72.99    3.50
   0 -10   4   70.39    3.50
   0  10  -4   73.29    3.50
   0  10  -4   72.69    3.90
   0  10  -4   73.89    3.50
   0  10  -4   76.29    3.70
   0  10  -4   74.29    3.40
   0  10  -4   65.99    3.60
   0 -11   4    0.00    0.70
   0 -11   4    0.60    0.60
   0 -11   4    1.20    0.70
   0 -11   4   -1.10    0.70
   0 -11   4   -0.30    0.70
   0  11  -4   -0.10    0.60
   0  11  -4    0.20    0.70
   0  11  -4    0.90    1.00
   0  11  -4    0.20    0.80
   0  11  -4    0.40    0.60
   0  11  -4    0.40    0.80
   0 -12   4   -0.50    0.60
   0 -12   4   -0.30    0.70
   0 -12   4   -0.50    0.80
   0 -12   4   -0.40    0.70
   0 -12   4    0.20    0.50
   0  12  -4    1.30    1.20
   0  12  -4   -0.60    0.80
   0  12  -4   -0.50    0.60
   0  12  -4    1.30    0.90
   0  12  -4    0.60    0.70
   0  12  -4   -0.10    0.80
   0 -13   4   33.90    1.90
   0 -13   4   34.20    2.40
   0 -13   4   35.30    2.40
   0 -13   4   32.10    2.10
   0 -13   4   36.50    2.40
   0  13  -4   36.00    2.60
   0  13  -4   33.70    2.80
   0  13  -4   39.80    2.30
   0  13  -4   37.10    2.30
   0  13  -4   32.60    2.60
   0  13  -4   39.10    2.40
   0 -14   4   24.20    2.10
   0 -14   4   19.70    1.90
   0 -14   4   20.80    1.50
   0 -14   4   19.80    2.00
   0 -14   4   24.80    1.70
   0  14  -4   21.60    2.60
   0  14  -4   24.60    2.30
   0  14  -4   25.40    2.10
   0  14  -4   22.40    1.90
   0  14  -4   22.50    2.20
   0  14  -4   20.50    1.90
   0 -15   4   79.79    4.00
   0 -15   4   73.39    4.00
   0 -15   4   73.49    3.50
   0 -15   4   78.19    4.00
   0 -15   4   73.69    4.00
   0  15  -4   80.09    3.90
   0  15  -4   77.79    4.80
   0  15  -4   78.89    4.00
   0  15  -4   69.49    3.90
   0  15  -4   77.29    4.30
   0  15  -4   73.19    4.10
   0 -16   4   10.90    1.60
   0 -16   4   14.50    1.70
   0 -16   4   10.10    1.70
   0 -16   4   11.80    1.20
   0  16  -4   11.20    1.70
   0  16  -4    9.80    1.60
   0  16  -4   11.70    2.30
   0  16  -4   10.90    1.50
   0  16  -4   14.30    2.00
   0 -17   4    1.60    1.10
   0 -17   4    1.70    1.10
   0 -17   4    1.40    0.70
   0 -17   4    1.10    1.20
   0  17  -4    0.60    1.00
   0  17  -4    0.10    1.40
   0  17  -4    2.00    1.30
   0  17  -4    0.20    1.00
   0 -18   4    0.00    0.60
   0 -18   4   -0.60    1.10
   0 -18   4   -1.20    1.10
   0 -18   4    1.20    1.10
   0  18  -4   -0.40    1.20
   0  18  -4   -1.10    0.90
   0  18  -4    0.40    1.40
   0  18  -4    1.00    1.10
   0  18  -4   -1.90    1.10
   0 -19   4    5.20    1.40
   0 -19   4    4.20    1.60
   0 -19   4    3.90    1.50
   0 -19   4    1.80    0.70
   0  19  -4    1.40    1.40
   0  19  -4    2.10    1.50
   0  19  -4    2.50    1.80
   0  19  -4    2.60    1.10
   0  19  -4    0.20    1.10
   0 -20   4   -2.70    1.10
   0 -20   4   -0.40    1.30
   0  20  -4   -0.30    1.00
   0  20  -4   -0.50    1.30
   0  20  -4    2.10    1.80
   0  20  -4   -0.40    1.00
   0  20  -4   -0.10    1.40
   0 -21   4    4.20    1.70
   0 -21   4    2.40    1.50
   0  21  -4    3.60    1.30
   0  21  -4    5.30    1.50
   0  21  -4    1.80    1.60
   0  21  -4    5.10    2.10
   0  21  -4    3.40    1.60
   0  20   5   14.10    2.30
   0  20   5   12.70    1.80
   0  20   5   15.70    3.00
   0  20   5   14.10    2.00
   0  20   5   14.70    1.50
   0 -20  -5   13.50    1.80
   0 -20  -5   16.50    2.00
   0 -20  -5   11.70    2.00
   0  19   5   -1.50    1.50
   0  19   5   -0.40    0.70
   0  19   5    0.10    1.20
   0  19   5    0.70    0.80
   0  19   5    1.00    1.20
   0  19   5    1.80    1.40
   0 -19  -5   -0.10    0.80
   0 -19  -5   -0.10    1.40
   0 -19  -5    0.60    1.10
   0 -19  -5    0.70    1.40
   0  18   5    0.60    1.00
   0  18   5   -0.60    0.60
   0  18   5   -1.70    1.50
   0  18   5   -0.70    1.10
   0  18   5   -0.10    0.80
   0  18   5   -0.10    1.30
   0  18   5   -0.60    0.70
   0 -18  -5   -1.40    1.20
   0 -18  -5    0.90    0.80
   0 -18  -5    1.00    1.20
   0 -18  -5    0.40    1.00
   0  17   5    5.20    0.90
   0  17   5    4.10    0.80
   0  17   5    4.90    1.50
   0  17   5    3.50    1.20
   0  17   5    3.80    1.30
   0 -17  -5    6.00    1.70
   0 -17  -5    5.90    1.00
   0 -17  -5    5.80    1.30
   0 -17  -5    5.40    1.30
   0  16   5   27.70    2.30
   0  16   5   29.70    1.80
   0  16   5   28.50    3.30
   0  16   5   27.80    2.60
   0  16   5   32.40    2.50
   0  16   5   28.70    1.80
   0  16   5   28.20    1.80
   0 -16  -5   28.30    1.90
   0 -16  -5   29.10    2.30
   0 -16  -5   25.90    2.20
   0 -16  -5   30.20    2.50
   0  15   5   37.40    2.60
   0  15   5   35.70    2.80
   0  15   5   35.20    2.00
   0  15   5   37.30    2.10
   0  15   5   34.30    1.90
   0  15   5   30.60    3.20
   0 -15  -5   34.00    2.50
   0 -15  -5   39.80    2.50
   0 -15  -5   35.10    2.10
   0 -15  -5   32.30    2.40
   0  14   5   51.49    2.70
   0  14   5   50.09    3.00
   0  14   5   51.99    2.50
   0  14   5   58.19    3.40
   0  14   5   54.59    3.10
   0  14   5   52.19    2.50
   0 -14  -5   52.29    3.00
   0 -14  -5   54.29    3.10
   0 -14  -5   55.19    3.00
   0 -14  -5   54.59    2.70
   0  13   5   65.19    3.60
   0  13   5   59.49    3.00
   0  13   5   61.09    3.30
   0  13   5   62.19    3.30
   0  13   5   60.99    2.80
   0  13   5   62.59    2.80
   0 -13  -5   67.59    3.10
   0 -13  -5   64.59    3.40
   0 -13  -5   63.99    3.20
   0 -13  -5   64.89    3.30
   0  12   5    8.90    0.80
   0  12   5    7.40    0.80
   0  12   5    9.10    1.00
   0  12   5    7.10    1.10
   0  12   5    8.10    1.30
   0 -12  -5    9.10    1.00
   0 -12  -5    8.20    1.20
   0 -12  -5    7.30    2.00
   0 -12  -5   10.10    1.20
   0 -12  -5    7.00    1.10
   0  11   5   22.30    1.90
   0  11   5   20.60    1.50
   0  11   5   23.90    1.80
   0  11   5   23.80    1.30
   0  11   5   25.30    1.80
   0  11   5   22.50    1.20
   0 -11  -5   23.20    1.60
   0 -11  -5   25.60    1.80
   0 -11  -5   24.30    1.70
   0 -11  -5   25.70    1.80
   0 -11  -5   25.00    2.40
   0  10   5   52.79    2.80
   0  10   5   48.40    2.10
   0  10   5   49.60    2.60
   0  10   5   49.30    2.50
   0  10   5   44.10    2.50
   0  10   5   45.80    2.10
   0 -10  -5   49.90    2.60
   0 -10  -5   57.69    2.60
   0 -10  -5   54.29    2.50
   0 -10  -5   51.99    2.60
   0 -10  -5   53.39    2.60
   0 -10  -5   53.69    3.20
   0   9   5  107.29    5.30
   0   9   5  104.59    4.60
   0   9   5  105.59    4.70
   0   9   5  107.09    4.90
   0  -9  -5  106.09    4.70
   0  -9  -5  109.89    4.60
   0  -9  -5  106.99    5.20
   0  -9  -5  116.09    4.70
   0  -9  -5  106.39    4.70
   0  -9  -5  114.69    4.70
   0   8   5   28.70    1.90
   0   8   5   32.90    1.80
   0  -8  -5   33.60    2.00
   0  -8  -5   31.70    1.80
   0  -8  -5   28.90    1.80
   0  -8  -5   32.50    1.90
   0  -8  -5   30.30    1.80
   0  -8  -5   33.20    1.80
   0  -8  -5   34.60    2.40
   0   7   5  245.98   10.00
   0  -7  -5  244.98   10.10
   0  -7  -5  267.37   10.10
   0  -7  -5  261.27   10.10
   0  -7  -5  256.27   10.10
   0  -7  -5  259.17   10.20
   0  -7  -5  246.18   10.20
   0  -7  -5  250.87   10.20
   0  -7  -5  249.88   10.50
   0   6   5   87.09    3.80
   0  -6  -5   84.29    3.80
   0  -6  -5   92.99    3.80
   0  -6  -5   81.79    3.90
   0  -6  -5   91.49    4.50
   0  -6  -5   92.79    3.90
   0  -6  -5   90.79    3.80
   0   5   5  112.39    4.60
   0   5   5  111.09    4.60
   0  -5  -5  116.99    4.60
   0  -5  -5  111.49    4.70
   0  -5  -5  108.49    4.70
   0  -5  -5  117.79    4.60
   0  -5  -5  107.09    4.70
   0  -5  -5  110.29    4.80
   0  -5  -5  113.59    4.90
   0  -5  -5  112.79    4.70
   0   4   5  102.99    4.60
   0   4   5  109.79    4.50
   0   4   5  105.99    4.50
   0  -4  -5  111.69    4.50
   0  -4  -5  108.29    4.70
   0  -4  -5  110.39    4.60
   0  -4  -5  108.29    4.50
   0  -4  -5  112.89    4.60
   0  -4  -5  110.29    4.50
   0  -4  -5  105.79    4.40
   0   3   5    2.00    0.70
   0   3   5    2.20    0.50
   0   3   5    1.90    0.30
   0   3   5    2.10    0.30
   0   3   5    2.50    0.60
   0   3   5    2.50    0.60
   0  -3  -5    1.90    0.70
   0  -3  -5    2.30    0.60
   0  -3  -5    2.30    0.50
   0  -3  -5    1.90    0.50
   0  -3  -5    2.60    0.50
   0  -3  -5    2.60    0.70
   0  -3  -5    2.50    0.50
   0  -3  -5    1.70    0.50
   0   2   5   79.69    3.10
   0   2   5   78.19    3.20
   0   2   5   73.39    3.30
   0   2   5   78.19    3.30
   0   2   5   76.79    3.30
   0   2   5   73.29    3.30
   0   2   5   78.89    3.10
   0   2   5   74.69    3.50
   0   2   5   81.19    3.10
   0  -2  -5   80.99    3.30
   0  -2  -5   80.79    3.20
   0  -2  -5   71.89    3.30
   0  -2  -5   81.39    3.30
   0  -2  -5   76.79    3.40
   0  -2  -5   74.99    3.00
   0  -2  -5   72.59    3.00
   0  -2  -5   77.89    3.30
   0   1   5  159.48    6.20
   0   1   5  144.19    6.30
   0   1   5  154.38    6.20
   0   1   5  158.48    6.20
   0   1   5  149.99    6.20
   0   1   5  161.18    6.10
   0   1   5  153.98    6.20
   0   1   5  146.49    6.20
   0   1   5  154.08    6.10
   0   1   5  147.79    6.30
   0  -1  -5  164.98    6.20
   0  -1  -5  164.38    6.20
   0  -1  -5  161.18    6.20
   0  -1  -5  159.68    6.30
   0  -1  -5  145.29    6.10
   0  -1  -5  158.98    6.30
   0  -1  -5  157.08    6.20
   0  -1  -5  155.78    6.10
   0   0   5    0.20    0.50
   0   0   5    1.00    0.60
   0   0   5   -0.50    0.40
   0   0   5    0.40    0.30
   0   0   5    0.00    0.50
   0   0   5    0.40    0.50
   0   0   5    0.60    0.50
   0   0   5    0.40    0.50
   0   0   5    0.50    0.50
   0   0   5   -0.10    0.40
   0   0  -5    0.60    0.40
   0   0  -5    0.50    0.50
   0   0  -5    0.40    0.40
   0   0  -5    0.50    0.50
   0   0  -5    0.70    0.50
   0   0  -5    0.20    0.40
   0   0  -5    0.50    0.40
   0   0  -5   -0.50    0.50
   0   0  -5   -0.70    0.50
   0  -1   5  147.29    6.30
   0  -1   5  153.18    6.10
   0  -1   5  151.88    6.30
   0  -1   5  166.98    6.30
   0  -1   5  162.28    6.20
   0  -1   5  149.69    6.30
   0  -1   5  142.89    6.30
   0  -1   5  160.18    6.30
   0  -1   5  156.48    6.30
   0  -1   5  154.98    6.30
   0   1  -5  159.38    6.30
   0   1  -5  165.18    6.30
   0   1  -5  161.58    6.30
   0   1  -5  157.78    6.30
   0   1  -5  166.28    6.40
   0   1  -5  153.18    6.30
   0   1  -5  150.88    6.20
   0   1  -5  163.58    6.20
   0  -2   5   78.69    3.30
   0  -2   5   76.29    3.30
   0  -2   5   72.89    3.30
   0  -2   5   79.19    3.40
   0  -2   5   78.39    3.30
   0  -2   5   79.59    3.20
   0  -2   5   70.59    3.40
   0  -2   5   79.49    3.30
   0  -2   5   74.89    3.40
   0  -2   5   74.69    3.30
   0   2  -5   76.29    3.30
   0   2  -5   77.29    3.30
   0   2  -5   81.09    3.30
   0   2  -5   79.99    3.40
   0   2  -5   76.79    3.40
   0   2  -5   75.89    3.30
   0   2  -5   79.39    3.30
   0   2  -5   81.09    3.30
   0   2  -5   84.09    3.40
   0  -3   5    2.40    0.70
   0  -3   5    2.60    0.60
   0  -3   5    1.60    0.60
   0  -3   5    1.60    0.50
   0  -3   5    2.50    0.50
   0  -3   5    1.70    0.60
   0  -3   5    1.00    0.50
   0  -3   5    2.10    0.60
   0   3  -5    2.90    0.70
   0   3  -5    2.70    1.20
   0   3  -5    2.90    0.70
   0   3  -5    1.70    0.50
   0   3  -5    1.60    0.60
   0   3  -5    1.80    0.60
   0   3  -5    2.60    0.60
   0   3  -5    1.70    0.50
   0   3  -5    1.30    0.60
   0  -4   5  103.79    4.40
   0  -4   5  113.09    4.50
   0  -4   5   99.09    4.40
   0  -4   5  103.39    4.50
   0  -4   5  107.79    4.50
   0  -4   5  104.69    4.60
   0   4  -5  108.99    4.50
   0   4  -5  109.99    4.40
   0   4  -5  106.49    4.50
   0   4  -5  108.59    4.60
   0   4  -5  106.29    4.60
   0   4  -5  113.29    4.60
   0   4  -5  105.79    4.60
   0   4  -5  114.39    4.60
   0  -5   5  112.29    4.80
   0  -5   5  111.99    4.70
   0  -5   5  112.89    4.80
   0  -5   5  115.89    4.80
   0  -5   5  112.29    4.70
   0  -5   5  123.29    4.80
   0   5  -5  115.89    4.80
   0   5  -5  114.19    4.60
   0   5  -5  112.29    4.80
   0   5  -5  110.69    4.80
   0   5  -5  108.29    4.90
   0   5  -5  113.59    4.90
   0   5  -5  110.99    4.80
   0   5  -5  110.69    4.90
   0   5  -5  105.49    4.90
   0  -6   5   93.59    3.80
   0  -6   5   86.09    3.90
   0  -6   5   83.89    3.60
   0  -6   5   84.69    3.90
   0  -6   5   86.79    3.90
   0   6  -5   92.89    4.00
   0   6  -5   86.59    4.10
   0   6  -5   89.19    4.00
   0   6  -5   92.09    3.90
   0   6  -5   88.09    3.60
   0   6  -5   88.69    4.00
   0  -7   5  250.57   10.20
   0  -7   5  246.18    9.80
   0  -7   5  265.57   10.20
   0  -7   5  250.97   10.20
   0  -7   5  248.38   10.00
   0  -7   5  256.97   10.20
   0   7  -5  253.07   10.30
   0   7  -5  267.97   10.80
   0   7  -5  264.57    9.80
   0   7  -5  252.37   10.20
   0   7  -5  241.98   10.50
   0   7  -5  259.87   10.50
   0   7  -5  243.88   10.20
   0  -8   5   29.80    1.80
   0  -8   5   31.30    1.80
   0  -8   5   28.70    1.80
   0  -8   5   32.90    1.90
   0  -8   5   28.70    1.80
   0   8  -5   27.10    2.00
   0   8  -5   28.40    2.20
   0   8  -5   31.10    1.90
   0   8  -5   30.80    2.00
   0   8  -5   31.20    2.00
   0   8  -5   29.30    1.90
   0  -9   5  107.99    4.60
   0  -9   5  101.99    4.90
   0  -9   5  108.99    4.90
   0  -9   5  109.29    4.90
   0  -9   5  109.19    4.80
   0   9  -5  114.49    5.10
   0   9  -5  118.99    5.00
   0   9  -5  104.99    5.10
   0   9  -5  114.59    4.90
   0   9  -5  111.69    4.90
   0   9  -5  113.59    5.30
   0 -10   5   49.40    2.70
   0 -10   5   47.70    2.70
   0 -10   5   55.29    3.50
   0 -10   5   51.89    2.50
   0  10  -5   54.39    3.00
   0  10  -5   52.89    3.20
   0  10  -5   50.89    2.80
   0  10  -5   54.19    2.90
   0  10  -5   51.79    2.70
   0  10  -5   54.29    2.80
   0 -11   5   24.30    1.80
   0 -11   5   24.70    1.80
   0 -11   5   23.60    1.80
   0 -11   5   22.80    1.80
   0 -11   5   24.00    1.50
   0  11  -5   20.70    2.10
   0  11  -5   25.30    1.80
   0  11  -5   25.50    2.30
   0  11  -5   23.60    2.30
   0  11  -5   23.90    1.80
   0  11  -5   24.90    1.70
   0 -12   5    8.90    1.30
   0 -12   5    8.10    1.20
   0 -12   5    8.00    1.20
   0 -12   5    7.70    0.90
   0  12  -5   10.30    1.20
   0  12  -5    9.00    1.60
   0  12  -5    9.50    1.40
   0  12  -5    9.60    1.40
   0  12  -5    7.40    1.10
   0  12  -5    9.40    1.30
   0 -13   5   62.69    3.50
   0 -13   5   65.29    3.10
   0 -13   5   64.69    3.20
   0 -13   5   62.09    3.40
   0 -13   5   67.29    3.50
   0  13  -5   64.79    3.60
   0  13  -5   67.29    4.10
   0  13  -5   67.89    3.50
   0  13  -5   64.69    3.50
   0  13  -5   68.59    3.50
   0  13  -5   69.69    3.80
   0 -14   5   52.99    2.90
   0 -14   5   50.49    3.20
   0 -14   5   54.79    3.10
   0 -14   5   54.69    2.70
   0 -14   5   53.89    3.10
   0  14  -5   55.09    3.80
   0  14  -5   56.49    3.20
   0  14  -5   50.69    3.30
   0  14  -5   53.49    3.10
   0  14  -5   56.79    3.50
   0  14  -5   56.89    3.10
   0 -15   5   34.60    2.30
   0 -15   5   34.30    2.50
   0 -15   5   36.90    2.10
   0 -15   5   34.50    2.60
   0 -15   5   37.40    2.70
   0  15  -5   37.80    2.50
   0  15  -5   33.80    2.80
   0  15  -5   33.90    2.80
   0  15  -5   37.20    2.50
   0  15  -5   42.30    3.40
   0  15  -5   37.80    2.80
   0 -16   5   24.20    1.70
   0 -16   5   29.30    2.30
   0 -16   5   29.00    3.50
   0 -16   5   27.50    2.40
   0  16  -5   24.30    2.30
   0  16  -5   27.40    2.50
   0  16  -5   29.50    2.30
   0  16  -5   26.20    2.60
   0  16  -5   29.70    3.10
   0 -17   5    3.30    1.20
   0 -17   5    5.40    0.90
   0 -17   5    2.90    1.30
   0 -17   5    3.20    2.10
   0  17  -5    3.90    1.50
   0  17  -5    5.70    1.30
   0  17  -5    2.80    1.20
   0  17  -5    5.20    1.90
   0  17  -5    4.20    1.60
   0 -18   5    0.10    1.00
   0 -18   5   -0.10    0.60
   0 -18   5    0.90    1.20
   0 -18   5   -0.70    1.20
   0  18  -5   -0.30    1.40
   0  18  -5    0.90    1.30
   0  18  -5   -0.40    0.90
   0  18  -5   -0.40    1.00
   0  18  -5   -0.20    1.20
   0 -19   5    0.40    0.70
   0 -19   5    0.80    1.20
   0 -19   5    0.50    1.40
   0  19  -5    0.30    1.60
   0  19  -5   -0.60    1.30
   0  19  -5    0.40    1.00
   0  19  -5   -0.20    1.10
   0  19  -5   -1.10    1.30
   0 -20   5   14.70    2.00
   0 -20   5    9.80    1.90
   0  20  -5    9.70    2.00
   0  20  -5   14.90    2.70
   0  20  -5   12.90    1.80
   0  20  -5    9.30    1.60
   0  20  -5   12.20    2.00
   0  20   6    0.00    1.90
   0  20   6    0.10    0.70
   0  20   6    3.40    1.70
   0  20   6    1.20    1.30
   0  20   6   -0.50    1.30
   0 -20  -6   -2.00    1.40
   0 -20  -6    0.90    1.20
   0 -20  -6    0.50    1.20
   0  19   6   -1.20    0.60
   0  19   6    1.10    0.80
   0  19   6    0.80    1.10
   0  19   6   -1.60    1.60
   0  19   6   -1.10    1.30
   0  19   6   -1.60    1.20
   0 -19  -6    1.80    1.40
   0 -19  -6    0.00    1.20
   0 -19  -6   -0.40    1.00
   0  18   6   33.90    2.10
   0  18   6   29.80    3.60
   0  18   6   31.90    2.00
   0  18   6   28.60    1.80
   0  18   6   30.50    2.90
   0  18   6   29.40    2.50
   0 -18  -6   27.90    2.10
   0 -18  -6   29.10    2.40
   0 -18  -6   26.20    2.70
   0  17   6    5.20    1.60
   0  17   6    4.30    1.30
   0  17   6    6.40    0.90
   0  17   6    6.00    1.00
   0  17   6    4.80    1.00
   0  17   6    9.70    1.50
   0  17   6    6.30    2.30
   0 -17  -6    7.60    1.40
   0 -17  -6    7.20    1.70
   0 -17  -6    3.50    1.20
   0 -17  -6    6.60    1.20
   0  16   6    0.80    0.60
   0  16   6    1.90    1.30
   0  16   6    1.40    1.20
   0  16   6    2.20    1.70
   0  16   6    0.50    1.00
   0  16   6    1.60    0.80
   0  16   6    1.10    0.60
   0 -16  -6    1.30    1.00
   0 -16  -6    0.60    1.00
   0 -16  -6    1.40    0.90
   0 -16  -6    2.10    1.20
   0  15   6   19.30    1.60
   0  15   6   19.20    1.30
   0  15   6   18.30    2.10
   0  15   6   19.80    2.70
   0  15   6   17.30    1.90
   0  15   6   21.80    2.10
   0  15   6   18.50    1.30
   0 -15  -6   20.80    2.10
   0 -15  -6   17.00    1.70
   0 -15  -6   21.10    1.70
   0 -15  -6   19.90    1.90
   0  14   6   14.40    1.40
   0  14   6   13.60    1.10
   0  14   6   13.10    1.60
   0  14   6   14.40    1.10
   0  14   6   18.00    1.90
   0 -14  -6   14.10    1.70
   0 -14  -6   15.80    1.50
   0 -14  -6   15.40    1.60
   0 -14  -6   16.80    1.80
   0  13   6    9.60    0.90
   0  13   6    9.30    1.20
   0  13   6    8.40    1.30
   0  13   6   10.70    1.40
   0  13   6    9.30    0.90
   0  13   6    9.30    1.50
   0 -13  -6   11.40    1.20
   0 -13  -6    9.90    1.90
   0 -13  -6   10.50    1.30
   0 -13  -6    8.60    1.40
   0 -13  -6   10.00    1.30
   0  12   6   30.10    2.20
   0  12   6   31.00    1.50
   0  12   6   30.40    1.90
   0  12   6   28.90    3.20
   0  12   6   29.70    2.10
   0  12   6   30.30    1.50
   0 -12  -6   31.70    2.20
   0 -12  -6   31.70    1.90
   0 -12  -6   28.10    2.70
   0 -12  -6   30.90    2.00
   0 -12  -6   28.90    2.20
   0  11   6    0.60    0.70
   0  11   6    1.20    0.40
   0  11   6    0.40    0.40
   0  11   6    1.50    0.90
   0  11   6    0.60    0.60
   0 -11  -6    0.20    0.70
   0 -11  -6    1.40    0.80
   0 -11  -6    1.20    0.80
   0 -11  -6    0.60    0.90
   0 -11  -6    0.70    0.70
   0 -11  -6    1.30    1.20
   0  10   6    3.60    1.00
   0  10   6    3.00    0.70
   0  10   6    3.80    0.70
   0  10   6    3.50    0.90
   0 -10  -6    4.70    0.90
   0 -10  -6    5.10    0.90
   0 -10  -6    4.30    0.80
   0 -10  -6    5.00    1.00
   0 -10  -6    3.30    0.80
   0 -10  -6    3.40    1.30
   0   9   6   69.39    3.50
   0   9   6   73.99    3.60
   0  -9  -6   77.19    3.50
   0  -9  -6   77.39    3.50
   0  -9  -6   76.69    4.00
   0  -9  -6   76.29    3.60
   0  -9  -6   73.59    3.40
   0  -9  -6   75.09    3.50
   0  -9  -6   74.89    3.40
   0   8   6   33.00    1.90
   0  -8  -6   38.90    2.20
   0  -8  -6   39.90    2.20
   0  -8  -6   35.50    2.00
   0  -8  -6   36.20    2.00
   0  -8  -6   37.20    2.00
   0  -8  -6   32.40    2.00
   0  -8  -6   35.20    2.00
   0  -8  -6   38.70    2.50
   0   7   6    1.60    0.60
   0   7   6    1.30    0.60
   0  -7  -6    1.60    0.60
   0  -7  -6    1.40    0.70
   0  -7  -6    2.40    0.80
   0  -7  -6    1.20    0.70
   0  -7  -6    3.20    0.70
   0  -7  -6    1.60    0.70
   0  -7  -6    1.90    1.00
   0  -7  -6    1.70    0.70
   0   6   6   23.70    1.50
   0   6   6   24.40    1.50
   0  -6  -6   27.10    1.80
   0  -6  -6   27.40    1.60
   0  -6  -6   30.10    1.70
   0  -6  -6   28.50    1.80
   0  -6  -6   27.20    1.70
   0  -6  -6   29.10    1.70
   0  -6  -6   26.70    1.50
   0   5   6  115.69    4.90
   0   5   6  110.29    4.90
   0  -5  -6  114.59    5.00
   0  -5  -6  121.69    5.00
   0  -5  -6  123.89    5.00
   0  -5  -6  120.09    5.00
   0  -5  -6  113.09    4.80
   0  -5  -6  120.89    5.20
   0  -5  -6  117.39    5.20
   0   4   6    6.20    0.90
   0   4   6    4.70    0.70
   0   4   6    7.00    0.80
   0   4   6    5.70    0.50
   0  -4  -6    7.20    0.90
   0  -4  -6    7.10    0.80
   0  -4  -6    7.90    0.70
   0  -4  -6    8.20    0.80
   0  -4  -6    5.20    0.90
   0  -4  -6    6.40    1.00
   0   3   6    0.90    0.50
   0   3   6    1.00    0.60
   0   3   6    1.80    0.40
   0   3   6    1.80    0.50
   0   3   6    1.90    0.40
   0   3   6    1.30    0.40
   0  -3  -6    1.20    0.60
   0  -3  -6    2.10    0.60
   0  -3  -6    2.10    0.70
   0  -3  -6    2.20    0.60
   0  -3  -6    1.60    0.70
   0   2   6  286.27   11.80
   0   2   6  306.87   11.80
   0   2   6  305.77   12.00
   0   2   6  313.97   11.90
   0   2   6  299.87   11.80
   0   2   6  299.77   11.90
   0   2   6  296.77   12.10
   0   2   6  295.27   11.90
   0  -2  -6  303.27   12.00
   0  -2  -6  304.87   12.00
   0  -2  -6  312.37   11.90
   0  -2  -6  319.57   11.90
   0  -2  -6  307.87   11.90
   0   1   6   42.80    2.20
   0   1   6   45.70    2.10
   0   1   6   45.00    2.10
   0   1   6   47.50    2.00
   0   1   6   47.50    2.10
   0   1   6   44.30    2.20
   0   1   6   47.30    2.10
   0   1   6   43.80    2.20
   0  -1  -6   49.40    2.20
   0  -1  -6   49.90    2.30
   0  -1  -6   47.70    2.30
   0  -1  -6   47.60    2.80
   0  -1  -6   46.40    2.10
   0  -1  -6   45.10    2.00
   0  -1  -6   46.00    2.20
   0   0   6  147.49    6.30
   0   0   6  156.58    6.10
   0   0   6  148.79    6.20
   0   0   6  156.78    6.10
   0   0   6  157.38    6.20
   0   0   6  149.39    6.20
   0   0   6  145.19    6.30
   0   0   6  155.78    6.20
   0   0  -6  154.98    6.30
   0   0  -6  155.98    6.20
   0   0  -6  158.48    6.10
   0   0  -6  154.08    6.40
   0   0  -6  158.58    6.20
   0   0  -6  163.88    6.80
   0   0  -6  155.28    6.30
   0  -1   6   44.40    2.20
   0  -1   6   44.90    2.10
   0  -1   6   45.20    2.00
   0  -1   6   47.40    2.20
   0  -1   6   47.00    2.20
   0  -1   6   47.10    2.20
   0  -1   6   49.70    2.20
   0   1  -6   45.80    2.20
   0   1  -6   50.09    2.30
   0   1  -6   45.50    2.30
   0   1  -6   47.90    2.30
   0   1  -6   45.80    2.10
   0   1  -6   45.00    2.50
   0  -2   6  315.67   12.30
   0  -2   6  316.57   12.20
   0  -2   6  321.77   12.30
   0  -2   6  312.57   12.20
   0  -2   6  303.17   12.30
   0  -2   6  306.47   12.30
   0   2  -6  313.07   12.20
   0   2  -6  317.37   12.30
   0   2  -6  318.27   12.40
   0   2  -6  311.97   12.40
   0   2  -6  310.47   12.30
   0   2  -6  320.17   12.40
   0   2  -6  318.57   12.30
   0  -3   6    1.30    0.50
   0  -3   6    1.20    0.60
   0  -3   6    1.30    0.60
   0  -3   6    2.10    0.60
   0  -3   6    0.90    0.60
   0  -3   6    1.30    0.60
   0  -3   6    1.00    0.70
   0  -3   6    1.30    0.60
   0   3  -6    2.90    0.70
   0   3  -6    1.80    0.80
   0   3  -6    0.70    0.60
   0   3  -6    1.90    0.70
   0   3  -6    1.20    0.60
   0   3  -6    2.30    0.70
   0   3  -6    1.60    0.60
   0  -4   6    6.80    0.90
   0  -4   6    6.50    0.70
   0  -4   6    7.40    0.90
   0  -4   6    6.40    0.90
   0  -4   6    6.30    0.90
   0  -4   6    6.90    0.90
   0  -4   6    6.20    0.80
   0  -4   6    6.40    0.80
   0   4  -6    5.80    0.80
   0   4  -6    8.00    1.00
   0   4  -6    6.00    0.90
   0   4  -6    6.70    0.90
   0   4  -6    8.60    1.10
   0   4  -6    5.40    1.00
   0   4  -6    4.50    0.80
   0  -5   6  113.89    4.90
   0  -5   6  116.19    4.80
   0  -5   6  118.59    4.90
   0  -5   6  118.89    5.10
   0  -5   6  114.19    4.80
   0  -5   6  108.09    4.60
   0   5  -6  109.29    4.90
   0   5  -6  112.19    5.00
   0   5  -6  115.09    4.90
   0   5  -6  112.89    4.90
   0   5  -6  108.69    4.80
   0   5  -6  118.19    4.90
   0   5  -6  112.79    5.10
   0   5  -6  117.69    5.00
   0   5  -6  109.19    4.70
   0  -6   6   24.20    1.60
   0  -6   6   25.10    1.40
   0  -6   6   29.00    1.70
   0  -6   6   23.10    1.70
   0  -6   6   27.50    1.70
   0   6  -6   30.70    1.90
   0   6  -6   24.20    1.80
   0   6  -6   27.90    2.00
   0   6  -6   28.10    1.70
   0   6  -6   25.60    1.70
   0   6  -6   24.90    1.40
   0   6  -6   27.10    1.90
   0  -7   6    1.40    0.70
   0  -7   6    1.50    0.70
   0  -7   6    1.10    0.60
   0  -7   6    1.00    0.70
   0  -7   6    1.70    0.80
   0   7  -6    1.30    0.70
   0   7  -6    2.40    0.90
   0   7  -6    1.40    0.50
   0   7  -6    1.50    0.80
   0   7  -6    1.40    0.70
   0   7  -6    0.30    0.80
   0   7  -6    2.50    0.90
   0  -8   6   38.50    1.90
   0  -8   6   35.20    2.00
   0  -8   6   34.90    2.00
   0  -8   6   34.70    2.10
   0  -8   6   37.30    2.10
   0  -8   6   38.40    2.10
   0   8  -6   35.70    2.10
   0   8  -6   34.60    2.10
   0   8  -6   36.60    2.30
   0   8  -6   32.90    2.30
   0   8  -6   35.70    2.40
   0   8  -6   38.20    2.10
   0  -9   6   69.89    3.30
   0  -9   6   72.89    3.50
   0  -9   6   75.09    3.50
   0  -9   6   74.39    3.50
   0  -9   6   79.59    3.60
   0   9  -6   75.99    3.60
   0   9  -6   72.09    3.50
   0   9  -6   70.29    3.60
   0   9  -6   71.69    3.70
   0   9  -6   75.19    3.90
   0   9  -6   79.19    3.60
   0 -10   6    4.00    0.90
   0 -10   6    3.10    0.90
   0 -10   6    3.20    1.00
   0 -10   6    2.60    0.70
   0 -10   6    0.90    0.80
   0  10  -6    4.40    1.10
   0  10  -6    4.20    0.90
   0  10  -6    6.10    1.70
   0  10  -6    5.30    0.90
   0  10  -6    4.50    1.20
   0  10  -6    4.00    1.00
   0 -11   6    1.20    0.60
   0 -11   6    1.00    0.80
   0 -11   6    2.20    0.90
   0 -11   6    1.30    0.80
   0 -11   6    1.20    0.90
   0  11  -6   -0.20    0.70
   0  11  -6    1.60    0.80
   0  11  -6    0.80    0.90
   0  11  -6    0.60    0.70
   0  11  -6    0.20    0.90
   0  11  -6    0.20    1.00
   0 -12   6   33.30    2.30
   0 -12   6   33.20    1.90
   0 -12   6   33.10    2.80
   0 -12   6   27.90    2.20
   0 -12   6   33.00    2.30
   0  12  -6   31.80    2.70
   0  12  -6   33.30    2.20
   0  12  -6   30.90    2.50
   0  12  -6   31.40    2.30
   0  12  -6   33.40    2.50
   0  12  -6   33.20    2.20
   0 -13   6    9.40    1.40
   0 -13   6    9.80    1.40
   0 -13   6    9.80    1.10
   0 -13   6    8.50    1.30
   0  13  -6   11.40    1.40
   0  13  -6    8.70    1.30
   0  13  -6    9.10    1.50
   0  13  -6   10.00    1.80
   0  13  -6    8.30    1.30
   0  13  -6   13.20    1.70
   0 -14   6   19.90    1.90
   0 -14   6   14.00    1.40
   0 -14   6   16.90    1.80
   0 -14   6   13.20    1.70
   0 -14   6   14.50    1.80
   0  14  -6   14.50    1.60
   0  14  -6   20.50    2.50
   0  14  -6   14.40    1.90
   0  14  -6   14.90    1.70
   0  14  -6   16.30    1.90
   0  14  -6   17.10    1.80
   0 -15   6   20.80    1.80
   0 -15   6   17.10    1.90
   0 -15   6   18.10    1.90
   0 -15   6   17.10    1.50
   0 -15   6   16.60    1.90
   0  15  -6   20.50    2.00
   0  15  -6   19.50    2.50
   0  15  -6   22.00    2.20
   0  15  -6   18.70    2.20
   0  15  -6   20.50    2.10
   0 -16   6    1.20    0.80
   0 -16   6    2.10    1.70
   0 -16   6    2.30    1.10
   0 -16   6    0.90    1.50
   0  16  -6   -0.20    1.20
   0  16  -6    2.10    1.10
   0  16  -6    1.40    1.40
   0  16  -6    1.50    1.10
   0  16  -6    1.30    1.30
   0 -17   6    6.60    1.50
   0 -17   6    6.40    1.50
   0 -17   6    6.30    1.50
   0 -17   6    6.90    1.00
   0  17  -6    6.20    1.30
   0  17  -6    8.30    2.10
   0  17  -6    5.30    1.60
   0  17  -6    7.30    1.50
   0  17  -6    6.20    1.60
   0 -18   6   29.70    1.90
   0 -18   6   29.20    2.70
   0 -18   6   27.00    2.60
   0 -18   6   33.60    2.60
   0  18  -6   28.40    2.90
   0  18  -6   28.40    2.90
   0  18  -6   29.30    2.50
   0  18  -6   27.30    3.20
   0  18  -6   31.50    2.50
   0 -19   6    0.30    1.30
   0 -19   6    0.00    1.20
   0 -19   6    0.90    0.70
   0  19  -6    1.70    1.40
   0  19  -6   -0.50    1.30
   0  19  -6   -0.70    0.90
   0  19  -6    0.50    1.00
   0  19  -6   -0.40    1.50
   0 -20   6   -0.40    1.30
   0 -20   6    1.90    1.40
   0  20  -6   -2.40    1.30
   0  20  -6   -0.10    1.60
   0  20  -6    2.10    1.20
   0  20  -6    1.00    1.50
   0  20  -6    1.90    1.20
   0  20   7    6.00    1.00
   0  20   7   11.70    1.90
   0  20   7    6.40    1.00
   0  20   7    7.10    2.40
   0  20   7    6.60    1.60
   0  20   7    7.00    1.90
   0 -20  -7    7.70    1.60
   0 -20  -7    6.20    1.40
   0 -20  -7    8.00    1.80
   0  19   7    0.00    1.90
   0  19   7    0.80    1.30
   0  19   7    0.20    0.80
   0  19   7    0.00    1.10
   0  19   7    0.20    0.60
   0  19   7   -2.10    1.30
   0 -19  -7   -0.90    1.20
   0 -19  -7    0.50    1.20
   0 -19  -7   -1.40    0.90
   0  18   7    8.40    1.20
   0  18   7    7.70    1.70
   0  18   7   11.10    1.70
   0  18   7    9.10    1.00
   0  18   7    8.30    1.50
   0  18   7   11.10    2.50
   0  18   7    9.20    1.00
   0 -18  -7    7.30    1.70
   0 -18  -7    7.20    1.40
   0  17   7   14.30    1.40
   0  17   7   13.10    1.20
   0  17   7   10.30    1.00
   0  17   7   11.40    1.90
   0  17   7   11.70    1.60
   0  17   7   10.30    2.40
   0  17   7   12.90    1.80
   0 -17  -7   14.70    1.90
   0 -17  -7    7.90    1.40
   0 -17  -7   11.30    1.60
   0  16   7    0.90    1.60
   0  16   7    0.60    1.20
   0  16   7    0.30    0.60
   0  16   7   -1.00    0.80
   0  16   7   -0.10    1.10
   0  16   7    0.30    0.80
   0  16   7    1.10    0.60
   0 -16  -7    1.90    0.90
   0 -16  -7   -0.80    1.10
   0 -16  -7   -1.40    0.90
   0 -16  -7    1.40    1.00
   0  15   7   30.00    2.60
   0  15   7   25.80    2.20
   0  15   7   23.50    1.40
   0  15   7   21.60    1.80
   0  15   7   20.90    1.40
   0  15   7   26.30    2.30
   0 -15  -7   25.80    1.90
   0 -15  -7   25.90    2.30
   0 -15  -7   24.20    2.00
   0 -15  -7   27.40    2.10
   0  14   7   15.70    1.60
   0  14   7   14.70    1.60
   0  14   7   16.60    1.10
   0  14   7   16.20    1.70
   0  14   7   17.40    1.90
   0  14   7   14.20    1.10
   0 -14  -7   19.80    1.80
   0 -14  -7   17.00    1.60
   0 -14  -7   18.80    1.90
   0  13   7   20.30    2.20
   0  13   7   19.60    2.00
   0  13   7   20.50    1.70
   0  13   7   21.50    1.20
   0  13   7   19.90    1.20
   0  13   7   22.80    2.20
   0 -13  -7   19.90    1.80
   0 -13  -7   22.20    2.70
   0 -13  -7   22.90    2.00
   0 -13  -7   23.60    1.80
   0 -13  -7   22.20    1.80
   0  12   7   17.80    1.70
   0  12   7   16.20    1.50
   0  12   7   16.80    1.90
   0 -12  -7   15.80    1.50
   0 -12  -7   18.30    1.60
   0 -12  -7   15.30    1.50
   0 -12  -7   16.10    1.60
   0 -12  -7   17.00    2.20
   0  11   7   25.00    2.10
   0  11   7   22.00    1.80
   0  11   7   24.20    1.80
   0 -11  -7   27.80    2.50
   0 -11  -7   21.00    2.10
   0 -11  -7   26.90    1.80
   0 -11  -7   24.10    1.80
   0 -11  -7   24.00    2.30
   0 -11  -7   23.80    1.80
   0  10   7   23.50    1.50
   0  10   7   23.00    1.80
   0  10   7   19.90    1.60
   0  10   7   25.60    1.70
   0 -10  -7   19.30    2.20
   0 -10  -7   22.00    1.60
   0 -10  -7   21.60    1.70
   0 -10  -7   23.50    1.60
   0 -10  -7   21.30    1.70
   0   9   7    0.30    0.60
   0   9   7    1.30    0.60
   0  -9  -7    1.60    0.70
   0  -9  -7    0.90    0.70
   0  -9  -7    0.60    0.70
   0  -9  -7    0.00    0.70
   0  -9  -7    0.20    0.70
   0  -9  -7    0.60    0.60
   0  -9  -7    1.50    1.10
   0   8   7    0.60    0.60
   0  -8  -7    0.40    0.70
   0  -8  -7    0.80    0.70
   0  -8  -7    0.80    0.70
   0  -8  -7    1.10    1.00
   0  -8  -7    1.10    0.70
   0  -8  -7    2.20    0.70
   0  -8  -7    1.50    0.80
   0  -8  -7    1.60    0.70
   0   7   7   61.49    2.90
   0  -7  -7   66.49    3.20
   0  -7  -7   66.69    3.00
   0  -7  -7   63.29    3.10
   0  -7  -7   64.09    3.40
   0  -7  -7   60.79    3.10
   0  -7  -7   65.19    3.00
   0  -7  -7   68.39    3.20
   0   6   7    1.20    0.60
   0   6   7    1.40    0.60
   0   6   7    0.30    0.60
   0  -6  -7    1.20    0.70
   0  -6  -7    1.40    0.60
   0  -6  -7    0.50    0.60
   0  -6  -7    1.40    0.80
   0  -6  -7    0.30    0.70
   0  -6  -7    1.00    0.60
   0  -6  -7    0.70    0.90
   0   5   7   19.10    1.30
   0   5   7   16.20    1.30
   0   5   7   16.40    0.90
   0   5   7   18.60    1.40
   0   5   7   16.30    0.90
   0  -5  -7   18.70    1.60
   0  -5  -7   15.50    1.40
   0  -5  -7   19.80    1.40
   0  -5  -7   20.10    1.40
   0  -5  -7   16.30    1.60
   0  -5  -7   15.90    1.40
   0  -5  -7   17.70    1.30
   0   4   7    7.00    0.80
   0   4   7    6.20    0.90
   0   4   7    8.40    0.70
   0   4   7    8.20    0.70
   0   4   7    7.70    1.00
   0   4   7    6.20    0.80
   0  -4  -7    8.70    1.00
   0  -4  -7    7.90    0.90
   0  -4  -7    8.30    1.00
   0  -4  -7    7.00    1.60
   0  -4  -7    7.90    1.10
   0  -4  -7    5.90    0.90
   0   3   7    9.60    1.10
   0   3   7   10.40    0.80
   0   3   7    9.40    0.80
   0   3   7   11.70    1.10
   0   3   7   13.30    1.30
   0   3   7    8.80    1.00
   0   3   7    9.70    0.80
   0  -3  -7   10.40    1.20
   0  -3  -7   11.30    1.10
   0  -3  -7    9.70    0.90
   0  -3  -7   10.40    1.10
   0  -3  -7    9.90    1.10
   0  -3  -7   11.10    1.10
   0   2   7    7.00    0.80
   0   2   7    4.90    0.80
   0   2   7    6.20    0.70
   0   2   7    4.30    0.80
   0   2   7    5.70    0.60
   0   2   7    5.50    0.60
   0  -2  -7    5.00    0.80
   0  -2  -7    7.50    0.80
   0  -2  -7    5.20    0.90
   0  -2  -7    7.00    0.80
   0  -2  -7    7.90    1.00
   0  -2  -7    7.10    0.90
   0   1   7  110.09    4.70
   0   1   7  108.79    4.60
   0   1   7  113.99    4.90
   0   1   7  113.59    4.80
   0   1   7  120.79    4.70
   0   1   7  109.59    4.90
   0  -1  -7  120.39    4.90
   0  -1  -7  120.99    4.70
   0  -1  -7  118.79    4.90
   0  -1  -7  115.49    4.70
   0  -1  -7  109.89    4.80
   0  -1  -7  117.49    5.00
   0  -1  -7  123.39    4.90
   0   0   7    0.70    0.40
   0   0   7    1.30    0.60
   0   0   7    0.10    0.60
   0   0   7    0.40    0.50
   0   0   7    0.00    0.70
   0   0   7    1.20    0.60
   0   0   7    0.70    0.60
   0   0  -7    0.60    0.60
   0   0  -7   -0.20    0.70
   0   0  -7    0.10    0.50
   0   0  -7    0.00    0.70
   0   0  -7   -1.10    0.50
   0   0  -7    1.20    0.70
   0   0  -7    0.30    0.70
   0  -1   7  115.59    4.80
   0  -1   7  117.39    4.90
   0  -1   7  114.39    4.80
   0  -1   7  114.19    4.80
   0  -1   7  109.29    4.60
   0  -1   7  108.19    4.80
   0  -1   7  119.39    4.60
   0   1  -7  118.69    4.80
   0   1  -7  111.39    4.90
   0   1  -7  115.29    4.90
   0   1  -7  113.89    4.60
   0   1  -7  113.39    4.80
   0   1  -7  104.09    4.90
   0  -2   7    6.50    0.80
   0  -2   7    6.20    0.70
   0  -2   7    3.50    0.70
   0  -2   7    5.20    0.80
   0  -2   7    5.80    0.80
   0  -2   7    5.70    0.80
   0  -2   7    6.60    0.80
   0   2  -7    6.00    0.90
   0   2  -7    6.40    0.90
   0   2  -7    5.30    1.00
   0   2  -7    9.00    1.80
   0   2  -7    5.30    0.80
   0  -3   7    7.60    0.90
   0  -3   7    8.70    1.00
   0  -3   7    9.40    1.00
   0  -3   7   11.30    1.10
   0  -3   7   11.00    1.10
   0  -3   7   10.70    1.00
   0   3  -7    9.50    1.00
   0   3  -7   11.90    1.10
   0   3  -7    9.60    1.00
   0   3  -7    7.70    1.10
   0   3  -7   10.60    1.10
   0   3  -7   12.40    1.30
   0  -4   7    7.30    0.90
   0  -4   7    7.10    1.00
   0  -4   7    9.70    1.00
   0  -4   7    8.80    1.00
   0  -4   7    7.60    1.00
   0   4  -7    6.10    0.90
   0   4  -7    7.10    1.20
   0   4  -7   10.70    1.20
   0   4  -7    8.40    1.10
   0   4  -7    7.30    0.90
   0   4  -7    7.40    1.10
   0   4  -7    7.90    1.00
   0  -5   7   19.70    1.50
   0  -5   7   19.00    1.30
   0  -5   7   21.50    1.50
   0  -5   7   18.40    1.50
   0  -5   7   21.30    2.10
   0  -5   7   20.50    1.40
   0   5  -7   18.50    1.30
   0   5  -7   19.20    1.50
   0   5  -7   18.70    1.70
   0   5  -7   21.60    1.80
   0   5  -7   21.00    1.50
   0   5  -7   18.00    1.60
   0  -6   7    1.00    0.60
   0  -6   7    0.80    0.60
   0  -6   7    0.60    0.60
   0  -6   7    1.20    0.60
   0  -6   7    0.80    0.70
   0  -6   7    0.30    0.70
   0   6  -7    1.10    0.50
   0   6  -7    1.30    0.70
   0   6  -7    1.60    0.80
   0   6  -7    2.50    0.90
   0   6  -7    0.80    0.80
   0   6  -7    2.70    0.80
   0   6  -7    0.70    0.70
   0  -7   7   64.49    3.10
   0  -7   7   62.39    3.10
   0  -7   7   62.09    3.00
   0  -7   7   64.29    3.10
   0  -7   7   66.09    2.80
   0  -7   7   63.79    3.00
   0   7  -7   63.89    3.40
   0   7  -7   63.59    2.80
   0   7  -7   62.49    3.20
   0   7  -7   67.09    3.80
   0   7  -7   65.29    3.30
   0   7  -7   58.39    3.20
   0   7  -7   67.89    3.30
   0  -8   7    1.50    0.70
   0  -8   7    0.30    0.60
   0  -8   7    0.50    0.60
   0  -8   7    1.50    0.70
   0  -8   7    0.60    0.70
   0  -8   7    0.80    0.50
   0   8  -7    1.80    0.70
   0   8  -7    0.70    0.80
   0   8  -7    0.70    0.70
   0   8  -7    0.30    0.80
   0   8  -7    0.80    0.90
   0  -9   7    0.60    0.60
   0  -9   7   -0.30    0.70
   0  -9   7    0.10    0.70
   0  -9   7    0.70    0.70
   0  -9   7    0.90    0.80
   0   9  -7   -0.70    0.80
   0   9  -7    0.60    0.70
   0   9  -7    0.30    0.80
   0   9  -7    0.90    0.90
   0   9  -7    2.20    1.10
   0 -10   7   22.50    1.80
   0 -10   7   21.00    1.80
   0 -10   7   22.40    1.60
   0 -10   7   22.40    1.80
   0  10  -7   23.00    1.90
   0  10  -7   23.00    2.00
   0  10  -7   24.80    2.10
   0  10  -7   22.20    1.80
   0  10  -7   22.80    2.30
   0 -11   7   24.40    1.70
   0 -11   7   25.00    1.90
   0 -11   7   24.20    1.90
   0 -11   7   27.40    2.00
   0  11  -7   24.90    2.20
   0  11  -7   22.00    1.90
   0  11  -7   21.70    1.90
   0  11  -7   23.90    2.10
   0  11  -7   23.70    2.20
   0 -12   7   14.40    1.60
   0 -12   7   13.60    1.50
   0 -12   7   13.90    1.40
   0 -12   7   17.60    1.70
   0 -12   7   15.20    1.60
   0  12  -7   17.90    1.80
   0  12  -7   15.70    1.60
   0  12  -7   16.30    1.70
   0  12  -7   17.70    1.90
   0  12  -7   21.80    2.70
   0 -13   7   21.30    2.00
   0 -13   7   19.00    1.90
   0 -13   7   21.50    2.00
   0 -13   7   19.20    1.80
   0 -13   7   21.20    1.60
   0  13  -7   21.20    2.50
   0  13  -7   21.80    2.00
   0  13  -7   21.10    2.10
   0  13  -7   20.50    2.30
   0  13  -7   21.30    2.00
   0 -14   7   14.50    1.70
   0 -14   7   17.60    1.60
   0 -14   7   15.40    1.60
   0 -14   7   16.20    1.90
   0 -14   7   16.60    1.80
   0  14  -7   16.10    1.90
   0  14  -7   17.50    2.10
   0  14  -7   14.20    1.80
   0  14  -7   18.90    2.40
   0  14  -7   16.40    1.80
   0 -15   7   22.50    1.80
   0 -15   7   25.10    2.30
   0 -15   7   24.50    2.40
   0 -15   7   23.10    2.20
   0  15  -7   24.00    2.20
   0  15  -7   26.20    2.40
   0  15  -7   25.40    2.60
   0  15  -7   27.30    2.30
   0  15  -7   25.10    2.80
   0 -16   7    1.60    0.80
   0 -16   7    1.20    1.30
   0 -16   7   -1.20    1.00
   0 -16   7   -0.90    1.10
   0  16  -7    2.00    1.10
   0  16  -7    0.30    1.00
   0  16  -7   -0.40    1.30
   0  16  -7    2.20    1.50
   0 -17   7   11.40    1.70
   0 -17   7   10.90    1.80
   0 -17   7   12.00    1.80
   0 -17   7   12.50    1.30
   0  17  -7   15.50    2.60
   0  17  -7   10.10    1.80
   0  17  -7   11.70    2.00
   0  17  -7    9.90    1.60
   0  17  -7   14.20    1.80
   0 -18   7    8.50    1.10
   0 -18   7    7.90    1.80
   0 -18   7    9.10    1.70
   0  18  -7   10.80    1.90
   0  18  -7   10.30    1.60
   0  18  -7    9.20    2.20
   0  18  -7    9.50    1.60
   0  18  -7    9.70    1.90
   0 -19   7    0.10    1.30
   0 -19   7    0.00    1.40
   0  19  -7    1.50    1.10
   0  19  -7   -0.20    1.40
   0  19  -7   -0.80    1.30
   0  19  -7   -0.70    1.50
   0  19  -7   -0.20    1.00
   0 -20   7    4.50    1.50
   0 -20   7    7.30    1.80
   0  20  -7    6.50    1.80
   0  20  -7    5.30    2.10
   0  20  -7    5.40    1.80
   0  20  -7    7.30    1.60
   0  20  -7    6.00    1.50
   0  20   8    3.60    0.90
   0  20   8   -0.90    2.00
   0  20   8    2.60    1.60
   0  20   8    1.20    1.40
   0  20   8    2.20    1.30
   0  20   8    2.80    0.70
   0 -20  -8    2.70    1.30
   0 -20  -8    1.40    1.60
   0  19   8   -0.70    1.40
   0  19   8   -0.20    1.00
   0  19   8   -2.20    1.10
   0  19   8    1.40    1.20
   0  19   8   -0.10    0.60
   0  19   8    1.10    0.70
   0  19   8    1.10    0.90
   0  19   8    0.40    1.80
   0 -19  -8    1.80    1.40
   0 -19  -8    1.60    1.30
   0  18   8   19.50    3.00
   0  18   8   17.70    1.80
   0  18   8   16.80    2.00
   0  18   8   17.70    2.30
   0  18   8   17.60    1.40
   0  18   8   16.60    1.30
   0  18   8   17.40    2.00
   0  18   8   21.50    1.90
   0 -18  -8   18.80    2.30
   0 -18  -8   17.70    2.10
   0  17   8    3.50    1.00
   0  17   8    2.60    0.60
   0  17   8    2.90    1.40
   0  17   8    3.30    0.70
   0  17   8    2.50    1.10
   0  17   8    2.50    1.90
   0  17   8    3.10    1.20
   0 -17  -8    5.70    1.30
   0 -17  -8    5.70    1.50
   0  16   8    0.20    1.00
   0  16   8   -0.50    0.70
   0  16   8   -0.20    0.50
   0  16   8    1.50    1.20
   0  16   8    0.30    1.20
   0  16   8   -0.20    0.50
   0  16   8    0.20    1.60
   0 -16  -8    2.20    1.20
   0 -16  -8   -0.20    1.00
   0  15   8    6.30    1.50
   0  15   8    4.10    0.60
   0  15   8    5.50    1.40
   0  15   8    5.20    1.20
   0 -15  -8    5.70    1.40
   0 -15  -8    4.90    1.20
   0  14   8    0.10    0.90
   0  14   8   -0.40    1.00
   0  14   8    0.90    0.90
   0  14   8    0.60    1.00
   0  14   8    0.10    0.80
   0 -14  -8    0.40    1.00
   0 -14  -8    0.20    0.90
   0  13   8   24.20    2.10
   0  13   8   28.00    2.00
   0  13   8   28.20    2.20
   0  13   8   30.20    2.50
   0 -13  -8   26.40    2.10
   0 -13  -8   25.60    2.00
   0 -13  -8   27.90    2.90
   0 -13  -8   27.00    2.20
   0  12   8    2.60    1.20
   0  12   8    3.80    1.00
   0  12   8    3.70    1.60
   0  12   8    4.10    1.00
   0 -12  -8    4.60    1.10
   0 -12  -8    5.90    1.20
   0 -12  -8    3.00    1.50
   0 -12  -8    2.30    0.90
   0  11   8    7.60    1.10
   0  11   8    7.80    1.20
   0  11   8    6.80    1.10
   0 -11  -8    7.20    1.10
   0 -11  -8    5.10    1.50
   0 -11  -8    8.90    1.20
   0  10   8   47.10    2.60
   0  10   8   49.40    2.70
   0 -10  -8   48.30    2.60
   0 -10  -8   48.00    2.60
   0 -10  -8   50.39    3.30
   0 -10  -8   44.90    2.70
   0 -10  -8   49.40    2.80
   0   9   8   -1.40    0.50
   0   9   8    0.80    0.60
   0  -9  -8   -0.30    0.70
   0  -9  -8   -0.70    0.70
   0  -9  -8    1.10    0.80
   0  -9  -8    0.60    1.10
   0  -9  -8    0.30    0.70
   0  -9  -8   -0.20    0.70
   0   8   8   38.50    2.20
   0   8   8   39.50    2.10
   0   8   8   39.80    2.20
   0  -8  -8   37.80    2.30
   0  -8  -8   38.50    2.30
   0  -8  -8   40.50    2.70
   0  -8  -8   40.20    2.40
   0  -8  -8   43.20    2.20
   0  -8  -8   39.70    2.30
   0  -8  -8   43.60    2.20
   0   7   8    6.30    0.90
   0   7   8    6.70    0.90
   0  -7  -8    5.50    1.00
   0  -7  -8    5.40    1.00
   0  -7  -8    6.40    1.20
   0  -7  -8    7.10    1.00
   0  -7  -8    6.80    1.10
   0  -7  -8    5.70    0.80
   0  -7  -8    6.00    0.90
   0   6   8   16.40    1.40
   0   6   8   17.00    0.90
   0   6   8   16.70    1.30
   0  -6  -8   18.30    1.50
   0  -6  -8   18.90    1.50
   0  -6  -8   19.40    1.70
   0  -6  -8   17.20    1.50
   0  -6  -8   20.40    1.40
   0  -6  -8   17.40    1.60
   0  -6  -8   18.70    1.30
   0   5   8   13.80    1.20
   0   5   8   14.70    0.90
   0   5   8   16.00    1.20
   0   5   8   13.40    0.90
   0   5   8   17.30    1.30
   0   5   8   14.60    1.30
   0  -5  -8   15.20    1.50
   0  -5  -8   16.10    1.40
   0  -5  -8   17.30    1.60
   0  -5  -8   16.00    1.40
   0  -5  -8   19.30    1.50
   0   4   8    1.80    0.70
   0   4   8    2.50    0.50
   0   4   8    2.40    0.90
   0   4   8    3.00    0.60
   0   4   8    3.00    0.70
   0   4   8    2.80    0.50
   0   4   8    1.30    0.70
   0  -4  -8    1.90    0.80
   0  -4  -8    3.10    0.80
   0  -4  -8    3.00    0.80
   0  -4  -8    3.00    0.70
   0  -4  -8    2.00    0.70
   0  -4  -8    3.00    0.80
   0   3   8   29.30    1.50
   0   3   8   27.10    1.50
   0   3   8   28.30    1.80
   0   3   8   27.90    1.50
   0   3   8   30.30    1.70
   0   3   8   27.10    1.60
   0   3   8   26.20    1.70
   0  -3  -8   30.90    2.00
   0  -3  -8   32.00    1.90
   0  -3  -8   29.40    1.70
   0  -3  -8   32.10    1.90
   0  -3  -8   31.90    1.80
   0  -3  -8   30.30    1.90
   0   2   8  490.35   19.00
   0   2   8  488.95   19.00
   0   2   8  488.95   19.10
   0   2   8  451.85   19.00
   0   2   8  500.55   19.20
   0   2   8  502.05   19.10
   0  -2  -8  518.75   19.20
   0  -2  -8  495.25   19.20
   0  -2  -8  491.65   19.30
   0  -2  -8  493.35   19.10
   0  -2  -8  477.15   19.20
   0  -2  -8  517.45   19.10
   0  -2  -8  477.65   18.90
   0   1   8  111.99    4.80
   0   1   8  108.89    4.50
   0   1   8  107.19    4.70
   0   1   8  106.09    4.60
   0   1   8  104.59    4.60
   0   1   8  111.29    4.60
   0   1   8  111.99    4.60
   0  -1  -8  110.39    5.00
   0  -1  -8  108.09    4.70
   0  -1  -8  110.59    4.90
   0  -1  -8  106.39    4.60
   0  -1  -8  110.99    4.80
   0  -1  -8  111.09    4.50
   0  -1  -8  113.19    4.50
   0   0   8    2.00    0.80
   0   0   8    2.40    0.60
   0   0   8    2.40    0.60
   0   0   8    1.10    0.70
   0   0   8    3.40    0.70
   0   0   8    3.10    0.70
   0   0  -8    1.30    0.80
   0   0  -8    1.20    0.80
   0   0  -8    1.70    0.60
   0   0  -8    0.70    0.60
   0   0  -8    1.60    0.80
   0   0  -8    1.00    0.80
   0   0  -8    2.70    0.70
   0  -1   8  114.39    4.70
   0  -1   8  104.39    4.70
   0  -1   8  108.59    4.50
   0  -1   8  108.69    4.60
   0  -1   8  114.29    4.70
   0  -1   8  103.39    4.40
   0  -1   8  100.79    4.60
   0   1  -8  106.19    4.80
   0   1  -8  112.69    4.70
   0   1  -8  107.39    4.70
   0   1  -8  108.19    4.50
   0   1  -8  113.89    4.80
   0   1  -8  111.79    4.80
   0  -2   8  485.65   19.90
   0  -2   8  512.85   19.80
   0  -2   8  491.75   19.70
   0  -2   8  511.05   19.70
   0  -2   8  516.55   19.60
   0  -2   8  503.05   19.70
   0  -2   8  498.55   19.50
   0   2  -8  502.75   19.70
   0   2  -8  505.55   19.80
   0   2  -8  492.85   19.80
   0   2  -8  534.45   19.80
   0   2  -8  511.85   19.70
   0   2  -8  493.25   19.60
   0   2  -8  524.75   19.80
   0  -3   8   30.90    1.70
   0  -3   8   28.70    1.90
   0  -3   8   31.00    2.20
   0  -3   8   31.50    1.90
   0  -3   8   32.60    1.90
   0  -3   8   30.90    1.90
   0  -3   8   29.50    1.90
   0   3  -8   31.10    1.80
   0   3  -8   33.20    1.80
   0   3  -8   32.00    2.10
   0   3  -8   30.60    2.00
   0   3  -8   28.70    2.00
   0   3  -8   32.50    2.10
   0   3  -8   32.40    1.90
   0  -4   8    3.20    0.80
   0  -4   8    4.40    0.90
   0  -4   8    2.50    0.80
   0  -4   8    3.50    0.80
   0  -4   8    2.10    0.70
   0  -4   8    3.80    1.50
   0  -4   8    4.70    0.70
   0   4  -8    2.00    0.90
   0   4  -8    2.70    1.00
   0   4  -8    3.00    1.30
   0   4  -8    3.60    0.90
   0   4  -8    2.80    0.80
   0   4  -8    4.00    0.80
   0   4  -8    2.80    0.90
   0  -5   8   16.70    1.40
   0  -5   8   16.10    1.40
   0  -5   8   15.40    1.50
   0  -5   8   17.60    1.30
   0  -5   8   17.00    1.40
   0   5  -8   16.80    1.40
   0   5  -8   17.20    1.70
   0   5  -8   14.90    1.50
   0   5  -8   16.40    1.50
   0   5  -8   16.80    1.40
   0   5  -8   15.90    1.40
   0   5  -8   17.80    1.40
   0  -6   8   19.30    1.40
   0  -6   8   16.50    1.50
   0  -6   8   18.30    1.40
   0  -6   8   16.20    1.40
   0  -6   8   15.00    1.50
   0   6  -8   17.60    1.70
   0   6  -8   20.60    1.80
   0   6  -8   19.00    1.80
   0   6  -8   15.70    1.70
   0   6  -8   19.00    1.60
   0   6  -8   18.30    1.30
   0   6  -8   17.50    1.50
   0  -7   8    4.30    0.90
   0  -7   8    8.50    1.00
   0  -7   8    6.70    0.90
   0  -7   8    6.30    1.00
   0  -7   8    6.50    1.00
   0   7  -8    5.80    1.10
   0   7  -8    8.00    1.20
   0   7  -8    5.50    1.00
   0   7  -8    6.00    1.00
   0   7  -8    5.70    0.70
   0   7  -8    7.40    1.30
   0  -8   8   38.80    2.30
   0  -8   8   39.80    2.20
   0  -8   8   39.50    2.30
   0  -8   8   38.30    2.30
   0   8  -8   38.50    2.80
   0   8  -8   41.40    2.40
   0   8  -8   41.40    2.00
   0   8  -8   41.50    2.50
   0   8  -8   38.60    2.40
   0   8  -8   41.30    2.60
   0  -9   8   -0.10    0.60
   0  -9   8   -0.20    0.70
   0  -9   8    0.70    0.40
   0  -9   8    1.60    0.80
   0  -9   8    0.70    0.80
   0  -9   8    0.00    0.80
   0   9  -8    1.30    0.80
   0   9  -8   -0.40    0.90
   0   9  -8    0.80    0.90
   0   9  -8    2.30    1.00
   0   9  -8    0.70    0.80
   0 -10   8   46.00    2.60
   0 -10   8   48.50    2.20
   0 -10   8   45.90    2.70
   0 -10   8   50.69    2.80
   0 -10   8   47.40    2.20
   0 -10   8   44.60    2.70
   0 -10   8   46.00    2.50
   0  10  -8   45.90    2.90
   0  10  -8   45.30    3.00
   0  10  -8   50.49    3.00
   0  10  -8   48.70    2.80
   0  10  -8   49.00    2.80
   0 -11   8    7.10    1.20
   0 -11   8    7.30    1.20
   0 -11   8    7.50    1.00
   0 -11   8    6.10    1.20
   0 -11   8    8.70    1.30
   0  11  -8    5.40    1.30
   0  11  -8    7.20    1.40
   0  11  -8    6.90    1.20
   0  11  -8    7.40    1.30
   0  11  -8    9.00    1.60
   0 -12   8    2.90    0.90
   0 -12   8    2.20    1.10
   0 -12   8    1.60    1.10
   0 -12   8    2.10    1.00
   0 -12   8    3.90    1.10
   0  12  -8    3.10    1.10
   0  12  -8    4.40    1.30
   0  12  -8    3.60    1.10
   0  12  -8    4.40    1.30
   0 -13   8   27.40    1.90
   0 -13   8   29.90    2.20
   0 -13   8   27.00    2.30
   0 -13   8   26.90    2.30
   0 -13   8   28.00    2.10
   0  13  -8   31.20    2.40
   0  13  -8   28.50    2.60
   0  13  -8   23.40    2.60
   0  13  -8   27.70    2.20
   0  13  -8   25.50    2.50
   0 -14   8   -0.50    0.90
   0 -14   8    0.70    1.00
   0 -14   8   -0.80    0.90
   0 -14   8   -1.20    0.90
   0 -14   8   -0.80    0.70
   0  14  -8   -0.20    1.20
   0  14  -8   -0.90    1.10
   0  14  -8   -0.80    1.10
   0  14  -8    1.00    1.00
   0  14  -8   -0.50    0.90
   0 -15   8    5.40    1.60
   0 -15   8    6.50    1.40
   0 -15   8    4.20    1.20
   0 -15   8    4.10    1.00
   0  15  -8    4.70    1.70
   0  15  -8    6.20    1.60
   0  15  -8    4.10    1.20
   0  15  -8    4.60    1.50
   0  15  -8    3.60    1.20
   0 -16   8    1.50    0.80
   0 -16   8    0.70    1.10
   0 -16   8    0.20    1.10
   0 -16   8    0.30    1.20
   0  16  -8    0.70    1.30
   0  16  -8    1.50    1.10
   0  16  -8   -1.30    1.20
   0  16  -8    0.00    1.20
   0  16  -8    0.10    1.00
   0 -17   8    3.10    1.30
   0 -17   8    3.20    1.00
   0 -17   8    1.90    1.20
   0 -17   8    3.30    1.40
   0  17  -8    3.50    1.30
   0  17  -8    3.30    1.30
   0  17  -8    3.80    1.60
   0  17  -8    0.80    1.30
   0  17  -8    2.40    2.00
   0 -18   8   22.10    2.50
   0 -18   8   18.90    2.20
   0 -18   8   13.30    2.10
   0  18  -8   18.30    2.80
   0  18  -8   16.10    2.40
   0  18  -8   16.30    2.30
   0  18  -8   21.30    2.20
   0  18  -8   20.00    2.10
   0 -19   8    1.80    1.40
   0 -19   8    0.10    1.40
   0  19  -8   -1.40    1.40
   0  19  -8    0.90    1.20
   0  19  -8   -0.80    1.40
   0  19  -8    1.80    1.20
   0  19  -8   -0.60    1.40
   0 -20   8    2.90    1.60
   0 -20   8    3.70    1.60
   0  20  -8    2.90    2.80
   0  20  -8    3.40    1.90
   0  20  -8    0.40    1.50
   0  19   9    8.80    2.60
   0  19   9    8.00    1.30
   0  19   9   11.30    1.60
   0  19   9   12.70    1.70
   0  19   9    5.20    2.10
   0  19   9   11.10    1.80
   0  19   9   10.10    1.00
   0  19   9    8.50    2.00
   0 -19  -9   11.60    1.80
   0 -19  -9    8.60    1.80
   0  18   9    0.70    1.20
   0  18   9    0.70    1.20
   0  18   9    0.40    1.20
   0  18   9    0.80    1.40
   0  18   9    0.80    1.00
   0  18   9    0.30    1.70
   0  18   9    0.90    1.80
   0 -18  -9   -1.20    1.20
   0 -18  -9    1.20    1.20
   0  17   9    1.10    1.60
   0  17   9   -0.50    0.90
   0  17   9   -0.50    1.20
   0  17   9    1.60    1.10
   0  17   9    0.20    1.00
   0  17   9    1.80    1.40
   0  17   9    0.90    1.00
   0 -17  -9    3.80    1.30
   0 -17  -9    0.00    1.30
   0  16   9   -0.70    0.80
   0  16   9    2.10    1.00
   0  16   9    1.60    1.80
   0  16   9    0.20    1.10
   0  16   9    0.20    1.20
   0  16   9   -0.10    0.90
   0  16   9    0.20    1.00
   0 -16  -9    0.30    1.30
   0 -16  -9   -0.10    1.00
   0  15   9    4.60    1.10
   0  15   9    3.30    1.00
   0  15   9    3.70    1.10
   0  15   9    3.60    1.40
   0  15   9    2.70    1.10
   0  15   9    2.00    1.30
   0 -15  -9    4.00    1.20
   0 -15  -9    3.30    1.30
   0  14   9    1.00    1.20
   0  14   9    1.00    0.90
   0  14   9   -0.80    0.80
   0  14   9    1.20    0.90
   0  14   9    0.90    1.00
   0 -14  -9   -0.60    0.90
   0 -14  -9   -1.00    1.00
   0  13   9    2.40    1.00
   0  13   9    1.70    1.20
   0  13   9    4.60    1.70
   0  13   9    2.20    1.00
   0 -13  -9    3.20    1.20
   0 -13  -9    4.60    1.10
   0 -13  -9    6.50    1.80
   0 -13  -9    2.40    1.10
   0  12   9    1.80    1.00
   0  12   9    0.10    0.80
   0  12   9    1.10    0.90
   0 -12  -9    2.20    0.90
   0 -12  -9   -0.10    0.90
   0 -12  -9    1.60    1.50
   0 -12  -9    0.90    1.00
   0  11   9   16.50    1.70
   0  11   9   17.30    1.70
   0  11   9   15.20    1.60
   0 -11  -9   16.30    1.80
   0 -11  -9   20.10    2.40
   0 -11  -9   17.90    1.70
   0  10   9    0.00    0.70
   0  10   9   -0.30    0.70
   0  10   9    0.10    0.70
   0 -10  -9    0.40    0.90
   0 -10  -9    1.60    1.20
   0 -10  -9    1.00    0.90
   0 -10  -9   -0.30    0.80
   0 -10  -9    0.70    0.80
   0 -10  -9   -1.10    0.70
   0   9   9   -0.10    0.70
   0   9   9    1.30    0.70
   0  -9  -9    0.50    1.10
   0  -9  -9    0.70    0.80
   0  -9  -9    1.10    0.70
   0  -9  -9    1.80    0.80
   0  -9  -9    0.40    0.80
   0  -9  -9    0.60    0.80
   0   8   9   26.90    1.90
   0   8   9   28.20    1.80
   0   8   9   29.10    1.80
   0  -8  -9   29.10    1.80
   0  -8  -9   31.90    2.40
   0  -8  -9   29.20    2.00
   0  -8  -9   31.40    1.80
   0  -8  -9   31.00    2.00
   0  -8  -9   26.50    2.10
   0  -8  -9   30.30    2.10
   0   7   9    7.10    0.90
   0   7   9    7.40    1.00
   0   7   9    6.30    0.60
   0   7   9    6.30    0.60
   0   7   9    7.20    0.90
   0  -7  -9    5.90    0.80
   0  -7  -9   10.00    1.20
   0  -7  -9    6.80    1.20
   0  -7  -9    5.50    1.10
   0  -7  -9    7.60    1.00
   0  -7  -9    5.40    0.90
   0  -7  -9    6.50    1.10
   0   6   9    5.20    1.00
   0   6   9    5.30    0.50
   0   6   9    4.60    0.80
   0   6   9    5.00    0.80
   0   6   9    7.50    1.00
   0  -6  -9    6.50    0.80
   0  -6  -9    4.10    0.90
   0  -6  -9    5.30    1.10
   0  -6  -9    5.60    1.00
   0  -6  -9    4.00    1.00
   0  -6  -9    4.30    0.90
   0   5   9  133.89    5.80
   0   5   9  126.49    5.60
   0   5   9  130.79    5.60
   0   5   9  127.69    5.50
   0   5   9  132.69    5.40
   0   5   9  132.39    5.40
   0   5   9  132.19    5.60
   0  -5  -9  144.09    5.90
   0  -5  -9  137.59    5.70
   0  -5  -9  139.59    5.70
   0  -5  -9  136.99    5.80
   0  -5  -9  132.39    5.80
   0   4   9    2.80    0.50
   0   4   9    3.30    0.60
   0   4   9    2.90    0.80
   0   4   9    1.40    0.60
   0   4   9    1.90    0.50
   0  -4  -9    1.60    0.70
   0  -4  -9    2.30    0.80
   0  -4  -9    2.90    0.90
   0  -4  -9    1.50    0.80
   0  -4  -9    2.40    0.70
   0  -4  -9    3.00    0.80
   0   3   9   17.40    1.20
   0   3   9   14.90    1.30
   0   3   9   18.60    1.20
   0   3   9   15.40    1.10
   0   3   9   17.10    1.30
   0   3   9   16.50    1.50
   0   3   9   13.70    1.50
   0  -3  -9   17.80    1.30
   0  -3  -9   16.40    1.50
   0  -3  -9   17.40    1.50
   0  -3  -9   18.40    1.60
   0  -3  -9   16.20    1.40
   0  -3  -9   16.90    1.40
   0   2   9    1.00    0.70
   0   2   9    0.90    0.50
   0   2   9    0.30    0.50
   0   2   9    0.70    0.60
   0   2   9    0.90    0.60
   0   2   9    1.00    0.50
   0  -2  -9    1.90    0.80
   0  -2  -9    0.00    0.70
   0  -2  -9    0.60    0.60
   0  -2  -9    0.70    0.60
   0  -2  -9    0.90    0.80
   0  -2  -9    1.10    0.40
   0  -2  -9    0.20    0.70
   0   1   9   69.19    3.10
   0   1   9   66.89    3.40
   0   1   9   74.19    3.10
   0   1   9   67.19    2.90
   0   1   9   58.79    3.20
   0   1   9   68.59    3.30
   0   1   9   69.99    3.10
   0  -1  -9   65.69    3.30
   0  -1  -9   73.89    3.30
   0  -1  -9   71.39    3.30
   0  -1  -9   66.09    3.00
   0  -1  -9   68.19    3.10
   0  -1  -9   68.09    3.40
   0  -1  -9   65.39    2.90
   0   0   9    1.20    0.70
   0   0   9    0.40    0.50
   0   0   9    0.80    0.70
   0   0   9   -0.20    0.60
   0   0   9    0.60    1.40
   0   0   9    0.40    0.70
   0   0   9   -1.20    0.50
   0   0  -9    0.10    0.70
   0   0  -9   -0.80    0.50
   0   0  -9   -0.70    0.60
   0   0  -9   -0.40    0.70
   0   0  -9    0.90    0.80
   0   0  -9   -0.60    0.70
   0  -1   9   69.29    3.40
   0  -1   9   69.99    3.10
   0  -1   9   71.79    3.30
   0  -1   9   70.49    3.30
   0  -1   9   72.29    3.30
   0  -1   9   71.19    3.30
   0   1  -9   70.39    3.40
   0   1  -9   68.59    3.40
   0   1  -9   72.49    3.50
   0   1  -9   73.49    3.50
   0   1  -9   71.89    3.50
   0   1  -9   80.79    3.40
   0   1  -9   70.39    3.10
   0  -2   9   -0.20    0.50
   0  -2   9   -0.60    0.60
   0  -2   9   -0.60    0.60
   0  -2   9   -0.40    0.60
   0  -2   9    0.20    0.60
   0  -2   9    0.30    0.60
   0  -2   9   -0.30    0.60
   0   2  -9    0.30    0.70
   0   2  -9    1.40    0.90
   0   2  -9    0.80    0.70
   0   2  -9   -0.30    0.70
   0   2  -9   -1.40    0.70
   0   2  -9   -0.20    1.10
   0   2  -9    0.70    0.60
   0  -3   9   15.50    1.40
   0  -3   9   14.60    1.30
   0  -3   9   17.80    1.40
   0  -3   9   14.70    1.30
   0  -3   9   14.60    1.10
   0  -3   9   16.30    1.40
   0   3  -9   15.70    1.70
   0   3  -9   15.80    1.40
   0   3  -9   14.10    1.30
   0   3  -9   15.30    1.40
   0   3  -9   15.70    1.50
   0   3  -9   14.70    1.30
   0   3  -9   15.40    1.50
   0  -4   9    2.10    0.70
   0  -4   9    1.60    0.60
   0  -4   9    2.20    0.80
   0  -4   9    2.80    0.80
   0  -4   9    0.80    0.70
   0  -4   9    0.50    0.70
   0  -4   9    2.80    0.80
   0   4  -9    1.80    0.90
   0   4  -9    0.50    0.70
   0   4  -9    1.80    0.80
   0   4  -9    2.50    0.80
   0   4  -9    1.70    0.70
   0   4  -9    1.40    0.70
   0   4  -9    2.30    0.80
   0  -5   9  141.79    6.00
   0  -5   9  136.29    5.90
   0  -5   9  145.69    6.10
   0  -5   9  147.19    6.10
   0  -5   9  139.49    6.10
   0   5  -9  145.39    6.20
   0   5  -9  141.19    5.90
   0   5  -9  142.19    6.20
   0   5  -9  146.79    6.20
   0   5  -9  141.59    6.00
   0   5  -9  140.19    6.10
   0  -6   9    5.00    0.90
   0  -6   9    3.90    0.90
   0  -6   9    4.40    0.90
   0  -6   9    5.30    0.90
   0  -6   9    4.80    0.80
   0   6  -9    5.40    1.00
   0   6  -9    5.70    1.00
   0   6  -9    5.20    0.90
   0   6  -9    4.40    1.00
   0   6  -9    4.90    0.80
   0   6  -9    7.20    1.30
   0  -7   9    7.80    1.00
   0  -7   9    6.70    1.00
   0  -7   9    7.30    1.10
   0  -7   9    6.30    1.60
   0   7  -9    7.50    1.20
   0   7  -9    8.20    1.30
   0   7  -9    6.40    0.80
   0   7  -9    6.40    1.10
   0   7  -9    6.50    1.00
   0  -8   9   27.30    2.00
   0  -8   9   28.60    2.00
   0  -8   9   27.60    1.80
   0  -8   9   29.50    1.80
   0  -8   9   27.20    2.00
   0   8  -9   26.20    2.00
   0   8  -9   25.80    2.10
   0   8  -9   27.10    2.20
   0   8  -9   28.60    2.20
   0   8  -9   31.00    2.00
   0  -9   9    1.10    0.80
   0  -9   9   -1.00    0.80
   0  -9   9    0.40    0.70
   0  -9   9    0.90    0.80
   0  -9   9    0.70    0.80
   0   9  -9   -0.30    0.90
   0   9  -9    0.20    0.80
   0   9  -9    0.10    0.70
   0   9  -9    2.50    1.10
   0   9  -9    0.50    0.90
   0 -10   9   -0.30    0.80
   0 -10   9   -0.40    0.80
   0 -10   9   -0.70    0.50
   0 -10   9    1.10    0.80
   0 -10   9   -0.30    0.80
   0 -10   9    0.40    0.80
   0  10  -9    0.00    0.90
   0  10  -9   -1.00    0.80
   0  10  -9    1.20    1.10
   0  10  -9    0.40    1.00
   0  10  -9    0.60    0.90
   0 -11   9   17.40    1.10
   0 -11   9   17.40    1.70
   0 -11   9   17.20    1.70
   0 -11   9   17.00    1.60
   0 -11   9   14.30    1.60
   0 -11   9   15.50    1.70
   0  11  -9   20.80    2.10
   0  11  -9   17.50    1.90
   0  11  -9   18.00    2.10
   0  11  -9   16.50    1.70
   0  11  -9   16.60    2.00
   0 -12   9    0.40    1.00
   0 -12   9    0.70    1.00
   0 -12   9   -0.20    0.90
   0 -12   9    1.80    1.00
   0 -12   9    0.60    0.80
   0  12  -9    1.40    1.20
   0  12  -9    1.80    1.00
   0  12  -9   -0.10    1.10
   0  12  -9    0.20    0.90
   0 -13   9    3.80    1.20
   0 -13   9    4.50    1.00
   0 -13   9    2.60    1.10
   0 -13   9    4.00    1.30
   0 -13   9    4.70    1.20
   0  13  -9    3.60    1.40
   0  13  -9    2.10    1.10
   0  13  -9    3.60    1.40
   0  13  -9    3.30    1.10
   0  13  -9    3.50    1.30
   0 -14   9   -0.30    1.20
   0 -14   9   -0.50    0.90
   0 -14   9    1.50    1.20
   0 -14   9    1.10    0.80
   0 -14   9    0.40    1.10
   0  14  -9    1.30    1.30
   0  14  -9    0.60    1.30
   0  14  -9   -0.30    1.00
   0  14  -9    1.50    1.30
   0  14  -9    0.20    1.00
   0 -15   9    3.00    1.30
   0 -15   9    2.10    1.00
   0  15  -9    3.90    2.50
   0  15  -9    2.80    1.20
   0  15  -9    3.00    1.10
   0  15  -9    5.20    1.70
   0 -16   9    0.10    1.20
   0 -16   9    0.60    1.30
   0 -16   9   -0.10    0.90
   0 -16   9    1.20    1.20
   0  16  -9    1.00    1.00
   0  16  -9    0.00    1.30
   0  16  -9   -1.00    1.20
   0  16  -9    1.70    1.40
   0  16  -9    0.10    1.00
   0 -17   9    1.00    0.80
   0 -17   9   -1.20    1.30
   0 -17   9   -1.60    1.00
   0  17  -9    0.20    1.10
   0  17  -9    0.20    1.40
   0  17  -9    1.20    1.10
   0  17  -9   -1.30    1.30
   0 -18   9    0.50    0.80
   0 -18   9   -1.90    1.30
   0 -18   9   -1.00    1.10
   0  18  -9    0.60    1.60
   0  18  -9   -0.90    1.00
   0  18  -9    0.20    1.40
   0  18  -9    0.10    1.40
   0  18  -9    0.80    1.10
   0 -19   9    6.50    1.70
   0 -19   9   10.10    1.90
   0  19  -9    8.10    2.10
   0  19  -9    7.80    1.70
   0  19  -9   11.00    1.90
   0  19  -9    9.20    2.30
   0  19  -9    8.80    2.00
   0  19  10   -0.90    1.30
   0  19  10    1.60    2.00
   0  19  10    1.30    1.20
   0  19  10    0.10    1.50
   0  19  10   -1.00    1.00
   0  19  10    1.10    1.30
   0  19  10    0.50    1.00
   0 -19 -10   -0.20    1.10
   0 -19 -10   -1.20    1.40
   0  18  10    1.10    1.30
   0  18  10   -0.90    1.80
   0  18  10   -1.10    1.30
   0  18  10   -1.20    1.20
   0  18  10   -0.20    1.10
   0  18  10   -1.70    0.90
   0 -18 -10    0.30    1.30
   0 -18 -10    0.20    1.10
   0  17  10    1.80    1.10
   0  17  10    1.00    1.20
   0  17  10    1.10    1.20
   0  17  10    1.00    1.80
   0  17  10    1.40    1.40
   0  17  10    2.20    1.20
   0  17  10    2.40    1.10
   0 -17 -10    2.10    1.30
   0 -17 -10    0.20    1.30
   0  16  10    0.60    1.00
   0  16  10    0.60    1.30
   0  16  10    1.80    2.00
   0  16  10    0.50    0.90
   0  16  10   -0.60    1.00
   0  16  10    1.10    1.00
   0 -16 -10    2.50    1.30
   0 -16 -10    0.90    1.10
   0  15  10   10.90    1.60
   0  15  10   11.50    1.50
   0  15  10   12.70    1.80
   0  15  10   11.60    1.50
   0  15  10   11.30    1.70
   0 -15 -10   11.20    1.70
   0 -15 -10   11.80    1.60
   0  14  10   -0.70    0.90
   0  14  10   -0.10    1.20
   0  14  10    0.50    1.00
   0  14  10   -0.40    0.80
   0  14  10    1.30    1.10
   0 -14 -10    0.50    1.00
   0 -14 -10    1.40    1.20
   0 -14 -10    0.40    1.10
   0  13  10   28.60    2.30
   0  13  10   29.30    2.50
   0  13  10   28.30    2.20
   0  13  10   28.20    2.40
   0  13  10   30.80    2.30
   0 -13 -10   26.80    2.40
   0 -13 -10   32.40    2.30
   0 -13 -10   32.60    2.30
   0 -13 -10   31.60    3.10
   0  12  10    0.50    0.90
   0  12  10    0.40    0.80
   0  12  10   -0.60    0.90
   0  12  10    0.90    0.90
   0 -12 -10    1.70    1.00
   0 -12 -10    0.40    1.50
   0 -12 -10    0.40    0.80
   0 -12 -10   -1.00    0.90
   0  11  10    2.00    0.90
   0  11  10   -0.60    0.80
   0 -11 -10    2.40    1.10
   0 -11 -10    0.90    0.90
   0 -11 -10   -0.10    0.90
   0 -11 -10    0.30    0.90
   0  10  10    1.80    1.00
   0  10  10    2.70    0.90
   0  10  10    1.00    0.90
   0 -10 -10    1.80    1.10
   0 -10 -10    0.70    0.90
   0 -10 -10    4.10    1.20
   0 -10 -10    2.80    1.00
   0 -10 -10    4.40    1.50
   0 -10 -10    1.00    0.80
   0   9  10    1.70    0.80
   0   9  10    1.60    0.90
   0  -9 -10    3.00    1.10
   0  -9 -10    2.90    1.00
   0  -9 -10    2.30    0.90
   0  -9 -10    2.20    1.00
   0  -9 -10    1.40    0.80
   0  -9 -10    1.00    1.20
   0   8  10    6.40    0.60
   0   8  10    5.00    1.10
   0   8  10    4.60    0.90
   0   8  10    5.80    1.00
   0   8  10    6.20    0.60
   0  -8 -10    8.70    1.90
   0  -8 -10    9.00    1.50
   0  -8 -10    8.10    1.20
   0  -8 -10    6.10    1.10
   0  -8 -10    5.60    1.00
   0  -8 -10    5.80    1.10
   0   7  10    8.30    0.80
   0   7  10    9.50    1.20
   0   7  10    9.60    1.10
   0   7  10   11.30    1.10
   0   7  10    9.90    0.80
   0   7  10    9.50    1.10
   0  -7 -10    9.80    1.20
   0  -7 -10   11.00    1.50
   0  -7 -10    8.60    1.20
   0  -7 -10    9.20    1.30
   0  -7 -10    9.60    1.30
   0   6  10   11.10    1.10
   0   6  10   12.60    0.90
   0   6  10   12.10    1.20
   0   6  10   12.20    1.20
   0   6  10   11.90    1.00
   0   6  10   13.90    1.40
   0   6  10   11.50    1.10
   0  -6 -10   12.30    1.50
   0  -6 -10   10.00    1.30
   0  -6 -10   14.20    1.50
   0  -6 -10   12.60    1.30
   0  -6 -10   12.00    1.40
   0   5  10  158.08    6.40
   0   5  10  144.69    6.10
   0   5  10  145.19    6.50
   0   5  10  148.39    6.30
   0   5  10  161.28    6.20
   0   5  10  143.09    6.10
   0  -5 -10  152.68    6.60
   0  -5 -10  159.78    6.50
   0  -5 -10  156.78    6.60
   0  -5 -10  147.09    6.40
   0  -5 -10  158.98    6.60
   0  -5 -10  146.79    6.30
   0   4  10  248.48   10.40
   0   4  10  259.87   10.70
   0   4  10  257.87   10.40
   0   4  10  261.47   10.60
   0   4  10  262.27   10.40
   0   4  10  267.47   10.60
   0  -4 -10  269.77   10.70
   0  -4 -10  273.77   10.70
   0  -4 -10  262.67   10.80
   0  -4 -10  276.07   10.70
   0  -4 -10  268.67   10.80
   0   3  10   85.59    4.00
   0   3  10   84.19    3.70
   0   3  10   82.19    3.80
   0   3  10   79.89    3.60
   0   3  10   87.09    3.70
   0   3  10   82.79    3.80
   0   3  10   89.59    3.80
   0  -3 -10   87.99    4.10
   0  -3 -10   88.29    4.00
   0  -3 -10   82.79    4.00
   0  -3 -10   89.19    4.00
   0  -3 -10   86.79    3.80
   0  -3 -10   88.29    4.10
   0   2  10    2.70    0.60
   0   2  10    3.30    0.80
   0   2  10    2.40    0.70
   0   2  10    3.00    0.60
   0   2  10    2.90    1.10
   0   2  10    2.20    0.60
   0   2  10    3.20    0.80
   0  -2 -10    2.70    0.90
   0  -2 -10    2.50    0.80
   0  -2 -10    2.50    1.00
   0  -2 -10    3.00    0.50
   0  -2 -10    1.50    0.60
   0  -2 -10    2.20    0.80
   0  -2 -10    2.40    0.80
   0   1  10  229.08    8.80
   0   1  10  220.98    9.00
   0   1  10  230.38    9.10
   0   1  10  234.68    9.00
   0   1  10  216.48    9.20
   0   1  10  199.28    9.10
   0   1  10  216.88    9.10
   0  -1 -10  227.58    9.10
   0  -1 -10  239.48    8.90
   0  -1 -10  213.28    9.10
   0  -1 -10  219.58    9.30
   0  -1 -10  224.28    9.20
   0   0  10  918.71   36.60
   0   0  10  953.80   36.80
   0   0  10  986.80   36.40
   0   0  10  957.70   36.40
   0   0  10  975.90   36.70
   0   0  10  944.51   36.70
   0   0  10  893.51   36.60
   0   0 -10  927.41   36.90
   0   0 -10  974.90   36.80
   0   0 -10  961.30   36.70
   0   0 -10  953.00   36.80
   0   0 -10  961.70   36.90
   0   0 -10  940.81   36.50
   0  -1  10  223.08    9.10
   0  -1  10  229.08    9.10
   0  -1  10  228.98    9.10
   0  -1  10  225.18    9.20
   0  -1  10  234.78    9.10
   0  -1  10  226.78    8.90
   0   1 -10  220.48    8.80
   0   1 -10  237.68    9.20
   0   1 -10  216.48    9.20
   0   1 -10  209.98    9.00
   0   1 -10  223.28    9.00
   0   1 -10  217.58    9.30
   0   1 -10  214.18    9.10
   0  -2  10    2.10    0.80
   0  -2  10    2.10    0.90
   0  -2  10    3.90    1.00
   0  -2  10    1.70    0.80
   0  -2  10    2.70    0.80
   0  -2  10    1.50    0.70
   0  -2  10    1.30    0.70
   0   2 -10    2.20    0.70
   0   2 -10    2.50    0.80
   0   2 -10    2.10    0.90
   0   2 -10    1.30    0.70
   0   2 -10    1.70    0.90
   0   2 -10    2.10    0.80
   0  -3  10   82.99    4.00
   0  -3  10   90.69    4.00
   0  -3  10   83.59    3.70
   0  -3  10   90.09    4.00
   0  -3  10   85.59    3.90
   0  -3  10   89.19    4.10
   0  -3  10   88.09    4.00
   0   3 -10   81.49    4.00
   0   3 -10   82.09    3.80
   0   3 -10   91.59    4.20
   0   3 -10   87.39    4.10
   0   3 -10   80.89    3.90
   0   3 -10   86.49    3.90
   0   3 -10   87.89    4.00
   0  -4  10  264.37   10.70
   0  -4  10  244.08   10.70
   0  -4  10  268.17   10.70
   0  -4  10  273.37   10.70
   0  -4  10  256.87   10.40
   0  -4  10  268.47   10.50
   0  -4  10  260.97   10.70
   0   4 -10  266.17   10.50
   0   4 -10  266.27   10.80
   0   4 -10  267.37   10.80
   0   4 -10  270.97   10.80
   0   4 -10  261.77   10.60
   0   4 -10  252.67   10.60
   0  -5  10  139.89    6.30
   0  -5  10  152.68    6.60
   0  -5  10  162.68    6.70
   0  -5  10  155.38    6.60
   0  -5  10  156.98    6.60
   0   5 -10  161.58    6.80
   0   5 -10  163.08    6.80
   0   5 -10  153.18    6.50
   0   5 -10  158.28    6.60
   0   5 -10  147.79    6.50
   0   5 -10  153.28    7.10
   0  -6  10   12.80    1.30
   0  -6  10   14.90    1.50
   0  -6  10   13.90    1.20
   0  -6  10   11.00    1.30
   0  -6  10   13.30    1.60
   0   6 -10   13.30    1.60
   0   6 -10   12.10    1.40
   0   6 -10   12.70    1.40
   0   6 -10   12.60    1.50
   0   6 -10   12.90    1.40
   0   6 -10   12.20    1.20
   0  -7  10    9.50    1.20
   0  -7  10   10.40    1.20
   0  -7  10    9.30    1.10
   0  -7  10    8.80    1.20
   0  -7  10    8.60    1.20
   0   7 -10   10.30    1.40
   0   7 -10   12.10    1.60
   0   7 -10   11.30    1.10
   0   7 -10    9.80    1.30
   0   7 -10    9.80    1.20
   0   7 -10   10.10    1.40
   0  -8  10    6.20    1.00
   0  -8  10    6.80    1.20
   0  -8  10    7.40    1.10
   0  -8  10    7.00    1.10
   0  -8  10    5.70    1.10
   0   8 -10    5.60    1.10
   0   8 -10    8.70    1.70
   0   8 -10    6.30    0.90
   0   8 -10    7.10    1.20
   0   8 -10    5.50    1.20
   0   8 -10    6.60    1.20
   0  -9  10    1.30    0.80
   0  -9  10    2.40    0.90
   0  -9  10    0.60    1.00
   0  -9  10    2.30    1.00
   0  -9  10    1.80    0.90
   0   9 -10    0.90    1.10
   0   9 -10    3.60    1.00
   0   9 -10    1.00    1.00
   0   9 -10    1.60    1.00
   0   9 -10    0.00    0.80
   0 -10  10    1.70    1.00
   0 -10  10    3.50    1.10
   0 -10  10    0.80    1.00
   0 -10  10    3.30    1.00
   0 -10  10   -0.40    0.80
   0  10 -10    2.30    1.20
   0  10 -10    3.20    1.00
   0  10 -10    1.20    1.10
   0  10 -10    1.30    1.20
   0  10 -10    2.40    1.20
   0 -11  10   -0.60    0.90
   0 -11  10    0.30    0.90
   0 -11  10   -0.30    0.90
   0 -11  10    0.50    0.80
   0 -11  10    1.10    0.60
   0 -11  10    0.80    1.00
   0  11 -10   -0.10    0.90
   0  11 -10    1.00    1.00
   0  11 -10    1.10    1.20
   0  11 -10   -0.20    1.00
   0  11 -10   -1.50    1.00
   0 -12  10    1.10    1.00
   0 -12  10    0.40    1.00
   0 -12  10    0.00    0.80
   0 -12  10    1.50    1.10
   0 -12  10   -1.20    0.90
   0  12 -10   -0.80    0.90
   0  12 -10    2.20    1.30
   0  12 -10    0.30    1.20
   0  12 -10    1.60    1.00
   0 -13  10   25.10    2.40
   0 -13  10   26.10    2.40
   0 -13  10   28.20    2.40
   0 -13  10   28.90    2.40
   0  13 -10   30.20    2.70
   0  13 -10   28.60    2.70
   0  13 -10   28.30    2.70
   0  13 -10   28.40    2.30
   0  13 -10   29.80    2.40
   0 -14  10   -1.30    1.00
   0 -14  10    0.40    0.90
   0 -14  10    0.60    1.20
   0 -14  10    2.10    1.10
   0 -14  10    0.20    1.10
   0  14 -10    1.00    1.00
   0  14 -10    0.90    1.30
   0  14 -10    1.10    1.10
   0  14 -10    2.50    1.40
   0 -15  10   12.70    1.50
   0 -15  10    9.90    1.70
   0 -15  10    8.80    1.60
   0 -15  10    7.40    1.60
   0  15 -10    9.10    1.60
   0  15 -10   12.50    1.90
   0  15 -10   12.70    1.70
   0  15 -10    9.80    1.90
   0  15 -10   12.90    2.20
   0 -16  10    1.60    1.30
   0 -16  10    0.20    0.90
   0 -16  10    0.50    1.30
   0 -16  10    4.90    1.40
   0  16 -10    0.00    1.40
   0  16 -10    1.10    1.40
   0  16 -10   -0.40    1.00
   0  16 -10    3.30    1.30
   0  16 -10   -0.10    1.30
   0 -17  10    0.30    0.90
   0 -17  10    1.20    1.40
   0 -17  10   -0.80    1.20
   0  17 -10    0.30    2.60
   0  17 -10    1.50    1.60
   0  17 -10    1.90    1.10
   0  17 -10   -0.20    1.40
   0  17 -10    2.50    1.20
   0 -18  10    2.20    1.40
   0 -18  10   -0.70    0.80
   0 -18  10    0.20    1.30
   0  18 -10    0.60    1.40
   0  18 -10    0.80    1.10
   0  18 -10    0.20    1.50
   0  18 -10    0.10    1.50
   0  18 -10   -0.60    1.10
   0 -19  10    1.00    1.50
   0 -19  10    0.20    1.40
   0  19 -10    2.20    1.30
   0  19 -10   -1.10    1.40
   0  19 -10    4.00    1.40
   0  19 -10   -2.00    1.50
   0  19 -10    1.20    1.70
   0  18  11    1.00    1.90
   0  18  11    1.50    1.30
   0  18  11    1.30    1.20
   0  18  11    3.30    1.60
   0  18  11    0.20    1.10
   0  18  11    1.50    1.30
   0  18  11    2.10    1.20
   0 -18 -11    2.30    1.30
   0 -18 -11    2.10    1.50
   0  17  11    5.90    1.40
   0  17  11    5.40    1.30
   0  17  11    7.00    1.50
   0  17  11    6.50    1.70
   0  17  11    5.10    2.10
   0  17  11    6.00    1.40
   0 -17 -11    6.70    1.60
   0  16  11   -0.30    1.10
   0  16  11    0.40    2.30
   0  16  11    0.60    1.10
   0  16  11    0.20    1.10
   0  16  11   -0.80    1.00
   0  16  11   -1.80    1.60
   0  16  11   -0.80    1.00
   0 -16 -11    0.50    1.10
   0  15  11    4.70    1.30
   0  15  11    5.20    1.30
   0  15  11    3.80    1.30
   0  15  11    2.50    1.40
   0  15  11    3.60    1.20
   0 -15 -11    4.60    1.40
   0 -15 -11    4.40    1.30
   0 -15 -11    5.10    1.40
   0  14  11    6.90    1.50
   0  14  11    6.90    1.30
   0  14  11    6.60    1.30
   0  14  11    6.40    1.60
   0  14  11   10.00    1.50
   0 -14 -11    6.10    1.40
   0 -14 -11    2.90    1.30
   0 -14 -11    8.50    1.40
   0  13  11   25.60    2.20
   0  13  11   25.60    2.40
   0  13  11   26.00    2.30
   0  13  11   27.50    2.20
   0 -13 -11   28.50    2.40
   0 -13 -11   32.70    2.30
   0 -13 -11   27.70    2.20
   0 -13 -11   30.00    3.00
   0  12  11    2.60    1.10
   0  12  11    0.80    1.00
   0 -12 -11    3.40    1.60
   0 -12 -11    1.40    1.10
   0 -12 -11    1.30    1.10
   0 -12 -11    1.40    1.10
   0 -12 -11   -0.40    0.90
   0  11  11   32.80    2.20
   0  11  11   29.20    2.20
   0  11  11   27.80    2.30
   0 -11 -11   29.80    2.10
   0 -11 -11   28.60    2.30
   0 -11 -11   28.50    2.50
   0 -11 -11   31.70    2.40
   0 -11 -11   30.00    3.30
   0 -11 -11   26.50    2.10
   0  10  11   42.80    2.80
   0  10  11   47.00    2.60
   0  10  11   38.10    2.60
   0 -10 -11   43.50    3.10
   0 -10 -11   42.10    2.50
   0 -10 -11   41.70    2.50
   0 -10 -11   42.00    2.70
   0 -10 -11   42.00    2.80
   0 -10 -11   41.50    2.80
   0   9  11   56.79    2.50
   0   9  11   59.89    4.00
   0   9  11   63.39    3.40
   0   9  11   54.29    3.00
   0   9  11   61.29    2.50
   0  -9 -11   58.99    3.60
   0  -9 -11   60.69    3.30
   0  -9 -11   57.09    3.00
   0  -9 -11   58.09    3.40
   0  -9 -11   57.89    3.20
   0   8  11   70.99    3.00
   0   8  11   69.89    3.50
   0   8  11   71.49    3.50
   0   8  11   69.09    3.30
   0   8  11   72.19    3.00
   0  -8 -11   71.19    3.70
   0  -8 -11   71.39    3.70
   0  -8 -11   69.19    3.60
   0  -8 -11   72.79    3.90
   0  -8 -11   70.89    3.90
   0   7  11   49.90    2.30
   0   7  11   49.30    2.70
   0   7  11   51.69    2.30
   0   7  11   45.70    2.60
   0   7  11   50.79    2.90
   0   7  11   50.49    2.50
   0  -7 -11   50.49    2.90
   0  -7 -11   52.59    3.40
   0  -7 -11   53.09    2.90
   0  -7 -11   50.19    3.00
   0   6  11    4.10    0.80
   0   6  11    5.40    0.90
   0   6  11    4.90    0.80
   0   6  11    3.40    0.70
   0   6  11    2.00    0.90
   0   6  11    5.70    0.90
   0   6  11    4.60    0.70
   0  -6 -11    4.30    1.30
   0  -6 -11    6.60    1.10
   0  -6 -11    4.60    1.10
   0  -6 -11    4.70    1.30
   0  -6 -11    4.60    1.10
   0   5  11   44.90    2.20
   0   5  11   42.70    2.20
   0   5  11   43.50    2.20
   0   5  11   47.50    2.50
   0   5  11   44.60    2.40
   0   5  11   49.50    2.70
   0  -5 -11   48.50    2.40
   0  -5 -11   46.10    2.80
   0  -5 -11   44.60    2.80
   0  -5 -11   46.90    2.70
   0  -5 -11   48.40    2.60
   0   4  11   42.20    2.30
   0   4  11   41.90    2.50
   0   4  11   40.10    2.10
   0   4  11   44.00    2.10
   0   4  11   45.10    2.20
   0   4  11   41.40    2.30
   0  -4 -11   40.00    2.50
   0  -4 -11   44.90    2.70
   0  -4 -11   43.90    2.30
   0  -4 -11   44.70    2.50
   0  -4 -11   41.60    2.40
   0  -4 -11   45.90    2.60
   0   3  11   53.39    2.90
   0   3  11   60.19    2.70
   0   3  11   61.89    2.70
   0   3  11   53.79    3.00
   0   3  11   53.29    2.80
   0   3  11   54.79    2.80
   0   3  11   61.79    2.80
   0  -3 -11   63.79    3.10
   0  -3 -11   56.99    2.80
   0  -3 -11   56.69    3.10
   0  -3 -11   55.49    2.80
   0  -3 -11   58.99    3.20
   0  -3 -11   57.09    3.00
   0   2  11    5.30    0.80
   0   2  11    5.90    0.90
   0   2  11    4.70    0.80
   0   2  11    7.30    1.00
   0   2  11    4.30    1.00
   0   2  11    5.90    0.90
   0   2  11    6.80    1.10
   0  -2 -11    6.20    1.00
   0  -2 -11    7.10    1.00
   0  -2 -11    5.70    1.10
   0  -2 -11    6.20    0.90
   0  -2 -11    7.30    1.10
   0  -2 -11    8.90    1.00
   0   1  11    6.60    1.00
   0   1  11    8.00    1.00
   0   1  11    7.60    0.90
   0   1  11    7.60    1.10
   0   1  11    7.20    0.90
   0  -1 -11    9.40    1.20
   0  -1 -11    7.70    1.00
   0  -1 -11    6.60    1.00
   0  -1 -11    7.60    1.20
   0  -1 -11    9.40    1.20
   0  -1 -11    8.40    1.00
   0   0  11    1.10    0.60
   0   0  11    0.10    0.60
   0   0  11    1.70    0.70
   0   0  11    2.70    0.80
   0   0  11    1.10    0.70
   0   0  11    1.50    0.70
   0   0 -11    1.90    0.80
   0   0 -11    0.70    0.80
   0   0 -11    0.60    0.50
   0   0 -11    0.90    0.60
   0   0 -11    0.50    0.80
   0   0 -11    0.80    0.70
   0  -1  11    8.20    1.00
   0  -1  11   10.30    1.20
   0  -1  11    8.60    1.00
   0  -1  11    6.70    0.90
   0  -1  11    6.70    1.00
   0  -1  11    9.30    1.00
   0   1 -11    7.40    1.20
   0   1 -11    6.30    1.00
   0   1 -11    7.60    1.20
   0   1 -11    6.80    1.10
   0   1 -11    7.70    1.10
   0   1 -11    7.90    0.90
   0  -2  11    7.20    1.00
   0  -2  11    5.20    1.00
   0  -2  11    5.70    1.00
   0  -2  11    8.10    1.10
   0  -2  11    6.90    0.80
   0  -2  11    6.80    1.00
   0   2 -11    5.90    1.00
   0   2 -11    6.80    1.10
   0   2 -11    6.30    1.10
   0   2 -11    9.80    1.30
   0  -3  11   56.79    2.60
   0  -3  11   57.89    2.90
   0  -3  11   56.09    2.70
   0  -3  11   60.39    3.20
   0  -3  11   58.09    3.00
   0  -3  11   51.39    2.80
   0  -3  11   52.29    2.80
   0   3 -11   53.09    3.00
   0   3 -11   52.89    2.60
   0   3 -11   48.10    4.00
   0   3 -11   57.89    3.10
   0   3 -11   57.49    2.90
   0  -4  11   42.00    2.60
   0  -4  11   44.00    2.50
   0  -4  11   43.50    2.50
   0  -4  11   44.30    2.50
   0  -4  11   43.40    2.50
   0  -4  11   40.30    2.20
   0   4 -11   41.50    2.60
   0   4 -11   38.70    2.30
   0   4 -11   43.80    2.60
   0   4 -11   41.30    2.40
   0   4 -11   43.30    2.60
   0   4 -11   42.00    2.40
   0  -5  11   45.30    2.50
   0  -5  11   43.20    2.60
   0  -5  11   47.80    2.70
   0  -5  11   47.40    2.60
   0  -5  11   42.30    2.30
   0   5 -11   43.70    2.50
   0   5 -11   45.50    2.70
   0   5 -11   46.40    2.80
   0   5 -11   44.00    2.80
   0   5 -11   47.00    2.60
   0   5 -11   44.00    2.40
   0  -6  11    6.90    1.10
   0  -6  11    6.20    1.00
   0  -6  11    5.50    0.90
   0  -6  11    3.90    1.00
   0  -6  11    4.60    1.00
   0   6 -11    4.70    0.90
   0   6 -11    4.00    1.60
   0   6 -11    5.60    1.10
   0   6 -11    4.90    1.20
   0   6 -11    3.50    1.00
   0   6 -11    5.20    1.30
   0  -7  11   48.70    2.90
   0  -7  11   51.49    2.90
   0  -7  11   49.80    3.00
   0  -7  11   53.79    2.70
   0  -7  11   49.30    2.80
   0   7 -11   54.79    3.30
   0   7 -11   55.59    2.70
   0   7 -11   47.10    3.00
   0   7 -11   49.20    3.40
   0   7 -11   53.29    2.90
   0   7 -11   52.49    2.90
   0  -8  11   69.09    3.50
   0  -8  11   65.99    3.50
   0  -8  11   67.89    3.70
   0  -8  11   76.49    3.80
   0  -8  11   72.99    3.70
   0   8 -11   69.79    3.70
   0   8 -11   74.59    3.80
   0   8 -11   77.69    4.10
   0   8 -11   76.79    4.20
   0   8 -11   74.49    3.90
   0  -9  11   55.69    3.20
   0  -9  11   61.39    3.30
   0  -9  11   57.79    3.10
   0  -9  11   57.59    3.30
   0  -9  11   53.19    3.00
   0   9 -11   59.29    3.60
   0   9 -11   59.69    3.30
   0   9 -11   57.49    3.30
   0   9 -11   59.79    3.50
   0   9 -11   58.39    3.30
   0 -10  11   40.30    2.70
   0 -10  11   38.00    2.70
   0 -10  11   41.50    2.20
   0 -10  11   42.70    2.60
   0 -10  11   43.20    2.80
   0  10 -11   39.20    3.10
   0  10 -11   37.80    2.80
   0  10 -11   40.60    2.70
   0  10 -11   38.40    2.90
   0  10 -11   39.70    2.60
   0 -11  11   27.00    2.20
   0 -11  11   30.10    2.30
   0 -11  11   28.40    2.30
   0 -11  11   29.70    1.80
   0 -11  11   27.60    2.40
   0 -11  11   30.10    2.40
   0  11 -11   26.70    2.30
   0  11 -11   27.50    2.60
   0  11 -11   30.30    2.30
   0  11 -11   25.30    2.70
   0  11 -11   27.20    2.50
   0 -12  11    0.90    1.00
   0 -12  11    0.60    0.90
   0 -12  11    1.20    1.30
   0 -12  11    3.60    1.20
   0 -12  11    3.30    1.20
   0  12 -11    1.60    1.10
   0  12 -11    0.80    1.20
   0  12 -11    2.90    1.20
   0  12 -11    0.70    1.40
   0  12 -11   -0.70    1.20
   0 -13  11   28.10    2.50
   0 -13  11   26.30    2.40
   0 -13  11   33.50    2.50
   0 -13  11   26.80    2.40
   0 -13  11   29.10    2.20
   0  13 -11   30.60    2.50
   0  13 -11   25.40    3.00
   0  13 -11   30.30    2.90
   0  13 -11   29.60    2.50
   0  13 -11   27.20    2.70
   0 -14  11    7.00    1.50
   0 -14  11    6.90    1.40
   0 -14  11    6.70    1.20
   0 -14  11    5.10    1.30
   0 -14  11    3.40    1.30
   0  14 -11    3.70    1.50
   0  14 -11    6.80    1.40
   0  14 -11    4.30    1.30
   0  14 -11    4.50    1.70
   0  14 -11    5.20    1.60
   0 -15  11    3.50    1.00
   0 -15  11    6.70    1.50
   0 -15  11    2.40    1.40
   0 -15  11    5.10    1.40
   0  15 -11    4.30    1.50
   0  15 -11    5.90    1.40
   0  15 -11    5.40    1.70
   0  15 -11    5.20    1.70
   0  15 -11    5.40    1.40
   0 -16  11   -1.60    1.10
   0 -16  11   -1.10    0.90
   0 -16  11    0.10    1.30
   0  16 -11   -0.60    1.30
   0  16 -11   -0.20    1.30
   0  16 -11    1.60    1.10
   0  16 -11    0.50    1.10
   0  16 -11   -1.60    1.40
   0 -17  11    2.60    1.40
   0 -17  11    5.70    1.20
   0 -17  11    4.20    1.50
   0  17 -11    9.10    2.10
   0  17 -11    5.50    1.80
   0  17 -11    3.10    1.70
   0  17 -11    7.50    1.50
   0  17 -11    4.70    1.40
   0 -18  11    2.60    1.50
   0 -18  11    1.90    1.00
   0 -18  11    2.20    1.50
   0  18 -11    0.40    1.50
   0  18 -11    0.80    1.60
   0  18 -11    1.60    1.70
   0  18 -11    2.60    1.30
   0  18 -11    3.00    1.20
   0  17  12    5.00    1.70
   0  17  12    4.00    1.30
   0  17  12    4.70    1.50
   0  17  12    5.80    2.10
   0  17  12    7.30    2.50
   0  17  12    4.10    1.40
   0  17  12    7.10    1.60
   0 -17 -12    3.00    1.30
   0 -17 -12    3.30    1.40
   0  16  12   -1.60    1.20
   0  16  12   -0.40    1.10
   0  16  12   -0.20    1.10
   0  16  12   -1.60    1.30
   0  16  12    0.80    1.70
   0  16  12    0.20    1.00
   0 -16 -12   -0.60    1.40
   0 -16 -12   -0.70    1.10
   0  15  12   -0.20    1.00
   0  15  12    0.90    1.60
   0  15  12   -1.10    1.00
   0  15  12   -1.80    1.20
   0  15  12   -1.20    0.90
   0  15  12   -0.80    1.00
   0 -15 -12    0.30    1.10
   0 -15 -12   -0.50    1.50
   0 -15 -12    0.30    1.00
   0  14  12    8.70    1.50
   0  14  12   11.80    1.70
   0  14  12   10.20    1.70
   0  14  12    9.10    1.50
   0  14  12    9.30    1.80
   0 -14 -12   11.20    1.60
   0 -14 -12   10.10    1.60
   0 -14 -12    9.70    1.50
   0  13  12    0.00    1.00
   0  13  12   -0.70    0.90
   0  13  12    0.20    1.00
   0  13  12   -0.90    0.90
   0 -13 -12   -0.20    1.10
   0 -13 -12    0.00    1.00
   0 -13 -12   -0.30    1.00
   0  12  12    0.20    0.90
   0  12  12   -0.40    0.90
   0  12  12   -1.40    0.90
   0 -12 -12    0.30    1.10
   0 -12 -12    0.40    1.00
   0 -12 -12    0.20    1.00
   0 -12 -12    0.50    1.50
   0  11  12    0.70    1.00
   0  11  12   -0.30    1.10
   0  11  12   -0.60    0.90
   0  11  12   -0.10    1.00
   0 -11 -12    0.20    0.90
   0 -11 -12    0.40    1.10
   0 -11 -12    0.70    1.10
   0 -11 -12    0.80    1.40
   0 -11 -12    0.20    1.10
   0  10  12   39.60    2.60
   0  10  12   45.80    2.90
   0  10  12   42.20    2.70
   0  10  12   43.30    2.60
   0 -10 -12   41.60    2.90
   0 -10 -12   43.70    2.90
   0 -10 -12   40.90    2.80
   0 -10 -12   40.30    3.10
   0   9  12   37.40    2.40
   0   9  12   37.80    2.50
   0   9  12   41.60    2.80
   0   9  12   44.70    2.40
   0   9  12   41.90    2.00
   0   9  12   38.70    1.90
   0  -9 -12   42.70    2.90
   0  -9 -12   43.00    2.80
   0  -9 -12   43.20    2.80
   0  -9 -12   44.60    3.00
   0   8  12    4.40    0.60
   0   8  12    4.70    1.20
   0   8  12    5.00    1.00
   0   8  12    5.30    0.70
   0   8  12    3.10    0.90
   0  -8 -12    5.50    1.40
   0  -8 -12    5.30    1.30
   0  -8 -12    4.50    1.10
   0  -8 -12    2.80    1.10
   0   7  12    4.40    0.70
   0   7  12    5.40    1.20
   0   7  12    4.20    0.70
   0   7  12    5.30    0.90
   0   7  12    4.30    1.00
   0   7  12    4.00    1.00
   0  -7 -12    3.90    1.20
   0  -7 -12    2.80    1.10
   0  -7 -12    6.40    1.20
   0  -7 -12    6.10    1.20
   0  -7 -12    6.10    1.40
   0   6  12    4.70    0.80
   0   6  12    4.90    1.20
   0   6  12    4.90    1.00
   0   6  12    5.80    1.00
   0   6  12    4.20    0.70
   0   6  12    5.50    0.80
   0  -6 -12    7.40    1.20
   0  -6 -12    5.60    1.20
   0  -6 -12    4.50    1.20
   0  -6 -12    6.40    1.10
   0  -6 -12    6.90    1.30
   0   5  12   61.09    2.90
   0   5  12   64.09    2.90
   0   5  12   62.29    3.20
   0   5  12   70.19    3.00
   0   5  12   59.49    3.60
   0   5  12   62.69    3.10
   0  -5 -12   64.09    3.30
   0  -5 -12   65.99    3.80
   0  -5 -12   64.19    3.30
   0  -5 -12   56.49    3.30
   0  -5 -12   60.19    3.50
   0   4  12    8.40    0.90
   0   4  12    8.90    0.90
   0   4  12    8.60    1.10
   0   4  12    8.00    0.90
   0   4  12    6.90    1.10
   0  -4 -12    6.40    1.20
   0  -4 -12    8.40    1.20
   0  -4 -12    9.40    2.30
   0  -4 -12    8.70    1.30
   0  -4 -12    7.00    1.20
   0   3  12   60.99    3.00
   0   3  12   59.39    3.10
   0   3  12   60.09    2.80
   0   3  12   58.29    3.10
   0   3  12   64.59    3.90
   0   3  12   66.89    3.10
   0  -3 -12   62.49    3.90
   0  -3 -12   64.89    3.10
   0  -3 -12   69.69    3.40
   0  -3 -12   61.19    3.30
   0   2  12   20.00    1.50
   0   2  12   20.90    1.70
   0   2  12   22.30    1.80
   0   2  12   21.90    1.40
   0   2  12   19.60    1.50
   0   2  12   20.70    1.70
   0  -2 -12   20.70    1.80
   0  -2 -12   21.50    1.80
   0  -2 -12   21.00    1.80
   0  -2 -12   20.80    1.50
   0  -2 -12   22.30    2.00
   0   1  12  117.89    5.10
   0   1  12  117.69    4.90
   0   1  12  114.49    5.30
   0   1  12  122.89    5.20
   0   1  12  109.99    5.00
   0  -1 -12  109.79    5.20
   0  -1 -12  117.49    5.30
   0  -1 -12  116.39    5.40
   0  -1 -12  119.19    4.90
   0  -1 -12  114.59    5.30
   0   0  12  187.98    7.80
   0   0  12  183.98    7.80
   0   0  12  184.78    7.80
   0   0  12  187.88    7.50
   0   0  12  182.08    7.90
   0   0  12  185.98    7.80
   0   0 -12  190.78    8.10
   0   0 -12  190.58    7.90
   0   0 -12  187.88    8.00
   0   0 -12  182.98    7.60
   0   0 -12  194.68    8.00
   0  -1  12  116.49    5.20
   0  -1  12  114.29    5.20
   0  -1  12  115.09    5.20
   0  -1  12  121.59    5.40
   0  -1  12  121.09    5.00
   0  -1  12  124.09    5.30
   0   1 -12  117.29    5.40
   0   1 -12  120.19    5.10
   0   1 -12  115.99    5.40
   0   1 -12  125.99    5.40
   0   1 -12  117.89    5.50
   0  -2  12   21.10    1.70
   0  -2  12   22.10    1.40
   0  -2  12   26.20    1.80
   0  -2  12   23.30    1.70
   0  -2  12   23.00    1.90
   0  -2  12   21.50    1.90
   0   2 -12   20.00    1.90
   0   2 -12   21.40    1.90
   0   2 -12   20.50    1.80
   0   2 -12   18.80    1.80
   0  -3  12   61.59    3.00
   0  -3  12   58.79    3.20
   0  -3  12   60.99    3.20
   0  -3  12   56.19    3.50
   0  -3  12   68.69    3.30
   0  -3  12   64.39    2.90
   0   3 -12   59.59    3.40
   0   3 -12   64.09    3.80
   0   3 -12   61.59    3.10
   0   3 -12   63.59    3.30
   0   3 -12   62.29    3.20
   0  -4  12    7.70    1.20
   0  -4  12    6.80    1.20
   0  -4  12   10.00    1.30
   0  -4  12    7.20    1.10
   0  -4  12    9.50    1.20
   0  -4  12    7.50    0.90
   0   4 -12    7.40    1.20
   0   4 -12    7.60    1.10
   0   4 -12    6.70    1.40
   0   4 -12    5.80    1.00
   0   4 -12    9.30    1.20
   0  -5  12   64.59    3.30
   0  -5  12   62.89    3.30
   0  -5  12   64.19    3.30
   0  -5  12   52.29    3.40
   0  -5  12   58.99    2.90
   0   5 -12   64.09    3.80
   0   5 -12   61.49    3.20
   0   5 -12   58.99    3.80
   0   5 -12   61.19    3.10
   0   5 -12   60.39    3.10
   0   5 -12   62.79    3.40
   0  -6  12    4.30    1.10
   0  -6  12    4.60    0.90
   0  -6  12    5.40    1.20
   0  -6  12    3.90    1.30
   0   6 -12    4.40    1.00
   0   6 -12    5.00    1.30
   0   6 -12    4.70    1.20
   0   6 -12    4.90    1.00
   0   6 -12    4.00    1.20
   0  -7  12    5.30    1.00
   0  -7  12    3.00    1.20
   0  -7  12    4.10    1.10
   0  -7  12    3.30    1.10
   0  -7  12    5.20    1.20
   0   7 -12    4.90    1.20
   0   7 -12    4.30    1.40
   0   7 -12    4.50    1.10
   0   7 -12    4.70    1.20
   0   7 -12    5.70    1.10
   0   7 -12    9.20    1.50
   0  -8  12    3.10    1.10
   0  -8  12    4.40    1.10
   0  -8  12    5.60    1.30
   0  -8  12    2.30    1.10
   0   8 -12    5.90    1.40
   0   8 -12    5.80    1.20
   0   8 -12    5.30    1.40
   0   8 -12    6.20    1.20
   0   8 -12    3.10    1.20
   0  -9  12   44.40    2.70
   0  -9  12   43.30    2.60
   0  -9  12   43.00    2.80
   0  -9  12   37.30    2.70
   0  -9  12   44.70    2.90
   0   9 -12   40.70    2.70
   0   9 -12   39.50    2.80
   0   9 -12   43.00    2.90
   0   9 -12   48.90    3.30
   0   9 -12   39.80    3.00
   0 -10  12   36.40    2.80
   0 -10  12   39.90    2.80
   0 -10  12   43.20    2.40
   0 -10  12   40.20    2.80
   0 -10  12   42.10    2.70
   0 -10  12   43.70    2.60
   0  10 -12   45.80    2.80
   0  10 -12   43.80    3.20
   0  10 -12   46.50    3.10
   0  10 -12   44.00    3.00
   0  10 -12   40.60    2.90
   0 -11  12   -1.10    0.90
   0 -11  12    1.70    1.10
   0 -11  12    0.40    1.10
   0 -11  12   -0.10    0.90
   0 -11  12    0.20    0.70
   0 -11  12    1.10    1.10
   0  11 -12    0.10    1.10
   0  11 -12    2.60    1.40
   0  11 -12    1.00    1.10
   0  11 -12    0.10    1.00
   0  11 -12    0.60    1.20
   0 -12  12   -0.80    1.30
   0 -12  12    2.20    1.10
   0 -12  12   -1.50    0.60
   0 -12  12    0.40    1.00
   0 -12  12    0.70    1.00
   0 -12  12    0.50    0.90
   0  12 -12   -0.20    1.00
   0  12 -12    1.20    1.50
   0  12 -12   -1.10    1.10
   0  12 -12   -0.10    1.00
   0  12 -12   -0.70    2.10
   0 -13  12    0.40    1.20
   0 -13  12   -1.40    1.10
   0 -13  12    1.70    1.10
   0 -13  12    1.90    1.20
   0 -13  12   -1.70    0.90
   0  13 -12    1.50    1.30
   0  13 -12    0.00    1.20
   0  13 -12   -0.50    1.00
   0  13 -12   -1.40    0.90
   0 -14  12   10.40    1.70
   0 -14  12   13.30    1.90
   0 -14  12    9.30    1.50
   0 -14  12   12.20    1.80
   0  14 -12    8.70    1.90
   0  14 -12   11.70    2.10
   0  14 -12   11.30    1.70
   0  14 -12   10.20    1.70
   0  14 -12   10.70    1.90
   0 -15  12    0.20    1.00
   0 -15  12   -1.00    1.10
   0 -15  12    0.00    1.30
   0  15 -12   -1.20    1.20
   0  15 -12   -0.70    1.00
   0  15 -12    1.60    1.10
   0  15 -12   -0.40    1.30
   0  15 -12   -1.10    1.30
   0 -16  12   -0.50    1.00
   0 -16  12   -0.80    1.30
   0 -16  12   -0.50    1.20
   0  16 -12   -0.80    1.50
   0  16 -12   -0.90    1.30
   0  16 -12   -0.40    1.10
   0  16 -12   -0.40    1.10
   0  16 -12   -1.70    1.20
   0 -17  12    5.20    1.30
   0 -17  12    1.10    1.40
   0 -17  12    5.40    1.60
   0  17 -12    6.10    1.80
   0  17 -12    4.50    1.90
   0  17 -12    4.40    1.70
   0  17 -12    5.80    1.50
   0  17 -12    3.70    1.90
   0 -18  12    9.60    1.50
   0  18 -12    9.90    1.80
   0  17  13    1.50    1.50
   0  17  13   -0.40    1.50
   0  17  13   -0.40    1.80
   0  17  13   -1.20    1.20
   0  17  13   -0.90    1.10
   0  17  13    0.20    1.10
   0  17  13    0.40    1.30
   0 -17 -13    2.70    1.50
   0 -17 -13   -0.40    1.20
   0  16  13    9.80    2.30
   0  16  13   10.30    1.70
   0  16  13    8.30    1.50
   0  16  13    9.90    2.00
   0  16  13   11.80    1.80
   0  16  13   10.50    1.80
   0 -16 -13   11.10    1.70
   0 -16 -13    7.90    1.70
   0  15  13    3.90    1.50
   0  15  13    3.70    2.10
   0  15  13    1.40    1.20
   0  15  13    1.30    1.20
   0  15  13    3.00    1.30
   0 -15 -13    2.40    1.30
   0 -15 -13    3.60    1.20
   0 -15 -13    3.70    1.40
   0  14  13    2.70    1.20
   0  14  13    3.20    1.30
   0  14  13    4.00    1.30
   0  14  13    3.70    1.30
   0  14  13    3.90    1.20
   0 -14 -13    4.40    1.70
   0 -14 -13    2.00    1.20
   0  13  13    1.60    1.20
   0  13  13    1.50    1.10
   0  13  13    2.10    1.20
   0  13  13    0.60    1.10
   0 -13 -13    1.20    1.20
   0 -13 -13    1.50    1.30
   0 -13 -13    0.80    1.10
   0  12  13    0.20    1.10
   0  12  13   -0.10    1.00
   0  12  13    1.40    1.20
   0  12  13    2.20    1.10
   0 -12 -13    0.20    1.10
   0 -12 -13    0.40    1.20
   0 -12 -13   -0.70    1.10
   0 -12 -13    2.30    1.60
   0  11  13    2.00    0.90
   0  11  13   -0.60    1.00
   0  11  13   -0.20    1.00
   0  11  13    0.70    1.10
   0  11  13   -0.20    1.00
   0 -11 -13   -0.50    1.00
   0 -11 -13    0.60    1.40
   0 -11 -13    0.00    1.10
   0 -11 -13   -0.20    1.20
   0  10  13   64.19    3.70
   0  10  13   59.19    2.70
   0  10  13   62.89    4.20
   0  10  13   64.39    3.30
   0  10  13   58.49    2.70
   0  10  13   65.89    3.40
   0  10  13   65.09    3.60
   0 -10 -13   63.79    3.90
   0 -10 -13   63.29    3.80
   0 -10 -13   63.19    3.60
   0 -10 -13   66.29    3.70
   0   9  13    4.30    1.10
   0   9  13    3.20    1.20
   0   9  13    2.40    1.00
   0   9  13    3.20    0.60
   0   9  13    3.80    0.70
   0   9  13    4.20    0.90
   0  -9 -13    4.10    1.20
   0  -9 -13    4.20    1.50
   0  -9 -13    2.90    1.20
   0  -9 -13    2.70    1.30
   0   8  13   20.40    1.40
   0   8  13   21.30    1.30
   0   8  13   23.50    1.90
   0   8  13   20.70    1.90
   0   8  13   19.50    1.60
   0   8  13   19.00    2.00
   0  -8 -13   21.70    2.20
   0  -8 -13   18.90    2.00
   0  -8 -13   23.50    2.20
   0  -8 -13   21.00    2.30
   0   7  13    5.90    1.10
   0   7  13    9.10    0.90
   0   7  13    8.60    1.20
   0   7  13    8.20    1.00
   0   7  13    7.70    1.30
   0   7  13    5.40    0.80
   0  -7 -13    8.80    1.40
   0  -7 -13    6.20    1.40
   0  -7 -13    6.90    1.40
   0  -7 -13    8.00    1.50
   0   6  13   76.79    3.50
   0   6  13   74.19    4.00
   0   6  13   77.39    3.60
   0   6  13   74.29    3.50
   0   6  13   76.99    3.80
   0   6  13   74.49    4.20
   0  -6 -13   78.99    4.00
   0  -6 -13   80.89    4.20
   0  -6 -13   76.69    4.10
   0  -6 -13   86.79    4.00
   0  -6 -13   80.39    4.00
   0   5  13   49.60    2.50
   0   5  13   49.70    2.80
   0   5  13   50.49    2.50
   0   5  13   47.20    2.50
   0   5  13   47.70    3.00
   0   5  13   52.79    3.70
   0  -5 -13   49.30    3.10
   0  -5 -13   51.59    3.00
   0  -5 -13   54.49    3.00
   0  -5 -13   52.49    3.10
   0  -5 -13   51.49    3.00
   0   4  13   11.90    1.50
   0   4  13   10.80    1.00
   0   4  13   11.10    1.10
   0   4  13   10.70    1.50
   0   4  13   12.60    1.20
   0   4  13   11.70    1.30
   0  -4 -13   10.20    1.50
   0  -4 -13   13.00    1.60
   0  -4 -13   10.40    1.40
   0  -4 -13    9.90    1.40
   0  -4 -13   10.50    1.30
   0   3  13   -0.20    0.60
   0   3  13   -0.50    0.90
   0   3  13    1.20    0.80
   0   3  13   -0.40    0.60
   0   3  13   -0.30    0.60
   0   3  13    1.70    1.10
   0   3  13   -0.20    0.80
   0  -3 -13    0.30    0.80
   0  -3 -13   -0.10    0.90
   0  -3 -13    0.80    0.90
   0  -3 -13    0.60    1.00
   0  -3 -13   -0.80    0.80
   0   2  13   24.60    2.00
   0   2  13   26.90    1.90
   0   2  13   24.70    1.70
   0   2  13   24.50    1.70
   0   2  13   21.10    1.80
   0   2  13   24.70    2.10
   0   2  13   28.20    1.60
   0  -2 -13   22.30    2.00
   0  -2 -13   26.20    2.00
   0  -2 -13   26.20    2.20
   0  -2 -13   28.40    2.10
   0   1  13   42.40    2.40
   0   1  13   42.70    2.70
   0   1  13   41.30    2.50
   0   1  13   41.20    3.20
   0   1  13   46.00    2.20
   0  -1 -13   46.90    2.70
   0  -1 -13   40.30    2.80
   0  -1 -13   41.70    2.70
   0  -1 -13   42.20    2.70
   0  -1 -13   43.60    2.60
   0   0  13    0.30    0.80
   0   0  13    0.70    0.80
   0   0  13    0.30    0.60
   0   0  13   -0.20    0.80
   0   0  13    0.20    0.80
   0   0 -13    0.50    0.90
   0   0 -13   -0.10    0.80
   0   0 -13    0.60    0.90
   0   0 -13    1.30    1.00
   0  -1  13   42.80    3.30
   0  -1  13   42.20    2.50
   0  -1  13   46.40    2.50
   0  -1  13   40.50    2.60
   0  -1  13   40.40    2.40
   0  -1  13   41.60    2.10
   0   1 -13   40.40    2.20
   0   1 -13   42.20    2.70
   0   1 -13   38.40    2.70
   0   1 -13   40.30    2.60
   0  -2  13   24.10    1.90
   0  -2  13   29.40    1.60
   0  -2  13   23.40    2.00
   0  -2  13   28.60    2.10
   0  -2  13   30.10    2.00
   0  -2  13   27.10    2.00
   0   2 -13   30.40    2.30
   0   2 -13   26.30    2.20
   0   2 -13   22.50    2.10
   0   2 -13   23.70    1.70
   0   2 -13   25.90    2.10
   0  -3  13    0.60    0.90
   0  -3  13   -0.70    0.60
   0  -3  13    1.30    0.90
   0  -3  13    1.10    0.80
   0  -3  13    0.90    0.90
   0   3 -13   -0.20    1.00
   0   3 -13   -0.90    0.90
   0   3 -13    0.10    0.90
   0   3 -13    0.40    0.80
   0   3 -13   -0.30    1.10
   0  -4  13   10.10    1.40
   0  -4  13   11.50    1.40
   0  -4  13   11.40    1.40
   0  -4  13   10.50    1.40
   0  -4  13   11.90    1.10
   0  -4  13   10.80    1.40
   0   4 -13   11.50    1.30
   0   4 -13   11.70    2.00
   0   4 -13   12.00    1.40
   0   4 -13   10.90    1.50
   0   4 -13    8.40    1.40
   0  -5  13   54.39    2.70
   0  -5  13   56.49    3.10
   0  -5  13   45.70    3.40
   0  -5  13   57.39    3.10
   0  -5  13   52.59    3.10
   0   5 -13   51.89    3.20
   0   5 -13   55.79    3.40
   0   5 -13   54.09    3.00
   0   5 -13   52.89    3.20
   0   5 -13   53.89    3.00
   0   5 -13   50.89    2.90
   0  -6  13   78.49    4.00
   0  -6  13   75.89    3.90
   0  -6  13   80.79    3.90
   0  -6  13   70.19    3.60
   0  -6  13   77.99    4.00
   0   6 -13   71.59    4.10
   0   6 -13   77.59    4.20
   0   6 -13   75.39    4.20
   0   6 -13   79.19    3.80
   0   6 -13   78.29    3.90
   0  -7  13    5.50    1.30
   0  -7  13    5.20    1.20
   0  -7  13    6.50    1.10
   0  -7  13    7.70    1.30
   0  -7  13    7.50    1.30
   0   7 -13    7.60    1.60
   0   7 -13    7.40    1.40
   0   7 -13    5.70    1.10
   0   7 -13    7.10    1.40
   0   7 -13    6.40    1.40
   0   7 -13    6.80    1.20
   0  -8  13   18.50    1.90
   0  -8  13   21.10    1.80
   0  -8  13   19.80    2.00
   0  -8  13   20.30    2.00
   0  -8  13   21.60    2.00
   0   8 -13   16.80    2.10
   0   8 -13   21.50    2.10
   0   8 -13   18.90    2.00
   0   8 -13   16.00    2.00
   0  -9  13    3.50    1.10
   0  -9  13    4.40    1.00
   0  -9  13    5.00    1.30
   0  -9  13    2.90    1.20
   0  -9  13    4.00    1.10
   0  -9  13    2.90    1.10
   0   9 -13    2.60    1.20
   0   9 -13    3.70    1.10
   0   9 -13    2.20    1.10
   0   9 -13    4.30    1.30
   0   9 -13    4.10    1.60
   0 -10  13   56.69    3.40
   0 -10  13   65.49    3.40
   0 -10  13   61.59    3.60
   0 -10  13   62.79    3.20
   0 -10  13   67.69    3.80
   0 -10  13   58.79    3.60
   0  10 -13   64.99    3.60
   0  10 -13   60.49    3.80
   0  10 -13   61.59    3.90
   0  10 -13   61.79    3.60
   0  10 -13   62.49    3.70
   0 -11  13    0.80    0.80
   0 -11  13   -0.80    1.00
   0 -11  13    0.20    1.00
   0 -11  13    2.30    1.20
   0 -11  13    1.50    1.40
   0 -11  13    0.20    1.00
   0  11 -13    0.00    1.30
   0  11 -13    3.90    2.20
   0  11 -13    0.80    1.10
   0  11 -13   -0.90    1.10
   0  11 -13    0.40    1.10
   0 -12  13    0.00    1.10
   0 -12  13    2.00    1.40
   0 -12  13    1.10    1.10
   0 -12  13    3.30    1.30
   0 -12  13    2.70    1.10
   0 -12  13    1.60    0.80
   0  12 -13    1.30    1.30
   0  12 -13    1.60    1.10
   0  12 -13    1.10    1.10
   0  12 -13   -0.20    1.20
   0 -13  13    0.50    1.00
   0 -13  13    2.50    1.30
   0 -13  13    2.70    1.30
   0 -13  13    2.50    1.30
   0 -13  13    1.80    0.70
   0 -13  13    1.40    1.20
   0  13 -13    1.90    1.50
   0  13 -13    2.50    1.20
   0  13 -13    2.30    1.40
   0  13 -13    1.30    1.10
   0  13 -13    3.00    1.50
   0 -14  13    1.20    1.30
   0 -14  13    4.90    1.50
   0 -14  13    1.80    1.10
   0  14 -13    4.60    1.40
   0  14 -13    5.40    1.40
   0  14 -13    1.10    1.60
   0  14 -13    4.30    1.60
   0  14 -13    2.70    1.50
   0 -15  13    1.60    1.10
   0 -15  13    1.20    1.20
   0 -15  13    1.30    1.40
   0  15 -13    1.40    1.50
   0  15 -13    4.10    1.30
   0  15 -13    1.50    1.50
   0  15 -13    3.30    1.80
   0 -16  13   12.20    2.00
   0 -16  13   14.90    2.00
   0 -16  13    9.20    1.50
   0  16 -13   10.20    1.80
   0  16 -13    8.80    2.20
   0  16 -13   10.20    2.00
   0  16 -13   11.60    2.30
   0  16 -13   13.10    1.90
   0 -17  13   -2.00    1.30
   0 -17  13   -0.80    1.30
   0 -17  13    0.20    1.10
   0  17 -13    2.30    1.60
   0  17 -13    1.10    1.20
   0  17 -13   -2.00    1.60
   0  17 -13    1.90    2.30
   0  17 -13   -1.30    1.40
   0  16  14   -0.40    1.60
   0  16  14    0.50    1.60
   0  16  14    2.00    1.30
   0  16  14   -0.70    1.10
   0  16  14    0.50    1.20
   0  16  14   -1.30    1.40
   0  16  14    1.10    1.20
   0 -16 -14   -1.20    1.20
   0 -16 -14   -1.80    1.10
   0  15  14    6.30    1.50
   0  15  14    5.70    1.50
   0  15  14    5.70    1.50
   0  15  14    6.90    1.80
   0  15  14    9.00    1.90
   0 -15 -14    9.80    1.70
   0  14  14    1.70    1.20
   0  14  14    1.30    1.20
   0  14  14    3.20    1.10
   0  14  14    2.70    1.40
   0  14  14    2.20    1.30
   0  14  14    2.10    1.70
   0  14  14    2.40    1.20
   0 -14 -14    2.20    1.30
   0  13  14    3.40    1.20
   0  13  14    4.10    1.10
   0  13  14    3.70    1.20
   0  13  14    3.60    2.00
   0  13  14    2.60    1.30
   0 -13 -14    2.70    1.40
   0 -13 -14    3.70    1.40
   0  12  14   -0.80    0.90
   0  12  14    0.50    1.20
   0  12  14   -1.00    1.00
   0  12  14    0.70    1.00
   0  12  14    1.90    1.10
   0 -12 -14    3.10    1.30
   0 -12 -14   -0.50    1.30
   0 -12 -14   -0.80    1.20
   0  11  14   22.00    2.00
   0  11  14   16.10    1.10
   0  11  14   13.30    1.70
   0  11  14   15.00    1.10
   0  11  14   19.20    2.00
   0  11  14   14.40    1.60
   0  11  14   12.70    1.90
   0 -11 -14   16.80    2.10
   0 -11 -14   16.70    1.90
   0 -11 -14   17.70    2.30
   0 -11 -14   17.80    2.00
   0  10  14   21.90    2.00
   0  10  14   21.90    2.00
   0  10  14   19.50    1.30
   0  10  14   21.40    2.20
   0  10  14   22.80    1.90
   0  10  14   23.30    2.30
   0  10  14   21.80    1.40
   0 -10 -14   17.10    2.00
   0 -10 -14   20.90    2.30
   0 -10 -14   21.40    2.30
   0 -10 -14   20.50    2.50
   0   9  14   15.40    1.90
   0   9  14   13.60    2.00
   0   9  14   17.30    1.30
   0   9  14   15.30    1.50
   0   9  14   15.00    1.70
   0   9  14   19.00    2.00
   0   9  14   15.10    1.20
   0  -9 -14   20.30    2.00
   0  -9 -14   18.50    2.10
   0  -9 -14   14.70    1.80
   0  -9 -14   13.20    1.90
   0   8  14   16.30    1.30
   0   8  14   15.80    1.90
   0   8  14   17.20    1.60
   0   8  14   20.10    1.80
   0   8  14   15.30    1.30
   0   8  14   14.60    1.70
   0  -8 -14   15.20    1.90
   0  -8 -14   17.70    2.10
   0  -8 -14   18.10    1.90
   0  -8 -14   15.30    1.80
   0   7  14   21.60    1.90
   0   7  14   18.80    1.40
   0   7  14   21.60    1.90
   0   7  14   17.40    1.40
   0   7  14   21.30    2.00
   0   7  14   18.40    1.60
   0  -7 -14   17.70    1.90
   0  -7 -14   16.90    1.80
   0  -7 -14   22.00    2.30
   0  -7 -14   18.00    2.00
   0   6  14   17.60    1.90
   0   6  14   17.10    1.70
   0   6  14   15.70    1.40
   0   6  14   15.50    1.60
   0   6  14   14.60    1.50
   0   6  14   18.40    1.40
   0  -6 -14   19.80    1.90
   0  -6 -14   18.00    1.90
   0  -6 -14   17.10    2.00
   0  -6 -14   14.40    1.70
   0  -6 -14   17.40    1.90
   0   5  14  200.18    9.00
   0   5  14  223.18    8.60
   0   5  14  202.38    8.80
   0   5  14  199.08    8.50
   0   5  14  215.48    8.90
   0   5  14  209.38    8.60
   0  -5 -14  209.88    9.20
   0  -5 -14  223.18    8.90
   0  -5 -14  203.68    9.00
   0  -5 -14  203.88    9.10
   0  -5 -14  221.98   10.10
   0   4  14    1.80    0.80
   0   4  14    1.70    1.00
   0   4  14    0.40    0.90
   0   4  14    2.10    1.10
   0   4  14    0.80    0.70
   0   4  14    1.90    0.80
   0  -4 -14    2.50    1.10
   0  -4 -14    0.90    0.90
   0  -4 -14    2.50    1.10
   0  -4 -14    2.70    1.40
   0  -4 -14    1.30    1.10
   0   3  14   18.70    1.60
   0   3  14   20.00    2.00
   0   3  14   17.60    1.60
   0   3  14   18.40    1.40
   0   3  14   15.40    1.60
   0   3  14   18.10    1.70
   0  -3 -14   15.40    1.70
   0  -3 -14   13.90    1.70
   0  -3 -14   15.50    1.80
   0  -3 -14   12.50    1.70
   0   2  14   11.70    1.20
   0   2  14   11.70    1.30
   0   2  14   11.70    1.50
   0   2  14   12.70    1.30
   0   2  14   13.00    1.50
   0   2  14   11.90    1.40
   0  -2 -14    9.10    1.40
   0  -2 -14   11.90    1.60
   0  -2 -14   10.60    1.60
   0  -2 -14   11.20    1.50
   0   1  14    5.70    1.20
   0   1  14    5.20    1.00
   0   1  14    4.20    1.10
   0   1  14    7.20    0.90
   0   1  14    5.80    1.20
   0  -1 -14    6.30    1.30
   0  -1 -14    7.40    1.30
   0  -1 -14    4.60    1.30
   0  -1 -14    4.20    1.20
   0   0  14   21.30    1.80
   0   0  14   20.50    1.40
   0   0  14   19.60    1.80
   0   0  14   21.90    1.90
   0   0  14   18.10    1.80
   0   0  14   21.40    2.00
   0   0 -14   18.80    2.00
   0   0 -14   17.70    1.90
   0   0 -14   22.30    2.10
   0   0 -14   17.90    2.20
   0   0 -14   19.80    1.50
   0  -1  14    5.90    1.10
   0  -1  14    6.90    0.90
   0  -1  14    5.20    1.20
   0  -1  14    7.10    1.20
   0  -1  14    7.30    1.20
   0  -1  14    8.00    1.30
   0   1 -14    7.10    1.30
   0   1 -14    6.30    1.30
   0   1 -14    5.00    1.20
   0   1 -14    6.90    2.30
   0   1 -14    5.60    0.90
   0  -2  14   11.20    1.50
   0  -2  14   10.70    1.50
   0  -2  14   13.10    1.50
   0  -2  14   12.60    1.50
   0  -2  14   12.90    1.20
   0  -2  14   12.20    1.50
   0   2 -14   12.40    1.30
   0   2 -14   10.90    1.60
   0   2 -14   12.10    1.60
   0   2 -14   10.40    1.60
   0   2 -14   15.00    1.60
   0  -3  14   17.70    1.80
   0  -3  14   21.00    2.80
   0  -3  14   19.40    1.80
   0  -3  14   18.00    1.90
   0  -3  14   17.60    1.40
   0   3 -14   17.30    1.90
   0   3 -14   19.10    1.80
   0   3 -14   15.50    1.80
   0   3 -14   17.30    1.90
   0  -4  14    1.70    1.00
   0  -4  14    2.10    1.10
   0  -4  14   -0.10    0.80
   0  -4  14    1.40    1.00
   0  -4  14    1.00    1.00
   0  -4  14    0.20    1.00
   0   4 -14    3.50    1.10
   0   4 -14    0.70    1.10
   0   4 -14    2.40    1.20
   0   4 -14    2.50    1.20
   0   4 -14    0.80    1.20
   0  -5  14  211.38    8.90
   0  -5  14  207.58    8.90
   0  -5  14  220.78    8.60
   0  -5  14  211.98   10.30
   0  -5  14  212.08    8.90
   0   5 -14  203.68    8.80
   0   5 -14  201.68    9.10
   0   5 -14  207.38    9.10
   0   5 -14  202.48    8.50
   0   5 -14  203.48    9.10
   0   5 -14  208.68    9.10
   0  -6  14   18.40    1.90
   0  -6  14   13.50    1.80
   0  -6  14   16.70    1.70
   0  -6  14   19.20    1.60
   0  -6  14   18.60    2.10
   0   6 -14   14.20    2.10
   0   6 -14   18.90    2.10
   0   6 -14   15.60    1.90
   0   6 -14   17.90    2.00
   0   6 -14   17.40    1.80
   0  -7  14   19.80    2.00
   0  -7  14   17.30    1.90
   0  -7  14   18.10    2.00
   0  -7  14   20.10    2.00
   0   7 -14   19.40    2.10
   0   7 -14   20.10    2.10
   0   7 -14   16.80    2.00
   0   7 -14   20.20    1.90
   0   7 -14   19.80    2.20
   0  -8  14   17.20    2.00
   0  -8  14   17.60    1.90
   0  -8  14   15.60    1.80
   0  -8  14   17.20    1.70
   0  -8  14   18.60    2.00
   0   8 -14   18.90    2.00
   0   8 -14   16.10    1.90
   0   8 -14   13.80    1.90
   0   8 -14   18.30    2.00
   0   8 -14   17.60    2.10
   0  -9  14   15.20    1.70
   0  -9  14   18.10    1.70
   0  -9  14   16.60    2.00
   0  -9  14   17.10    1.80
   0  -9  14   14.70    1.80
   0  -9  14   15.70    1.80
   0   9 -14   13.00    2.10
   0   9 -14   14.30    2.10
   0   9 -14   17.00    2.00
   0   9 -14   16.40    1.90
   0   9 -14   13.80    1.70
   0 -10  14   22.10    2.10
   0 -10  14   20.30    1.80
   0 -10  14   20.40    2.00
   0 -10  14   24.30    2.30
   0 -10  14   20.50    2.10
   0 -10  14   24.20    2.60
   0  10 -14   19.30    2.40
   0  10 -14   18.00    2.10
   0  10 -14   16.70    2.10
   0  10 -14   14.60    2.10
   0  10 -14   21.30    2.10
   0 -11  14   15.20    1.90
   0 -11  14   15.80    1.80
   0 -11  14   17.40    1.80
   0 -11  14   14.40    1.90
   0 -11  14   16.30    2.20
   0 -11  14   15.50    1.60
   0  11 -14   16.80    1.90
   0  11 -14   17.10    3.40
   0  11 -14   13.30    1.90
   0  11 -14   13.30    2.00
   0  11 -14   14.70    1.90
   0 -12  14    0.20    1.10
   0 -12  14    0.60    0.80
   0 -12  14    1.10    1.20
   0 -12  14    1.80    1.10
   0 -12  14   -1.20    1.20
   0 -12  14   -2.20    1.10
   0  12 -14    0.80    1.50
   0  12 -14   -0.30    1.00
   0  12 -14    0.30    1.30
   0  12 -14   -1.30    1.20
   0  12 -14   -0.40    1.00
   0 -13  14    3.30    0.90
   0 -13  14    5.60    1.60
   0 -13  14    2.60    1.30
   0 -13  14    1.40    1.10
   0  13 -14    4.50    1.60
   0  13 -14    2.90    1.20
   0  13 -14    0.50    1.60
   0  13 -14    3.70    1.50
   0  13 -14    4.20    1.60
   0 -14  14   -1.00    1.30
   0 -14  14    1.80    1.20
   0 -14  14    1.20    1.30
   0  14 -14    1.60    1.20
   0  14 -14    1.30    1.60
   0  14 -14    4.00    1.70
   0  14 -14    0.50    1.40
   0  14 -14    1.50    1.20
   0 -15  14    4.50    1.40
   0 -15  14    9.60    1.70
   0 -15  14    6.40    1.70
   0  15 -14    6.20    1.90
   0  15 -14    6.70    2.10
   0  15 -14   11.30    2.10
   0  15 -14   10.80    1.80
   0  15 -14   10.40    1.80
   0 -16  14    0.10    1.40
   0 -16  14   -0.60    1.30
   0 -16  14    0.40    1.20
   0  16 -14   -3.20    1.50
   0  16 -14   -2.30    1.40
   0  16 -14   -1.00    1.40
   0  16 -14    1.20    1.20
   0  16 -14    0.50    1.20
   0  15  15    8.20    1.70
   0  15  15    2.70    1.80
   0  15  15    6.60    1.70
   0  15  15    4.10    1.60
   0  15  15    4.20    1.50
   0  15  15    3.00    1.50
   0  15  15    2.50    1.60
   0 -15 -15    1.80    1.40
   0  14  15    0.90    1.30
   0  14  15    0.60    1.20
   0  14  15    2.80    1.20
   0  14  15    1.30    1.20
   0  14  15   -0.20    1.70
   0  14  15    1.50    1.30
   0 -14 -15    0.60    1.20
   0  13  15    2.90    1.20
   0  13  15    6.60    1.30
   0  13  15    4.30    1.50
   0  13  15    5.20    1.30
   0  13  15    7.20    1.60
   0 -13 -15    5.00    1.50
   0 -13 -15    4.90    1.50
   0  12  15   11.10    2.70
   0  12  15    9.80    1.80
   0  12  15   12.70    1.60
   0  12  15    9.10    1.50
   0  12  15   11.70    1.60
   0 -12 -15    7.80    1.80
   0 -12 -15    9.30    1.70
   0 -12 -15   12.50    1.80
   0  11  15   -2.10    0.90
   0  11  15    0.40    0.90
   0  11  15   -0.60    1.00
   0  11  15   -1.60    1.10
   0  11  15    0.20    0.50
   0  11  15    0.40    0.60
   0  11  15   -0.90    1.10
   0 -11 -15    0.50    1.20
   0 -11 -15   -1.00    1.40
   0  10  15   13.40    1.70
   0  10  15   11.70    2.70
   0  10  15   13.70    1.50
   0  10  15   13.70    1.50
   0  10  15   13.10    1.70
   0  10  15   12.90    1.80
   0 -10 -15   15.70    1.90
   0 -10 -15   10.80    1.90
   0 -10 -15   12.70    1.80
   0   9  15    2.20    1.30
   0   9  15    1.50    0.60
   0   9  15    1.30    0.70
   0   9  15    2.10    1.10
   0   9  15   -0.50    0.90
   0   9  15   -1.20    1.00
   0  -9 -15    2.60    1.20
   0  -9 -15    2.00    1.20
   0  -9 -15    0.30    1.20
   0  -9 -15    2.00    1.40
   0   8  15    6.60    1.10
   0   8  15    8.30    1.30
   0   8  15    8.00    1.10
   0   8  15    8.30    1.00
   0   8  15    5.60    1.40
   0   8  15    9.00    1.40
   0  -8 -15    6.10    1.40
   0  -8 -15    8.10    1.60
   0  -8 -15    8.60    1.50
   0  -8 -15    7.70    1.60
   0   7  15    8.90    1.10
   0   7  15   10.60    1.20
   0   7  15   14.20    1.60
   0   7  15    8.60    1.20
   0   7  15   11.20    1.50
   0   7  15    8.60    1.60
   0  -7 -15    8.40    1.50
   0  -7 -15   11.10    1.60
   0  -7 -15   10.20    1.70
   0  -7 -15   12.90    1.70
   0   6  15    0.10    1.00
   0   6  15    0.40    0.80
   0   6  15   -0.60    0.80
   0   6  15    0.60    0.70
   0   6  15    0.80    1.10
   0  -6 -15   -1.30    1.00
   0  -6 -15   -1.60    1.10
   0  -6 -15   -0.10    1.10
   0  -6 -15   -0.50    1.00
   0   5  15  163.98    7.00
   0   5  15  166.88    6.80
   0   5  15  165.38    7.50
   0   5  15  158.98    7.40
   0   5  15  163.28    7.20
   0   5  15  165.38    7.00
   0  -5 -15  163.58    7.30
   0  -5 -15  170.38    7.20
   0  -5 -15  164.48    7.60
   0  -5 -15  174.28    7.40
   0  -5 -15  157.38    7.40
   0   4  15    1.20    0.80
   0   4  15    2.00    1.00
   0   4  15    3.10    0.90
   0   4  15    2.40    0.90
   0   4  15    1.40    1.00
   0   4  15    0.40    1.00
   0  -4 -15    2.60    1.20
   0  -4 -15   -0.50    1.00
   0  -4 -15    3.50    1.20
   0  -4 -15   -0.80    1.10
   0  -4 -15    1.50    0.90
   0   3  15   57.79    3.10
   0   3  15   59.99    3.10
   0   3  15   60.59    2.80
   0   3  15   53.89    3.40
   0   3  15   59.39    3.30
   0   3  15   57.59    3.30
   0  -3 -15   60.69    3.70
   0  -3 -15   59.99    3.40
   0  -3 -15   60.89    3.50
   0  -3 -15   61.69    3.50
   0   2  15   77.49    3.50
   0   2  15   79.89    4.20
   0   2  15   75.49    3.80
   0   2  15   71.69    3.90
   0   2  15   71.79    3.80
   0   2  15   87.89    3.90
   0  -2 -15   78.49    4.00
   0  -2 -15   75.19    4.10
   0  -2 -15   70.99    4.20
   0  -2 -15   80.39    4.20
   0   1  15    1.50    1.40
   0   1  15    2.30    0.80
   0   1  15    1.30    1.00
   0   1  15    4.10    1.00
   0   1  15    2.10    1.10
   0  -1 -15    1.60    1.10
   0  -1 -15    2.20    1.10
   0  -1 -15    1.20    1.10
   0  -1 -15    3.00    1.20
   0   0  15    0.10    0.90
   0   0  15    1.30    1.00
   0   0  15    0.00    1.00
   0   0  15    0.80    0.70
   0   0  15    1.50    2.00
   0   0  15    1.20    0.90
   0   0 -15    0.30    1.10
   0   0 -15    0.40    1.00
   0   0 -15    0.30    0.80
   0   0 -15    0.00    1.00
   0   0 -15   -0.10    1.00
   0  -1  15    4.40    1.10
   0  -1  15    2.10    0.70
   0  -1  15    1.20    1.10
   0  -1  15    3.30    1.10
   0  -1  15    2.20    1.10
   0  -1  15    2.00    1.10
   0   1 -15    1.70    1.10
   0   1 -15    2.20    1.10
   0   1 -15    1.70    1.10
   0   1 -15    2.60    1.10
   0  -2  15   71.39    3.40
   0  -2  15   70.49    3.80
   0  -2  15   74.69    3.90
   0  -2  15   81.49    3.90
   0  -2  15   69.59    3.90
   0  -2  15   78.79    3.90
   0   2 -15   74.39    4.20
   0   2 -15   73.99    3.90
   0   2 -15   76.79    4.10
   0   2 -15   70.09    3.60
   0   2 -15   73.19    4.10
   0  -3  15   58.99    3.30
   0  -3  15   56.99    4.40
   0  -3  15   57.59    2.90
   0  -3  15   62.29    3.40
   0  -3  15   58.59    3.40
   0  -3  15   61.79    3.40
   0   3 -15   59.99    3.60
   0   3 -15   53.79    3.50
   0   3 -15   54.59    3.50
   0   3 -15   61.69    3.40
   0   3 -15   53.99    3.00
   0  -4  15    1.20    1.10
   0  -4  15    1.30    1.10
   0  -4  15    2.30    0.90
   0  -4  15    1.30    1.10
   0  -4  15   -0.10    1.00
   0   4 -15    1.50    0.90
   0   4 -15    1.70    1.20
   0   4 -15    1.60    1.00
   0   4 -15    1.40    1.20
   0   4 -15    0.50    1.20
   0  -5  15  170.18    7.50
   0  -5  15  173.78    7.00
   0  -5  15  175.58    7.40
   0  -5  15  159.08    7.40
   0  -5  15  162.88    7.40
   0   5 -15  155.88    7.60
   0   5 -15  165.38    7.60
   0   5 -15  161.48    7.20
   0   5 -15  165.88    7.60
   0   5 -15  163.48    7.30
   0  -6  15    0.50    1.10
   0  -6  15   -1.10    0.80
   0  -6  15    1.00    1.10
   0  -6  15   -1.60    1.00
   0  -6  15    0.50    1.10
   0   6 -15    0.70    1.30
   0   6 -15   -0.40    1.10
   0   6 -15    0.30    1.00
   0   6 -15    2.20    1.20
   0   6 -15   -0.10    0.90
   0  -7  15    8.10    1.50
   0  -7  15    8.80    1.60
   0  -7  15    9.70    1.30
   0  -7  15   11.00    1.60
   0  -7  15    8.40    1.50
   0   7 -15   10.90    1.60
   0   7 -15    9.90    1.80
   0   7 -15    8.40    1.40
   0   7 -15    6.80    1.50
   0   7 -15    7.50    1.50
   0  -8  15    7.60    1.30
   0  -8  15    8.10    1.40
   0  -8  15    5.70    1.50
   0  -8  15    7.90    1.60
   0  -8  15    8.60    1.50
   0  -8  15    4.50    1.40
   0   8 -15    6.20    1.30
   0   8 -15    6.70    1.70
   0   8 -15    8.80    2.00
   0   8 -15    6.80    1.50
   0   8 -15    7.40    1.50
   0  -9  15    0.50    1.50
   0  -9  15    0.10    1.00
   0  -9  15    0.90    1.10
   0  -9  15    1.70    1.10
   0  -9  15    0.50    2.10
   0  -9  15    1.50    1.30
   0   9 -15    0.70    1.20
   0   9 -15   -0.80    1.40
   0   9 -15    1.10    1.00
   0   9 -15    0.70    1.30
   0   9 -15    2.10    1.30
   0 -10  15   15.70    1.70
   0 -10  15   10.50    1.80
   0 -10  15   15.30    1.80
   0 -10  15   14.30    2.60
   0 -10  15   15.40    1.70
   0 -10  15   15.20    2.00
   0  10 -15   10.80    3.50
   0  10 -15   10.30    1.90
   0  10 -15   14.70    2.10
   0  10 -15   12.10    1.80
   0  10 -15   13.30    1.70
   0 -11  15   -0.90    1.20
   0 -11  15   -0.70    0.80
   0 -11  15    0.10    1.10
   0 -11  15   -0.30    1.00
   0 -11  15   -0.80    1.10
   0 -11  15   -1.00    1.10
   0  11 -15    0.20    1.00
   0  11 -15    0.70    1.20
   0  11 -15    0.60    1.30
   0  11 -15    0.60    1.50
   0  11 -15   -3.00    1.20
   0 -12  15   11.70    1.60
   0 -12  15   11.90    1.60
   0 -12  15    6.90    1.70
   0 -12  15    6.20    1.50
   0 -12  15   10.20    1.30
   0  12 -15    7.40    1.80
   0  12 -15    5.70    1.90
   0  12 -15   11.90    2.10
   0  12 -15   12.10    2.00
   0  12 -15    9.20    1.60
   0 -13  15    6.80    1.60
   0 -13  15    6.50    1.40
   0 -13  15    9.90    1.80
   0 -13  15    3.60    1.40
   0  13 -15    2.40    1.50
   0  13 -15    3.20    1.70
   0  13 -15    5.90    1.50
   0  13 -15    5.30    1.70
   0 -14  15    0.00    1.30
   0 -14  15    0.80    1.30
   0 -14  15    1.70    1.30
   0  14 -15   -0.50    1.60
   0  14 -15    2.20    1.50
   0  14 -15    1.80    1.20
   0  14 -15    3.20    1.30
   0 -15  15    5.10    1.70
   0 -15  15    2.90    1.40
   0 -15  15    4.20    1.80
   0  15 -15    5.20    1.50
   0  15 -15    2.20    1.30
   0  15 -15    2.50    1.60
   0  15 -15    3.70    1.90
   0  15 -15    2.00    1.70
   0  14  16    0.90    1.40
   0  14  16    1.40    1.50
   0  14  16    2.00    1.80
   0  14  16    2.20    1.40
   0  14  16    2.80    1.30
   0  14  16    2.20    1.30
   0  14  16    3.50    1.90
   0 -14 -16    1.10    1.50
   0  13  16    5.50    1.50
   0  13  16    5.00    1.40
   0  13  16    8.30    1.80
   0  13  16    6.40    2.00
   0  13  16    1.60    1.20
   0 -13 -16    2.60    1.40
   0 -13 -16    3.50    1.50
   0 -13 -16    6.50    1.70
   0  12  16   -0.60    1.10
   0  12  16    0.70    0.50
   0  12  16   -1.90    1.00
   0  12  16    0.80    1.10
   0  12  16    0.20    1.20
   0  12  16    0.80    1.30
   0 -12 -16    0.20    1.30
   0 -12 -16   -0.20    1.30
   0 -12 -16    0.00    1.30
   0  11  16    4.30    1.20
   0  11  16    3.00    1.30
   0  11  16    4.70    0.80
   0  11  16    3.80    0.70
   0  11  16    3.50    1.40
   0  11  16    4.40    1.30
   0  11  16    3.00    1.40
   0 -11 -16    0.10    1.30
   0 -11 -16    2.80    1.40
   0 -11 -16    1.90    1.40
   0  10  16    7.70    2.00
   0  10  16    4.20    1.20
   0  10  16    7.10    1.60
   0  10  16    8.30    1.50
   0  10  16    6.80    1.00
   0  10  16    5.00    0.80
   0  10  16    5.20    1.40
   0 -10 -16    6.60    1.50
   0 -10 -16    4.70    1.40
   0 -10 -16    4.80    1.70
   0   9  16   28.30    1.80
   0   9  16   35.10    2.00
   0   9  16   30.60    2.50
   0   9  16   31.40    2.30
   0   9  16   29.50    2.80
   0   9  16   29.20    2.50
   0   9  16   29.20    3.60
   0  -9 -16   35.60    3.80
   0  -9 -16   35.40    2.70
   0  -9 -16   29.90    2.60
   0   8  16   -1.10    1.80
   0   8  16    2.10    1.10
   0   8  16    1.70    1.30
   0   8  16    1.40    0.80
   0   8  16    2.20    1.00
   0   8  16    1.30    1.10
   0   8  16    0.60    1.00
   0  -8 -16    1.40    1.30
   0  -8 -16    0.90    1.20
   0  -8 -16    2.90    1.20
   0  -8 -16    3.40    1.40
   0   7  16   28.30    2.20
   0   7  16   19.80    2.20
   0   7  16   24.20    2.10
   0   7  16   22.40    1.90
   0   7  16   23.00    1.90
   0   7  16   23.50    1.80
   0  -7 -16   19.20    2.30
   0  -7 -16   20.60    2.20
   0  -7 -16   25.20    2.30
   0  -7 -16   21.70    2.20
   0   6  16    1.10    0.90
   0   6  16   -0.80    1.00
   0   6  16    1.00    0.70
   0   6  16   -0.20    0.80
   0   6  16    1.20    1.10
   0   6  16    0.80    1.00
   0  -6 -16   -0.10    1.10
   0  -6 -16   -0.50    1.20
   0  -6 -16   -0.70    1.10
   0  -6 -16   -0.40    1.00
   0   5  16   12.60    1.60
   0   5  16   11.60    1.20
   0   5  16   16.10    1.60
   0   5  16   11.00    1.30
   0   5  16   12.30    1.80
   0   5  16   15.40    1.70
   0  -5 -16   11.60    1.90
   0  -5 -16   10.80    1.70
   0  -5 -16   14.20    1.60
   0  -5 -16   11.90    1.70
   0   4  16    4.70    1.20
   0   4  16    4.50    1.40
   0   4  16    5.20    1.20
   0   4  16    3.60    1.10
   0   4  16    6.30    0.90
   0   4  16    4.20    1.00
   0  -4 -16    6.30    1.50
   0  -4 -16    5.00    1.30
   0  -4 -16    4.30    1.30
   0  -4 -16    2.60    1.40
   0   3  16    4.10    1.20
   0   3  16    2.50    1.10
   0   3  16    4.40    0.90
   0   3  16    3.00    1.10
   0   3  16    1.70    1.20
   0   3  16    2.70    1.00
   0  -3 -16    1.10    1.30
   0  -3 -16    1.30    1.20
   0  -3 -16    3.70    1.30
   0  -3 -16    1.50    1.20
   0   2  16   20.30    2.10
   0   2  16   20.80    2.10
   0   2  16   24.60    1.60
   0   2  16   22.50    1.90
   0   2  16   26.10    2.00
   0   2  16   23.10    2.30
   0  -2 -16   19.20    2.20
   0  -2 -16   24.20    2.30
   0  -2 -16   22.30    2.30
   0  -2 -16   23.80    2.30
   0   1  16   12.60    1.30
   0   1  16   12.40    1.60
   0   1  16   13.60    1.70
   0   1  16   13.70    1.70
   0   1  16   12.60    1.50
   0  -1 -16   13.20    1.80
   0  -1 -16   12.80    1.70
   0  -1 -16   11.10    1.80
   0  -1 -16   12.50    1.70
   0   0  16    7.00    1.40
   0   0  16    5.50    0.90
   0   0  16    5.20    1.20
   0   0  16    6.50    1.30
   0   0  16    3.90    1.20
   0   0  16    6.40    1.20
   0   0 -16    5.80    1.40
   0   0 -16    6.00    1.50
   0   0 -16    6.20    1.40
   0   0 -16    6.50    1.50
   0  -1  16   12.60    1.60
   0  -1  16   12.50    1.60
   0  -1  16   11.80    1.60
   0  -1  16   13.50    1.80
   0  -1  16   14.40    1.40
   0  -1  16   14.20    1.70
   0   1 -16   13.40    1.30
   0   1 -16   12.40    1.70
   0   1 -16   13.30    1.80
   0   1 -16   10.60    1.70
   0   1 -16   13.30    1.90
   0  -2  16   22.40    2.10
   0  -2  16   26.30    2.30
   0  -2  16   21.10    1.60
   0  -2  16   23.70    2.20
   0  -2  16   21.30    2.20
   0  -2  16   22.30    2.20
   0   2 -16   23.10    2.40
   0   2 -16   25.10    2.30
   0   2 -16   24.00    1.80
   0   2 -16   21.00    2.20
   0   2 -16   22.10    2.40
   0  -3  16    4.80    1.30
   0  -3  16    1.90    1.10
   0  -3  16    2.90    1.20
   0  -3  16    1.60    0.80
   0  -3  16    4.40    1.20
   0   3 -16    4.30    1.30
   0   3 -16    2.40    1.30
   0   3 -16    1.90    1.10
   0   3 -16    1.80    1.30
   0   3 -16    2.80    0.90
   0  -4  16    5.10    1.40
   0  -4  16    4.50    1.30
   0  -4  16    4.70    1.30
   0  -4  16    2.90    1.20
   0  -4  16    2.40    0.90
   0   4 -16    2.40    1.30
   0   4 -16    2.40    1.20
   0   4 -16    4.10    1.50
   0   4 -16    6.20    1.50
   0  -5  16   13.00    1.70
   0  -5  16   12.40    1.80
   0  -5  16   11.10    1.70
   0  -5  16   13.30    1.40
   0  -5  16   12.20    1.80
   0   5 -16   18.00    2.60
   0   5 -16   15.00    2.00
   0   5 -16   13.20    1.50
   0   5 -16   14.60    2.00
   0  -6  16    0.40    1.20
   0  -6  16   -0.20    1.10
   0  -6  16   -0.80    1.10
   0  -6  16   -0.80    1.00
   0  -6  16    2.70    1.20
   0   6 -16   -0.70    0.80
   0   6 -16    0.70    1.40
   0   6 -16    0.10    1.30
   0   6 -16    1.20    1.20
   0  -7  16   20.80    2.20
   0  -7  16   23.40    2.30
   0  -7  16   21.10    1.90
   0  -7  16   24.60    2.30
   0  -7  16   24.20    2.30
   0   7 -16   23.20    2.40
   0   7 -16   26.50    2.70
   0   7 -16   26.40    2.80
   0   7 -16   23.50    2.10
   0   7 -16   24.40    2.00
   0  -8  16    1.20    1.20
   0  -8  16    0.50    1.10
   0  -8  16    2.10    1.00
   0  -8  16   -0.80    1.10
   0  -8  16    0.90    1.40
   0  -8  16   -1.40    1.10
   0   8 -16    2.30    1.40
   0   8 -16   -0.10    1.20
   0   8 -16    0.40    1.40
   0   8 -16    1.80    1.00
   0   8 -16    0.60    1.20
   0  -9  16   27.70    2.50
   0  -9  16   28.30    2.20
   0  -9  16   33.30    2.40
   0  -9  16   30.10    2.50
   0  -9  16   31.80    2.80
   0  -9  16   33.60    2.80
   0   9 -16   31.60    4.30
   0   9 -16   31.30    2.50
   0   9 -16   27.50    2.90
   0 -10  16    5.90    1.50
   0 -10  16    5.60    1.30
   0 -10  16    4.40    1.50
   0 -10  16    5.60    1.40
   0 -10  16    8.40    1.60
   0 -10  16    7.90    1.40
   0  10 -16    8.40    1.90
   0  10 -16    2.90    1.20
   0  10 -16    6.90    1.60
   0  10 -16    7.20    1.70
   0 -11  16    4.90    1.20
   0 -11  16    4.30    1.50
   0 -11  16    2.20    1.20
   0 -11  16    3.50    1.40
   0 -11  16    2.80    1.50
   0  11 -16    4.30    1.40
   0  11 -16    1.00    1.60
   0  11 -16    1.00    1.50
   0  11 -16    4.10    1.40
   0  11 -16    4.90    1.60
   0 -12  16    1.50    1.40
   0 -12  16    0.10    1.30
   0 -12  16    1.40    1.30
   0  12 -16    0.10    1.20
   0  12 -16   -2.80    1.40
   0  12 -16    0.50    1.60
   0  12 -16    1.30    1.50
   0  12 -16    2.00    1.60
   0 -13  16    4.40    1.40
   0 -13  16    6.00    1.70
   0 -13  16    5.50    1.50
   0  13 -16    6.60    1.60
   0  13 -16    2.60    1.70
   0  13 -16    6.40    1.80
   0  13 -16    4.50    2.00
   0 -14  16    2.20    1.30
   0 -14  16    4.80    1.50
   0 -14  16    3.80    1.60
   0  14 -16    0.30    1.80
   0  14 -16    2.30    1.40
   0  14 -16    2.20    1.60
   0  13  17    2.70    1.40
   0  13  17    1.00    1.40
   0  13  17    3.00    1.80
   0  13  17   -0.90    1.10
   0  13  17    2.30    2.40
   0  13  17   -0.30    1.30
   0 -13 -17    3.90    1.60
   0 -13 -17    1.70    1.40
   0 -13 -17    0.50    1.50
   0  12  17    1.70    0.80
   0  12  17   -2.00    1.10
   0  12  17    1.80    1.50
   0  12  17    1.60    1.70
   0  12  17    0.80    1.30
   0  12  17    2.40    1.50
   0  12  17    1.40    1.20
   0  12  17    1.50    0.60
   0 -12 -17    1.40    1.40
   0 -12 -17    1.70    1.50
   0 -12 -17    4.50    1.60
   0  11  17    2.80    1.60
   0  11  17    4.90    1.40
   0  11  17    4.90    1.20
   0  11  17    6.90    1.50
   0  11  17    5.10    1.00
   0  11  17    5.50    0.80
   0  11  17    9.70    1.80
   0 -11 -17    5.60    2.30
   0 -11 -17    4.50    1.50
   0 -11 -17    3.70    1.60
   0  10  17    2.00    0.70
   0  10  17    1.70    1.10
   0  10  17    0.50    1.30
   0  10  17    0.10    0.80
   0  10  17    2.00    1.10
   0  10  17    1.50    1.20
   0  10  17    0.60    1.30
   0 -10 -17    1.20    1.40
   0 -10 -17    1.60    1.50
   0 -10 -17    3.60    1.40
   0   9  17    8.70    1.80
   0   9  17   12.80    1.70
   0   9  17   12.00    1.50
   0   9  17   14.60    1.80
   0   9  17   14.90    1.50
   0   9  17   11.40    1.20
   0   9  17   12.80    1.90
   0  -9 -17   13.10    2.00
   0  -9 -17   13.40    1.90
   0  -9 -17   12.00    1.80
   0   8  17    1.30    1.10
   0   8  17   -1.80    0.90
   0   8  17    1.70    1.10
   0   8  17    0.10    0.90
   0   8  17    1.50    1.30
   0   8  17    1.30    0.80
   0   8  17    1.90    1.30
   0  -8 -17    2.50    1.40
   0  -8 -17    1.00    1.30
   0  -8 -17    1.50    1.30
   0   7  17    1.00    0.90
   0   7  17    0.00    0.80
   0   7  17    0.40    1.10
   0   7  17    0.80    1.20
   0   7  17   -0.40    0.80
   0   7  17   -0.30    1.20
   0   7  17    2.70    1.30
   0  -7 -17    0.20    1.20
   0  -7 -17    3.00    1.40
   0  -7 -17    1.20    1.30
   0   6  17    1.00    0.90
   0   6  17    0.60    1.10
   0   6  17    1.10    0.80
   0   6  17    1.50    1.80
   0   6  17    0.00    0.80
   0   6  17    0.00    1.10
   0  -6 -17    1.20    1.20
   0  -6 -17    1.90    1.10
   0  -6 -17    1.40    1.50
   0  -6 -17    2.20    2.00
   0   5  17    7.10    1.40
   0   5  17    6.80    1.40
   0   5  17    5.80    1.30
   0   5  17    5.60    1.30
   0   5  17    6.60    1.00
   0  -5 -17    6.20    2.50
   0  -5 -17    4.20    2.80
   0  -5 -17    6.10    1.40
   0   4  17    3.50    1.30
   0   4  17    2.00    1.30
   0   4  17    2.40    0.80
   0   4  17    1.10    1.10
   0   4  17    2.90    1.10
   0   4  17    0.40    1.10
   0  -4 -17    1.50    1.40
   0  -4 -17    1.90    1.40
   0  -4 -17    1.20    1.20
   0   3  17   10.00    1.40
   0   3  17   10.10    1.50
   0   3  17   12.30    1.20
   0   3  17   12.20    1.80
   0   3  17    9.10    1.40
   0   3  17    9.70    1.60
   0  -3 -17   10.40    1.60
   0  -3 -17    8.90    1.80
   0  -3 -17    8.30    1.60
   0   2  17    3.20    1.10
   0   2  17    1.00    1.00
   0   2  17    5.20    1.30
   0   2  17    3.00    1.30
   0   2  17    5.10    0.90
   0   2  17    2.20    1.20
   0  -2 -17    4.70    1.30
   0  -2 -17    2.80    1.30
   0  -2 -17    2.20    1.40
   0   1  17    5.00    0.90
   0   1  17    4.90    1.40
   0   1  17    4.40    1.30
   0   1  17    3.30    1.30
   0   1  17    4.20    1.20
   0  -1 -17    4.40    1.40
   0  -1 -17    4.40    1.40
   0  -1 -17    4.80    1.40
   0  -1 -17    1.70    1.30
   0   0  17   -0.40    1.10
   0   0  17   -0.60    0.90
   0   0  17   -0.60    0.80
   0   0  17   -0.60    1.10
   0   0  17    0.60    1.10
   0   0 -17    1.20    1.20
   0   0 -17   -1.10    1.10
   0   0 -17   -1.20    1.10
   0   0 -17    1.80    1.20
   0  -1  17    3.40    1.20
   0  -1  17    3.70    1.20
   0  -1  17    2.00    1.20
   0  -1  17    2.40    1.20
   0  -1  17    3.50    0.90
   0   1 -17    6.90    1.50
   0   1 -17    4.30    1.40
   0   1 -17    2.90    1.40
   0   1 -17    2.00    2.10
   0  -2  17    2.60    0.90
   0  -2  17    2.80    1.20
   0  -2  17    1.80    1.20
   0  -2  17    1.60    1.30
   0  -2  17    2.50    1.20
   0   2 -17    5.60    2.50
   0   2 -17    4.10    1.40
   0   2 -17    2.20    1.30
   0  -3  17    9.90    1.60
   0  -3  17   11.50    1.60
   0  -3  17    8.80    1.10
   0  -3  17    9.70    1.60
   0  -3  17    8.90    1.60
   0   3 -17    7.10    1.60
   0   3 -17    6.10    1.60
   0   3 -17    9.50    1.70
   0  -4  17    0.20    1.10
   0  -4  17    1.40    0.90
   0  -4  17    2.10    1.20
   0  -4  17    4.10    1.30
   0  -4  17    2.20    1.20
   0   4 -17    2.90    1.40
   0   4 -17    1.20    1.20
   0   4 -17    2.60    1.30
   0  -5  17    7.20    1.90
   0  -5  17    5.40    1.50
   0  -5  17    6.80    1.50
   0  -5  17    5.20    2.30
   0  -5  17    3.60    1.30
   0   5 -17    5.40    1.60
   0   5 -17    2.40    1.40
   0   5 -17    5.30    1.90
   0  -6  17    0.00    1.20
   0  -6  17    0.70    1.00
   0  -6  17    2.00    1.20
   0  -6  17   -0.30    1.20
   0  -6  17   -0.40    1.10
   0  -6  17    0.90    1.20
   0   6 -17    0.10    1.40
   0   6 -17    0.20    1.90
   0   6 -17    0.40    1.30
   0  -7  17    0.60    1.00
   0  -7  17   -0.20    1.20
   0  -7  17   -0.10    1.20
   0  -7  17   -0.70    1.00
   0  -7  17   -0.30    1.30
   0  -7  17    1.60    2.00
   0   7 -17    1.10    1.30
   0   7 -17    0.00    1.10
   0   7 -17    1.10    1.80
   0  -8  17    0.20    1.20
   0  -8  17    0.30    1.20
   0  -8  17    0.20    1.10
   0  -8  17   -0.70    1.30
   0  -8  17   -0.60    1.00
   0   8 -17    2.10    1.30
   0   8 -17    3.70    1.60
   0   8 -17    2.30    1.40
   0   8 -17    2.00    1.10
   0  -9  17   12.60    1.90
   0  -9  17   12.80    1.90
   0  -9  17   12.60    2.00
   0  -9  17   13.20    1.70
   0  -9  17   10.60    1.80
   0  -9  17   14.00    1.60
   0   9 -17   11.40    1.90
   0   9 -17    7.80    1.90
   0   9 -17   10.80    1.90
   0   9 -17   10.40    2.00
   0 -10  17    1.40    1.40
   0 -10  17    1.50    1.30
   0 -10  17    1.20    1.10
   0 -10  17    1.50    1.20
   0 -10  17    1.20    1.20
   0  10 -17    0.60    1.50
   0  10 -17    0.90    1.20
   0  10 -17    2.90    1.50
   0 -11  17    4.00    1.40
   0 -11  17    4.30    1.30
   0 -11  17    5.50    1.60
   0 -11  17    3.00    1.60
   0 -11  17    6.30    1.30
   0  11 -17    6.60    2.00
   0  11 -17    6.80    1.80
   0  11 -17    5.60    1.50
   0 -12  17    1.20    1.10
   0 -12  17    1.90    1.40
   0 -12  17    1.00    1.30
   0 -12  17    1.40    1.20
   0 -12  17    2.00    1.50
   0  12 -17    3.70    1.90
   0  12 -17    0.60    1.50
   0  12 -17    3.80    1.50
   0 -13  17    0.50    1.30
   0 -13  17    0.30    1.20
   0 -13  17    2.80    1.60
   0  13 -17    0.40    1.80
   0  13 -17    0.90    1.30
   0  13 -17    3.20    1.60
   0  12  18    2.20    2.30
   0  12  18   -2.40    1.10
   0  12  18    1.60    1.50
   0  12  18    2.00    1.40
   0  12  18    0.70    1.40
   0  12  18    0.30    0.80
   0  12  18    1.70    0.70
   0 -12 -18    1.70    1.50
   0 -12 -18    0.40    1.40
   0 -12 -18    2.50    1.50
   0  11  18    6.50    2.00
   0  11  18    8.00    1.50
   0  11  18    2.90    1.70
   0  11  18    7.30    1.00
   0  11  18    8.20    1.10
   0  11  18    4.60    1.50
   0  11  18    5.10    1.60
   0  11  18    6.90    1.80
   0 -11 -18    5.90    1.70
   0 -11 -18    5.00    1.70
   0 -11 -18    6.80    1.70
   0  10  18    0.30    1.20
   0  10  18    0.60    0.70
   0  10  18   -0.90    1.30
   0  10  18   -2.00    1.00
   0  10  18   -1.30    1.30
   0  10  18   -1.70    2.40
   0  10  18    1.50    1.60
   0  10  18    2.10    0.90
   0 -10 -18   -0.40    1.40
   0 -10 -18   -0.40    1.40
   0 -10 -18    1.80    1.40
   0   9  18    1.60    1.40
   0   9  18   -2.00    0.90
   0   9  18    1.30    1.40
   0   9  18    2.00    1.20
   0   9  18    0.00    0.70
   0   9  18   -0.20    1.10
   0  -9 -18    0.70    1.40
   0  -9 -18    1.80    1.40
   0  -9 -18    0.80    1.30
   0   8  18    2.50    1.40
   0   8  18    1.30    1.20
   0   8  18    0.80    0.90
   0   8  18    0.40    1.30
   0   8  18    1.00    0.80
   0   8  18    1.90    1.10
   0  -8 -18   -0.40    1.30
   0  -8 -18    1.00    1.40
   0  -8 -18    0.60    1.40
   0   7  18    1.60    1.20
   0   7  18    0.60    0.90
   0   7  18    0.80    1.30
   0   7  18    0.30    1.10
   0   7  18    1.50    1.40
   0   7  18    1.20    0.90
   0   7  18    0.90    0.90
   0  -7 -18    0.90    1.40
   0  -7 -18    1.00    1.30
   0  -7 -18   -0.70    1.20
   0   6  18    7.80    1.10
   0   6  18    6.00    1.10
   0   6  18    4.40    1.60
   0   6  18    8.20    1.50
   0   6  18    5.80    1.60
   0   6  18    9.20    1.50
   0   6  18    7.40    1.80
   0  -6 -18    5.10    1.50
   0  -6 -18    5.50    1.60
   0  -6 -18    5.10    1.70
   0   5  18    1.00    1.20
   0   5  18    1.60    1.30
   0   5  18    4.40    1.50
   0   5  18    1.20    0.80
   0   5  18    1.20    1.00
   0   5  18    1.20    1.10
   0  -5 -18    3.80    1.40
   0  -5 -18    1.50    1.40
   0  -5 -18    0.30    1.20
   0   4  18    1.70    1.20
   0   4  18    2.70    1.00
   0   4  18    5.90    1.50
   0   4  18    1.50    1.20
   0   4  18    4.50    0.90
   0  -4 -18    3.80    1.30
   0  -4 -18    2.30    1.40
   0  -4 -18    3.60    1.50
   0   3  18   36.00    3.10
   0   3  18   36.80    2.60
   0   3  18   45.00    2.90
   0   3  18   44.90    2.90
   0   3  18   44.70    2.30
   0  -3 -18   42.60    3.00
   0  -3 -18   38.40    3.30
   0  -3 -18   40.70    3.20
   0   2  18    2.30    1.20
   0   2  18    2.80    1.00
   0   2  18    3.60    0.90
   0   2  18    2.20    1.20
   0   2  18    1.70    1.30
   0  -2 -18    2.20    1.20
   0  -2 -18    1.20    1.30
   0  -2 -18    4.70    1.50
   0   1  18   14.10    1.80
   0   1  18    8.90    2.00
   0   1  18   12.40    1.20
   0   1  18   10.90    1.70
   0   1  18   11.30    1.80
   0  -1 -18    9.90    1.80
   0  -1 -18    9.20    1.60
   0  -1 -18   10.70    1.80
   0   0  18   33.50    2.00
   0   0  18   30.00    2.70
   0   0  18   30.80    3.40
   0   0  18   36.90    2.70
   0   0  18   34.00    2.70
   0   0 -18   31.10    2.90
   0   0 -18   29.70    2.90
   0   0 -18   34.40    2.80
   0  -1  18   12.40    1.80
   0  -1  18   10.80    1.20
   0  -1  18   10.10    1.60
   0  -1  18   11.10    1.70
   0  -1  18    9.80    1.60
   0   1 -18    9.10    1.70
   0   1 -18   10.40    1.70
   0   1 -18   12.30    1.90
   0  -2  18    2.50    1.30
   0  -2  18    2.50    0.90
   0  -2  18    1.80    1.20
   0  -2  18    1.30    1.20
   0  -2  18    0.30    1.30
   0   2 -18    0.80    1.30
   0   2 -18    0.50    1.20
   0   2 -18    1.80    1.30
   0  -3  18   43.10    3.10
   0  -3  18   42.40    3.00
   0  -3  18   43.00    2.40
   0  -3  18   41.70    3.10
   0   3 -18   41.80    3.30
   0   3 -18   38.20    3.20
   0   3 -18   43.60    3.20
   0  -4  18    1.50    1.30
   0  -4  18    1.20    1.20
   0  -4  18    2.80    1.00
   0  -4  18    3.10    1.40
   0  -4  18    4.00    1.30
   0   4 -18    4.00    1.40
   0   4 -18    0.20    1.20
   0   4 -18    2.50    1.30
   0  -5  18    1.10    1.20
   0  -5  18    0.20    0.90
   0  -5  18    1.90    1.20
   0  -5  18    0.60    2.10
   0  -5  18   -0.10    1.20
   0  -5  18   -0.50    1.20
   0   5 -18    2.90    1.50
   0   5 -18    0.90    1.20
   0   5 -18    0.00    1.40
   0  -6  18    5.10    1.50
   0  -6  18    7.50    1.60
   0  -6  18    3.50    1.50
   0  -6  18    6.40    1.60
   0  -6  18    8.30    1.30
   0  -6  18    5.20    1.50
   0   6 -18    8.10    1.90
   0   6 -18    5.70    1.60
   0   6 -18    4.40    1.50
   0  -7  18   -1.20    1.20
   0  -7  18    1.60    1.20
   0  -7  18   -0.70    1.00
   0  -7  18    0.60    1.20
   0  -7  18    1.50    1.30
   0  -7  18    1.40    1.20
   0   7 -18    2.30    1.30
   0   7 -18    0.00    1.30
   0   7 -18   -0.20    1.40
   0  -8  18    2.10    1.40
   0  -8  18    0.50    1.90
   0  -8  18    0.40    1.20
   0  -8  18    3.20    1.20
   0  -8  18    1.30    1.40
   0  -8  18    3.30    1.40
   0   8 -18    2.90    1.50
   0   8 -18    1.80    1.60
   0   8 -18    0.50    1.30
   0  -9  18    0.30    1.20
   0  -9  18    1.20    1.10
   0  -9  18    1.40    1.20
   0  -9  18    0.90    1.40
   0  -9  18   -2.10    1.30
   0   9 -18    2.00    1.50
   0   9 -18    1.20    1.60
   0   9 -18   -0.40    1.20
   0 -10  18    2.10    1.40
   0 -10  18   -0.80    1.00
   0 -10  18    2.00    1.20
   0 -10  18    0.10    1.20
   0 -10  18    0.50    1.40
   0  10 -18    2.00    1.40
   0  10 -18    1.10    1.60
   0  10 -18    1.20    1.40
   0 -11  18    5.80    1.60
   0 -11  18    7.50    1.90
   0 -11  18    7.30    1.50
   0 -11  18    6.30    1.70
   0  11 -18    4.90    1.90
   0  11 -18    5.60    1.80
   0  11 -18    5.70    1.70
   0 -12  18    1.50    1.40
   0 -12  18    0.20    1.30
   0 -12  18   -0.30    1.50
   0 -12  18    2.20    1.50
   0  12 -18    1.20    1.40
   0  12 -18    6.30    1.90
   0  12 -18    0.60    1.70
   0  10  19    5.50    1.00
   0  10  19    3.80    1.50
   0  10  19    1.30    1.50
   0  10  19    6.00    1.80
   0  10  19    3.50    1.60
   0 -10 -19    7.20    1.90
   0 -10 -19    5.00    1.70
   0 -10 -19    6.00    1.70
   0   9  19    1.90    1.30
   0   9  19   -0.60    1.60
   0   9  19    2.00    1.60
   0   9  19    1.90    1.50
   0   9  19    1.50    0.80
   0  -9 -19    0.90    1.40
   0  -9 -19    0.50    1.50
   0  -9 -19    1.40    1.40
   0   8  19    1.90    1.50
   0   8  19    2.40    0.90
   0   8  19    2.40    1.30
   0   8  19    0.50    1.60
   0   8  19    5.00    1.50
   0  -8 -19    1.50    1.50
   0  -8 -19   -0.30    1.40
   0  -8 -19    3.00    1.70
   0   7  19    2.90    1.30
   0   7  19    3.70    1.00
   0   7  19    6.00    1.70
   0   7  19    4.30    1.70
   0   7  19    2.90    2.60
   0  -7 -19    3.30    1.60
   0  -7 -19    1.80    1.50
   0  -7 -19    3.20    2.00
   0   6  19    1.50    1.50
   0   6  19   -0.40    0.90
   0   6  19   -0.30    1.20
   0   6  19    1.30    1.30
   0   6  19    0.20    1.70
   0  -6 -19    1.50    1.40
   0  -6 -19    0.50    1.40
   0  -6 -19    0.20    1.30
   0   5  19   12.50    2.00
   0   5  19   14.20    2.10
   0   5  19   14.40    1.60
   0   5  19   16.20    1.90
   0   5  19   15.10    2.10
   0  -5 -19   15.10    2.10
   0  -5 -19   12.80    1.90
   0  -5 -19   15.80    2.30
   0   4  19    0.70    1.40
   0   4  19    0.90    1.30
   0   4  19   -0.40    0.90
   0   4  19    0.90    1.10
   0   4  19    1.40    1.30
   0  -4 -19   -0.40    1.30
   0  -4 -19   -0.80    1.20
   0  -4 -19    0.40    1.30
   0   3  19    2.40    1.30
   0   3  19    1.80    1.40
   0   3  19    0.50    1.20
   0   3  19    1.90    1.40
   0   3  19    2.40    1.10
   0  -3 -19    1.40    1.40
   0  -3 -19    2.10    1.30
   0  -3 -19    2.10    1.40
   0   2  19   -0.60    1.00
   0   2  19    1.40    1.20
   0   2  19    0.70    1.30
   0   2  19   -0.20    1.20
   0   2  19    1.20    1.30
   0  -2 -19    0.50    1.30
   0  -2 -19    0.80    1.30
   0  -2 -19    0.80    1.20
   0   1  19   -0.60    1.00
   0   1  19   -0.10    1.30
   0   1  19    0.40    1.20
   0  -1 -19    2.50    1.30
   0  -1 -19    1.50    1.40
   0  -1 -19    2.00    1.40
   0   0  19   -1.00    1.60
   0   0  19    0.10    1.10
   0   0  19    0.50    1.00
   0   0  19    0.40    1.00
   0   0  19    0.50    1.30
   0   0 -19    1.30    1.30
   0   0 -19    0.20    1.30
   0   0 -19    2.00    1.20
   0  -1  19    0.90    1.30
   0  -1  19    2.40    0.90
   0  -1  19    2.70    1.20
   0  -1  19   -0.60    1.20
   0  -1  19    1.60    1.30
   0   1 -19    0.50    1.30
   0   1 -19    4.30    1.40
   0   1 -19    0.80    1.40
   0  -2  19    0.20    2.00
   0  -2  19   -1.00    1.20
   0  -2  19    1.10    0.80
   0  -2  19    0.90    1.20
   0  -2  19    1.80    1.40
   0  -2  19    0.10    1.20
   0   2 -19    2.20    1.40
   0   2 -19   -0.20    1.30
   0   2 -19    0.00    1.20
   0  -3  19    3.20    1.30
   0  -3  19    2.60    1.40
   0  -3  19    1.30    1.30
   0  -3  19    3.10    1.40
   0  -3  19    1.00    0.90
   0  -3  19    1.80    1.30
   0   3 -19    2.60    2.50
   0   3 -19    1.50    1.40
   0   3 -19    2.10    1.40
   0  -4  19   -1.80    1.20
   0  -4  19    0.10    1.20
   0  -4  19    1.30    1.40
   0  -4  19   -0.40    1.40
   0  -4  19   -1.00    1.50
   0   4 -19    0.10    1.30
   0   4 -19    1.00    1.30
   0   4 -19    1.90    1.40
   0  -5  19   13.50    1.50
   0  -5  19   14.90    2.00
   0  -5  19   16.10    2.10
   0  -5  19   14.60    2.00
   0  -5  19   17.10    3.60
   0   5 -19   11.80    2.00
   0   5 -19   13.70    2.10
   0   5 -19   13.40    2.10
   0  -6  19   -0.90    1.60
   0  -6  19    0.80    1.30
   0  -6  19    1.30    1.40
   0  -6  19   -0.30    1.30
   0  -6  19    0.10    1.00
   0   6 -19    2.90    1.50
   0   6 -19    0.40    1.30
   0   6 -19   -1.00    1.20
   0  -7  19    6.00    1.80
   0  -7  19    4.40    1.20
   0  -7  19    5.30    1.50
   0  -7  19    4.40    1.60
   0  -7  19    2.90    1.50
   0   7 -19    3.90    1.60
   0   7 -19    6.80    1.70
   0   7 -19    2.80    1.50
   0  -8  19    2.90    1.40
   0  -8  19   -0.50    1.40
   0  -8  19    2.20    1.20
   0  -8  19    2.70    1.50
   0  -8  19    3.90    1.40
   0   8 -19    5.90    1.70
   0   8 -19    1.50    1.50
   0   8 -19    2.40    1.40
   0  -9  19    0.70    1.20
   0  -9  19    0.10    1.30
   0  -9  19    0.70    1.20
   0  -9  19   -0.30    1.40
   0  -9  19   -1.30    1.20
   0   9 -19    0.30    1.40
   0   9 -19    1.70    1.40
   0   9 -19    1.50    1.60
   0 -10  19    3.80    1.60
   0 -10  19    7.00    1.80
   0 -10  19    6.20    1.60
   0 -10  19    5.60    1.60
   0 -10  19    4.80    1.50
   0  10 -19    4.00    1.70
   0  10 -19    9.20    2.10
   0  10 -19    5.50    1.70
   0   8  20    0.10    0.90
   0   8  20    1.10    1.30
   0   8  20   -0.10    1.40
   0   8  20   -0.50    1.20
   0   8  20    0.60    1.40
   0  -8 -20    0.10    1.50
   0  -8 -20    1.40    1.40
   0  -8 -20   -0.40    1.50
   0   7  20    6.20    1.20
   0   7  20    8.70    2.00
   0   7  20    4.50    1.70
   0   7  20    4.70    1.50
   0  -7 -20    1.90    1.50
   0  -7 -20    5.40    1.50
   0  -7 -20    2.70    1.70
   0   6  20   -0.60    1.30
   0   6  20    2.90    1.60
   0   6  20   -0.50    0.90
   0   6  20    5.00    1.90
   0   6  20    0.70    1.20
   0  -6 -20    4.20    1.70
   0  -6 -20    1.80    1.40
   0  -6 -20    2.00    1.60
   0   5  20    0.80    1.40
   0   5  20    0.70    1.00
   0   5  20   -0.40    1.20
   0   5  20   -1.60    1.30
   0  -5 -20    1.30    1.50
   0  -5 -20   -1.30    1.30
   0  -5 -20   -0.50    1.30
   0   4  20   -0.20    1.00
   0   4  20   -1.30    1.30
   0   4  20    0.10    1.20
   0   4  20   -0.30    1.30
   0  -4 -20    0.60    1.50
   0  -4 -20    0.10    1.40
   0  -4 -20   -0.30    1.50
   0   3  20    4.60    1.60
   0   3  20    1.60    1.30
   0   3  20    1.90    1.40
   0   3  20    2.00    1.10
   0  -3 -20    3.10    1.80
   0  -3 -20    1.00    1.40
   0  -3 -20    2.60    1.60
   0   2  20    1.30    1.30
   0   2  20    1.80    1.20
   0   2  20    3.20    2.40
   0   2  20    0.10    1.30
   0   2  20    2.90    1.30
   0  -2 -20    1.20    1.40
   0  -2 -20    1.80    1.60
   0  -2 -20    0.60    1.30
   0   1  20    3.10    1.60
   0   1  20    2.90    1.20
   0   1  20    2.90    1.50
   0   1  20    3.70    1.40
   0   1  20    4.50    1.60
   0  -1 -20    5.20    1.70
   0  -1 -20    0.80    1.50
   0  -1 -20    6.20    1.70
   0   0  20    4.40    1.60
   0   0  20    4.20    1.40
   0   0  20    7.40    1.60
   0   0  20    5.10    1.70
   0   0  20    6.90    1.60
   0   0 -20    6.60    1.70
   0   0 -20    7.90    1.80
   0   0 -20    3.10    1.50
   0  -1  20    6.00    1.70
   0  -1  20    3.30    1.50
   0  -1  20    3.90    1.40
   0  -1  20    5.20    1.60
   0  -1  20    4.70    1.60
   0   1 -20    2.20    1.40
   0   1 -20    3.50    1.60
   0   1 -20    5.10    1.60
   0  -2  20    1.10    1.40
   0  -2  20    2.20    1.50
   0  -2  20   -0.60    1.20
   0  -2  20    1.00    1.30
   0  -2  20   -0.20    1.40
   0   2 -20    1.60    1.30
   0   2 -20    1.20    1.40
   0   2 -20    2.20    1.50
   0  -3  20    2.30    1.40
   0  -3  20    2.10    1.40
   0  -3  20    1.50    1.40
   0  -3  20   -0.80    1.40
   0  -3  20    1.30    1.40
   0   3 -20    4.10    1.50
   0   3 -20    4.30    1.60
   0   3 -20    1.60    1.40
   0  -4  20    0.20    1.40
   0  -4  20    0.90    1.40
   0  -4  20   -1.20    1.20
   0  -4  20    0.10    1.30
   0   4 -20    3.20    1.40
   0   4 -20    0.30    1.40
   0   4 -20    0.60    1.40
   0  -5  20    1.50    1.40
   0  -5  20    0.50    1.40
   0  -5  20   -0.40    1.40
   0  -5  20   -0.40    1.30
   0   5 -20    3.00    1.60
   0   5 -20    0.20    1.40
   0   5 -20    2.40    1.40
   0  -6  20    1.50    1.60
   0  -6  20    2.60    1.70
   0  -6  20    2.00    1.40
   0  -6  20    1.50    1.40
   0  -6  20    3.50    1.50
   0   6 -20    2.40    1.50
   0   6 -20    1.60    1.50
   0   6 -20    1.60    1.50
   0  -7  20    3.10    1.50
   0  -7  20    3.60    1.60
   0  -7  20    3.60    1.20
   0  -7  20    7.70    1.80
   0  -7  20    4.00    1.60
   0   7 -20    7.40    1.90
   0   7 -20    4.10    1.60
   0   7 -20    4.20    1.70
   0  -8  20   -0.90    1.10
   0  -8  20   -0.60    1.20
   0  -8  20   -1.90    1.40
   0  -8  20    0.50    1.40
   0  -8  20    1.40    1.40
   0   8 -20    3.90    1.60
   0   8 -20    2.80    1.50
   0   8 -20    2.30    1.60
   0   5  21    6.20    2.10
   0   5  21    7.60    1.70
   0   5  21    9.90    1.90
   0   5  21    5.90    1.40
   0   5  21    4.90    1.80
   0  -5 -21    8.10    1.80
   0  -5 -21    4.80    1.80
   0  -5 -21    4.20    1.90
   0   4  21    7.50    1.80
   0   4  21    4.50    1.70
   0   4  21    4.40    1.80
   0   4  21    5.80    1.60
   0   4  21    7.20    1.40
   0  -4 -21    6.20    1.90
   0  -4 -21    4.90    1.70
   0  -4 -21    8.30    1.70
   0   3  21   -1.90    1.30
   0   3  21   -0.70    1.10
   0   3  21    1.50    1.50
   0   3  21    2.30    1.50
   0   3  21    3.30    1.50
   0  -3 -21    0.00    1.50
   0  -3 -21    0.50    1.50
   0  -3 -21    2.80    1.40
   0   2  21   -0.40    1.40
   0   2  21    1.90    1.40
   0   2  21    0.00    1.10
   0   2  21   -2.10    1.20
   0   2  21    1.20    1.70
   0  -2 -21    1.10    1.30
   0  -2 -21    2.20    1.60
   0  -2 -21    0.70    1.40
   0   1  21   -1.50    1.00
   0   1  21    1.50    1.30
   0   1  21    0.40    1.30
   0   1  21    0.80    1.50
   0   1  21    1.80    1.40
   0  -1 -21    2.70    1.30
   0  -1 -21    1.90    1.50
   0  -1 -21    1.80    1.60
   0   0  21    1.30    1.40
   0   0  21    1.30    1.40
   0   0  21    1.20    1.40
   0   0  21   -0.20    1.20
   0   0  21    1.00    1.30
   0   0 -21   -0.30    1.40
   0   0 -21   -1.40    1.30
   0   0 -21    2.50    1.30
   0  -1  21    1.90    1.50
   0  -1  21   -0.40    1.50
   0  -1  21    0.50    1.30
   0  -1  21    0.00    1.40
   0   1 -21    3.70    1.50
   0   1 -21    0.50    1.40
   0   1 -21    1.40    1.50
   0  -2  21    2.70    1.50
   0  -2  21    0.90    1.30
   0  -2  21    1.00    1.40
   0  -2  21   -1.60    1.30
   0   2 -21    2.60    1.50
   0   2 -21    1.90    1.40
   0   2 -21    3.10    1.60
   0  -3  21    0.30    1.30
   0  -3  21   -1.60    1.30
   0  -3  21    1.10    1.30
   0  -3  21    0.90    1.40
   0   3 -21    0.00    1.40
   0   3 -21    3.70    1.50
   0   3 -21    0.40    1.50
   0  -4  21    7.40    1.80
   0  -4  21    6.40    1.80
   0  -4  21    8.30    1.90
   0  -4  21    7.50    1.80
   0   4 -21    9.90    1.80
   0   4 -21    4.10    1.70
   0   4 -21    8.00    2.00
   0  -5  21   10.40    1.90
   0  -5  21    3.80    1.70
   0  -5  21    4.50    1.70
   0  -5  21    5.50    1.70
   0   5 -21   11.00    2.10
   0   5 -21    8.30    1.90
   1   5 -21    4.40    1.70
   1   5 -21   -2.60    1.20
   1   5 -21    1.90    1.30
  -1  -5  21    0.70    1.50
  -1  -5  21    1.50    1.50
  -1  -5  21   -0.70    1.40
  -1  -5  21    1.30    1.40
   1   4 -21   11.00    1.90
   1   4 -21    8.60    2.00
   1   4 -21    9.50    2.00
  -1  -4  21    9.50    1.90
  -1  -4  21    8.70    1.90
  -1  -4  21    9.00    1.90
  -1  -4  21   12.90    2.10
   1   3 -21    1.80    1.50
   1   3 -21    5.60    1.50
   1   3 -21    2.10    1.50
  -1  -3  21    1.70    1.40
  -1  -3  21    2.00    1.50
  -1  -3  21    2.70    1.60
  -1  -3  21   -0.10    1.50
   1   2 -21    0.90    1.50
   1   2 -21    0.50    1.40
   1   2 -21    4.20    1.40
  -1  -2  21    2.50    1.30
  -1  -2  21    1.20    1.50
  -1  -2  21    3.60    1.60
  -1  -2  21    0.00    1.50
   1   1 -21    0.90    1.30
   1   1 -21    0.40    1.40
   1   1 -21    0.30    1.40
  -1  -1  21    3.70    1.60
  -1  -1  21    4.30    1.50
  -1  -1  21    1.50    1.30
   1   0 -21   -0.70    1.40
   1   0 -21    0.20    1.30
   1   0 -21    2.10    1.30
  -1   0  21   -0.10    1.30
  -1   0  21   -0.20    1.40
  -1   0  21    0.30    1.20
   1  -1 -21    0.20    1.40
   1  -1 -21    2.00    1.30
   1  -1 -21   -0.80    1.40
  -1   1  21    2.10    1.30
  -1   1  21    0.60    1.40
  -1   1  21    0.20    1.40
   1  -2 -21    1.30    1.50
   1  -2 -21   -0.80    1.40
   1  -2 -21    5.10    1.50
  -1   2  21    1.10    1.50
  -1   2  21    0.20    1.30
  -1   2  21    1.50    1.50
  -1   2  21   -1.00    1.30
  -1   2  21   -0.50    1.10
   1  -3 -21    3.70    1.40
   1  -3 -21    0.60    1.50
   1  -3 -21    3.20    1.60
  -1   3  21    0.00    1.40
  -1   3  21    2.30    1.50
  -1   3  21    0.10    1.10
  -1   3  21    3.80    1.50
  -1   3  21    0.10    1.30
   1  -4 -21    5.80    1.90
   1  -4 -21   10.50    2.00
   1  -4 -21    8.50    1.80
  -1   4  21   10.70    1.80
  -1   4  21    9.50    2.10
  -1   4  21    8.00    1.50
  -1   4  21    8.70    1.90
  -1   4  21   12.30    2.30
   1  -5 -21    2.30    1.40
   1  -5 -21    1.90    1.50
   1  -5 -21    1.70    1.60
  -1   5  21   -1.50    1.30
  -1   5  21   -2.90    1.20
  -1   5  21   -0.20    1.10
  -1   5  21    1.10    1.70
  -1   5  21    0.50    2.10
   1   8 -20    9.60    2.00
   1   8 -20   11.00    2.10
   1   8 -20   11.90    2.00
  -1  -8  20   11.80    1.90
  -1  -8  20   13.80    2.20
  -1  -8  20   13.20    1.90
  -1  -8  20    9.60    1.90
  -1  -8  20   12.60    1.70
   1   7 -20    7.00    1.80
   1   7 -20    7.40    1.80
   1   7 -20    6.20    1.70
  -1  -7  20    7.20    1.90
  -1  -7  20    6.60    1.40
  -1  -7  20    3.60    1.60
  -1  -7  20    5.40    1.60
  -1  -7  20    3.50    1.60
   1   6 -20    9.70    2.00
   1   6 -20    9.90    1.90
   1   6 -20    8.50    1.90
  -1  -6  20   12.10    2.10
  -1  -6  20   12.60    2.00
  -1  -6  20   10.30    1.90
  -1  -6  20   10.90    1.50
  -1  -6  20   10.40    1.80
   1   5 -20   28.00    2.80
   1   5 -20   23.00    2.70
   1   5 -20   18.20    2.50
  -1  -5  20   21.60    2.50
  -1  -5  20   25.30    2.10
  -1  -5  20   21.70    2.50
  -1  -5  20   28.30    2.70
  -1  -5  20   22.50    2.50
   1   4 -20    9.30    1.90
   1   4 -20    8.90    1.70
   1   4 -20    8.80    1.90
  -1  -4  20    8.40    1.80
  -1  -4  20   10.30    1.40
  -1  -4  20    9.10    1.80
  -1  -4  20    9.90    1.80
   1   3 -20    3.10    1.60
   1   3 -20    2.60    1.50
   1   3 -20    3.70    1.50
  -1  -3  20    2.60    1.50
  -1  -3  20    3.70    1.10
  -1  -3  20    6.20    1.60
  -1  -3  20    3.10    1.60
  -1  -3  20    4.00    1.50
   1   2 -20    2.60    1.40
   1   2 -20    1.00    1.40
   1   2 -20    2.50    1.50
  -1  -2  20    0.10    1.20
  -1  -2  20    1.70    1.00
  -1  -2  20    3.30    1.30
  -1  -2  20    0.70    1.30
  -1  -2  20    2.50    1.40
   1   1 -20    2.40    1.40
   1   1 -20    2.70    1.60
   1   1 -20    3.00    2.20
  -1  -1  20    1.30    1.30
  -1  -1  20   -0.40    1.30
  -1  -1  20    1.90    1.20
  -1  -1  20    1.10    1.40
   1   0 -20    3.60    1.60
   1   0 -20    3.50    1.80
   1   0 -20    0.90    1.40
  -1   0  20    4.20    1.40
  -1   0  20    4.90    1.60
  -1   0  20    1.70    1.40
  -1   0  20    1.90    1.40
   1  -1 -20    0.30    1.40
   1  -1 -20    3.30    1.50
   1  -1 -20    3.40    1.50
  -1   1  20    1.70    1.50
  -1   1  20   -0.60    1.30
  -1   1  20    2.00    1.20
  -1   1  20    2.60    1.40
   1  -2 -20    1.30    1.30
   1  -2 -20    1.80    1.50
   1  -2 -20    2.70    1.60
  -1   2  20    1.90    1.40
  -1   2  20    3.30    1.50
  -1   2  20    2.10    1.10
  -1   2  20    2.90    1.50
   1  -3 -20    5.00    1.60
   1  -3 -20    2.10    1.50
   1  -3 -20    4.00    1.40
  -1   3  20    2.30    1.30
  -1   3  20    2.50    1.20
  -1   3  20    3.90    1.60
  -1   3  20    2.00    1.30
   1  -4 -20    9.50    1.90
   1  -4 -20    5.60    1.80
   1  -4 -20    5.90    1.70
  -1   4  20    7.50    1.70
  -1   4  20    8.10    1.40
  -1   4  20    7.00    1.80
  -1   4  20    7.10    1.60
   1  -5 -20   20.00    2.40
   1  -5 -20   21.10    2.60
   1  -5 -20   26.50    3.10
  -1   5  20   19.30    2.20
  -1   5  20   19.60    2.00
  -1   5  20   22.50    2.30
  -1   5  20   21.30    2.60
   1  -6 -20    6.80    2.00
   1  -6 -20   10.10    2.00
  -1   6  20   10.70    1.80
  -1   6  20   10.80    2.10
  -1   6  20   12.00    1.80
  -1   6  20   10.00    1.40
  -1   6  20   10.40    2.00
   1  -7 -20    3.80    1.70
   1  -7 -20    1.90    1.60
   1  -7 -20    4.40    1.50
  -1   7  20    6.00    1.20
  -1   7  20    7.90    1.60
  -1   7  20    9.10    1.90
  -1   7  20    7.70    1.90
  -1   7  20    6.50    1.60
   1  -8 -20    8.10    2.00
   1  -8 -20   11.10    1.80
   1  -8 -20    9.30    1.90
  -1   8  20   12.40    2.20
  -1   8  20   11.30    1.40
  -1   8  20    8.80    1.90
  -1   8  20   11.60    1.90
  -1   8  20   13.60    2.30
   1  10 -19   -0.40    1.30
   1  10 -19    0.00    1.40
   1  10 -19    0.20    1.50
  -1 -10  19    0.30    1.30
  -1 -10  19    1.00    1.50
  -1 -10  19   -2.10    1.60
  -1 -10  19    1.40    1.30
  -1 -10  19   -0.30    1.40
   1   9 -19    2.00    1.70
   1   9 -19    5.10    1.70
   1   9 -19    1.40    1.40
  -1  -9  19    3.90    1.60
  -1  -9  19    1.20    1.30
  -1  -9  19    4.20    1.40
  -1  -9  19    5.10    1.70
  -1  -9  19    1.20    1.30
   1   8 -19    2.60    1.60
   1   8 -19    2.00    1.40
   1   8 -19    0.70    1.50
  -1  -8  19    2.40    1.30
  -1  -8  19    2.00    1.50
  -1  -8  19    2.20    1.40
  -1  -8  19    1.30    1.30
  -1  -8  19    1.50    1.30
   1   7 -19    6.90    1.70
   1   7 -19    2.90    1.50
   1   7 -19    3.60    1.60
  -1  -7  19    7.10    1.80
  -1  -7  19    8.00    1.40
  -1  -7  19    7.70    1.80
  -1  -7  19    7.10    1.60
  -1  -7  19    6.70    1.70
   1   6 -19   11.30    2.00
   1   6 -19   11.20    2.00
   1   6 -19    9.60    1.90
  -1  -6  19   17.20    1.70
  -1  -6  19   14.70    2.20
  -1  -6  19   15.60    2.10
   1   5 -19   12.20    1.90
   1   5 -19   10.10    1.90
   1   5 -19    8.80    1.80
  -1  -5  19    9.50    2.70
  -1  -5  19    8.30    1.80
  -1  -5  19   11.60    2.00
  -1  -5  19   12.50    1.50
  -1  -5  19   13.50    1.90
   1   4 -19    1.90    1.40
   1   4 -19    1.30    2.30
   1   4 -19    2.20    1.50
  -1  -4  19    0.70    1.30
  -1  -4  19    1.40    1.30
  -1  -4  19    1.60    1.10
  -1  -4  19    2.30    1.30
  -1  -4  19    0.40    1.30
   1   3 -19    9.70    1.70
   1   3 -19   11.10    1.90
   1   3 -19   10.50    1.90
  -1  -3  19   10.30    1.80
  -1  -3  19    9.20    1.30
  -1  -3  19   10.30    1.80
  -1  -3  19   12.70    2.00
  -1  -3  19   10.10    1.70
   1   2 -19    9.20    1.70
   1   2 -19    6.60    1.70
   1   2 -19    9.70    1.80
   1   2 -19   10.10    1.70
  -1  -2  19    5.80    1.60
  -1  -2  19   13.30    1.80
  -1  -2  19    9.20    1.80
  -1  -2  19    7.40    1.80
   1   1 -19   11.50    1.80
   1   1 -19   11.90    1.90
   1   1 -19   12.50    2.00
   1   1 -19   14.00    2.10
  -1  -1  19   12.50    1.90
  -1  -1  19   10.40    1.70
  -1  -1  19   12.60    1.90
  -1  -1  19   13.30    1.40
   1   0 -19   -1.60    1.10
   1   0 -19    0.40    1.30
   1   0 -19    1.60    1.20
   1   0 -19   -0.30    1.30
  -1   0  19   -0.40    1.20
  -1   0  19   -0.10    1.00
  -1   0  19    0.10    0.80
  -1   0  19   -1.50    1.20
  -1   0  19    0.60    1.20
   1  -1 -19   13.10    2.10
   1  -1 -19   12.10    1.90
   1  -1 -19   12.20    1.80
   1  -1 -19   14.50    2.00
  -1   1  19   15.10    2.10
  -1   1  19   16.20    1.40
  -1   1  19   11.90    1.70
  -1   1  19   12.30    1.80
  -1   1  19   12.40    1.80
   1  -2 -19   12.90    2.10
   1  -2 -19   10.50    1.70
   1  -2 -19   10.90    1.80
   1  -2 -19   11.20    1.90
  -1   2  19    9.80    1.80
  -1   2  19   11.60    1.90
  -1   2  19    9.00    1.60
  -1   2  19   11.30    1.20
  -1   2  19    9.30    1.60
   1  -3 -19    9.80    1.90
   1  -3 -19   11.00    1.90
   1  -3 -19   11.80    1.80
  -1   3  19   11.20    1.90
  -1   3  19    9.50    1.70
  -1   3  19   13.20    1.30
  -1   3  19    9.30    2.00
  -1   3  19    8.10    1.40
   1  -4 -19    2.20    1.50
   1  -4 -19    4.80    1.60
   1  -4 -19    3.40    1.40
  -1   4  19    5.00    1.50
  -1   4  19    3.40    1.20
  -1   4  19    3.50    1.60
  -1   4  19    3.80    0.90
  -1   4  19    2.40    1.50
   1  -5 -19   10.90    2.00
   1  -5 -19   10.60    1.70
   1  -5 -19   12.70    2.00
  -1   5  19   11.00    1.40
  -1   5  19   11.00    1.80
  -1   5  19   11.10    1.70
  -1   5  19   11.70    1.90
  -1   5  19   13.50    1.50
   1  -6 -19   14.00    2.10
   1  -6 -19   10.30    2.00
   1  -6 -19   13.50    1.90
  -1   6  19   13.00    1.90
  -1   6  19   13.90    1.90
  -1   6  19   13.50    2.10
  -1   6  19   11.90    1.50
   1  -7 -19    5.10    1.70
   1  -7 -19    5.10    1.50
   1  -7 -19    4.90    1.60
  -1   7  19    5.10    1.60
  -1   7  19    6.90    1.60
  -1   7  19    7.00    2.30
  -1   7  19    6.30    1.40
  -1   7  19    4.60    1.10
  -1   7  19    2.70    1.50
   1  -8 -19    4.60    1.50
   1  -8 -19    1.40    1.40
   1  -8 -19   -0.10    1.40
  -1   8  19    0.70    0.80
  -1   8  19    1.30    1.20
  -1   8  19    4.40    2.00
  -1   8  19    0.20    1.40
  -1   8  19   -0.20    1.30
   1  -9 -19    1.70    1.60
   1  -9 -19    2.10    2.40
   1  -9 -19    3.50    1.50
  -1   9  19    0.40    1.30
  -1   9  19    0.30    1.50
  -1   9  19    3.80    1.60
  -1   9  19    0.80    0.80
  -1   9  19   -0.80    1.20
   1 -10 -19   -1.30    1.40
   1 -10 -19   -1.00    1.30
   1 -10 -19   -1.70    1.20
  -1  10  19    1.40    1.30
  -1  10  19    0.00    1.40
  -1  10  19    1.40    0.80
  -1  10  19    0.60    1.30
  -1  10  19    0.60    1.40
   1  12 -18    8.10    2.20
   1  12 -18    9.80    2.30
   1  12 -18   12.80    2.20
  -1 -12  18   12.60    1.90
  -1 -12  18   12.40    1.90
  -1 -12  18   10.60    2.10
  -1 -12  18    8.10    1.90
   1  11 -18    3.40    1.50
   1  11 -18    0.30    1.70
   1  11 -18    3.50    1.60
  -1 -11  18    3.50    1.30
  -1 -11  18    3.20    1.50
  -1 -11  18    5.20    1.70
  -1 -11  18    1.80    1.30
  -1 -11  18    1.50    1.20
   1  10 -18    0.00    1.40
   1  10 -18    0.90    1.30
   1  10 -18   -0.20    1.60
  -1 -10  18    2.00    1.40
  -1 -10  18   -1.00    1.40
  -1 -10  18    0.30    1.20
  -1 -10  18    0.70    1.10
  -1 -10  18   -0.10    1.20
   1   9 -18    0.20    1.30
   1   9 -18   -0.30    1.50
   1   9 -18    0.10    1.30
  -1  -9  18    0.60    1.10
  -1  -9  18    3.70    1.50
  -1  -9  18   -2.20    1.20
  -1  -9  18    0.10    1.20
  -1  -9  18   -1.30    1.10
   1   8 -18    3.30    1.50
   1   8 -18    2.00    1.40
   1   8 -18    2.10    1.50
  -1  -8  18    1.40    1.30
  -1  -8  18    1.00    1.20
  -1  -8  18    1.10    1.30
  -1  -8  18   -0.10    1.10
  -1  -8  18    0.60    1.30
   1   7 -18   15.50    2.10
   1   7 -18   15.30    2.20
   1   7 -18   13.30    2.00
  -1  -7  18   16.90    2.00
  -1  -7  18   15.40    2.10
  -1  -7  18   16.60    2.10
  -1  -7  18   18.30    1.80
  -1  -7  18   18.10    2.20
   1   6 -18   20.80    3.50
   1   6 -18   17.40    2.20
   1   6 -18   14.30    2.10
  -1  -6  18   19.90    2.30
  -1  -6  18   18.30    2.10
  -1  -6  18   18.60    2.20
  -1  -6  18   22.20    2.40
  -1  -6  18   24.00    2.00
   1   5 -18    4.90    1.50
   1   5 -18    1.90    1.40
   1   5 -18    0.90    1.30
  -1  -5  18    5.50    1.50
  -1  -5  18    3.80    1.10
  -1  -5  18    2.20    1.20
  -1  -5  18    4.10    1.40
  -1  -5  18    3.70    1.40
   1   4 -18    0.50    1.20
   1   4 -18    0.30    1.10
   1   4 -18    2.50    1.30
   1   4 -18    0.20    1.20
  -1  -4  18   -1.20    1.80
  -1  -4  18   -1.50    1.10
  -1  -4  18    0.90    1.20
  -1  -4  18   -0.30    0.90
  -1  -4  18    1.30    1.20
   1   3 -18    4.40    1.40
   1   3 -18    2.90    1.40
   1   3 -18    3.90    1.30
   1   3 -18    2.30    1.40
  -1  -3  18    2.20    1.20
  -1  -3  18    2.00    1.30
  -1  -3  18    3.50    1.50
  -1  -3  18    0.40    1.20
   1   2 -18   12.70    1.90
   1   2 -18   13.60    1.80
   1   2 -18    9.00    1.80
   1   2 -18   15.10    2.00
  -1  -2  18   11.50    1.70
  -1  -2  18   16.80    1.60
  -1  -2  18   10.70    1.70
  -1  -2  18    8.40    1.70
   1   1 -18    1.30    1.30
   1   1 -18    3.30    1.30
   1   1 -18    3.10    1.70
   1   1 -18    1.50    1.30
  -1  -1  18   -0.20    1.10
  -1  -1  18    1.30    0.90
  -1  -1  18    0.90    1.10
  -1  -1  18    1.10    1.20
  -1  -1  18    2.00    1.30
   1   0 -18   16.60    2.10
   1   0 -18   17.50    2.30
   1   0 -18   25.60    2.40
  -1   0  18   27.70    3.40
  -1   0  18   21.70    2.20
  -1   0  18   27.40    1.90
  -1   0  18   23.90    2.30
  -1   0  18   19.70    2.20
   1  -1 -18    0.20    1.20
   1  -1 -18    0.50    1.30
   1  -1 -18    1.30    1.20
   1  -1 -18    1.40    1.40
  -1   1  18   -0.40    1.20
  -1   1  18    2.40    1.30
  -1   1  18    1.00    1.40
  -1   1  18    2.50    0.90
  -1   1  18    0.70    1.10
   1  -2 -18   10.10    1.90
   1  -2 -18   10.40    1.80
   1  -2 -18   12.20    1.70
   1  -2 -18   12.80    1.90
  -1   2  18   12.60    1.60
  -1   2  18   11.50    1.90
  -1   2  18   10.60    1.70
  -1   2  18   17.40    1.50
  -1   2  18   16.30    1.90
   1  -3 -18    1.90    1.30
   1  -3 -18    3.60    1.40
   1  -3 -18    2.40    1.20
   1  -3 -18    2.20    1.40
  -1   3  18    2.60    0.90
  -1   3  18    4.00    1.40
  -1   3  18    5.60    1.50
  -1   3  18    0.40    1.20
  -1   3  18    2.50    1.10
   1  -4 -18   -0.50    1.20
   1  -4 -18    0.30    1.30
   1  -4 -18    1.00    1.30
   1  -4 -18    0.70    1.20
  -1   4  18    1.40    0.90
  -1   4  18    1.20    1.20
  -1   4  18    0.40    1.10
  -1   4  18    3.20    0.90
  -1   4  18    0.70    1.30
   1  -5 -18    2.80    1.40
   1  -5 -18    1.30    1.20
   1  -5 -18    1.40    1.30
   1  -5 -18    0.30    1.30
  -1   5  18    5.70    1.40
  -1   5  18    1.30    1.00
  -1   5  18    1.70    1.20
  -1   5  18    2.80    1.40
  -1   5  18    4.00    1.00
   1  -6 -18   13.80    2.20
   1  -6 -18   16.80    2.00
   1  -6 -18   18.60    2.20
  -1   6  18   19.70    2.10
  -1   6  18   20.60    2.10
  -1   6  18   16.60    1.90
  -1   6  18   20.30    2.30
  -1   6  18   18.70    1.80
  -1   6  18   16.60    2.00
   1  -7 -18   17.40    2.30
   1  -7 -18   17.20    2.10
   1  -7 -18   11.20    1.70
  -1   7  18   13.50    1.50
  -1   7  18   16.90    1.90
  -1   7  18   13.40    1.40
  -1   7  18   16.90    2.20
  -1   7  18   16.60    2.00
  -1   7  18   12.60    1.50
   1  -8 -18   -1.10    1.10
   1  -8 -18   -0.40    1.30
   1  -8 -18    0.40    1.40
  -1   8  18    0.70    0.80
  -1   8  18   -1.30    1.00
  -1   8  18    0.80    1.40
  -1   8  18    0.90    1.20
  -1   8  18    0.10    0.90
  -1   8  18    2.00    1.80
   1  -9 -18    0.40    1.20
   1  -9 -18   -1.10    1.30
   1  -9 -18    1.80    1.40
  -1   9  18    0.70    1.10
  -1   9  18    2.70    1.50
  -1   9  18    0.20    1.20
  -1   9  18   -0.10    0.70
  -1   9  18    0.10    1.10
  -1   9  18   -0.50    1.30
   1 -10 -18    0.30    1.30
   1 -10 -18   -0.40    1.40
   1 -10 -18    0.30    1.30
  -1  10  18    3.40    1.50
  -1  10  18    0.30    0.90
  -1  10  18   -1.30    1.60
  -1  10  18   -0.80    0.60
  -1  10  18   -0.20    1.30
  -1  10  18   -1.00    1.10
  -1  10  18    0.00    1.10
   1 -11 -18    0.70    1.80
   1 -11 -18   -0.60    1.30
   1 -11 -18    0.60    1.50
  -1  11  18   -1.40    1.10
  -1  11  18    1.60    1.50
  -1  11  18    1.60    0.90
  -1  11  18    2.70    1.30
  -1  11  18    1.50    1.50
  -1  11  18    1.00    0.70
  -1  11  18    0.90    1.20
   1 -12 -18    8.60    2.00
   1 -12 -18    9.90    1.90
   1 -12 -18    9.10    1.80
  -1  12  18   11.50    1.80
  -1  12  18   10.70    2.00
  -1  12  18    8.40    1.60
  -1  12  18    9.00    1.60
  -1  12  18    6.70    1.90
  -1  12  18    8.20    0.90
  -1  12  18   11.20    1.10
   1  13 -17   36.70    3.30
   1  13 -17   37.90    3.50
   1  13 -17   30.90    3.30
  -1 -13  17   37.00    3.20
  -1 -13  17   33.90    2.80
  -1 -13  17   32.80    2.80
   1  12 -17    5.20    1.90
   1  12 -17   10.40    1.90
   1  12 -17   12.60    2.20
  -1 -12  17    9.20    1.80
  -1 -12  17   11.40    1.80
  -1 -12  17   10.80    1.50
  -1 -12  17   13.00    2.00
  -1 -12  17    8.40    1.60
   1  11 -17   24.30    2.90
   1  11 -17   29.00    2.90
   1  11 -17   30.10    3.10
  -1 -11  17   29.90    2.90
  -1 -11  17   29.10    2.80
  -1 -11  17   27.90    2.60
  -1 -11  17   28.90    2.40
   1  10 -17   10.90    2.00
   1  10 -17   10.70    2.00
   1  10 -17    9.10    2.00
  -1 -10  17   10.80    1.60
  -1 -10  17   13.50    2.00
  -1 -10  17   12.30    1.80
  -1 -10  17   12.40    1.90
  -1 -10  17   10.30    1.60
   1   9 -17    0.20    1.50
   1   9 -17    0.40    1.30
   1   9 -17    1.40    1.30
  -1  -9  17   -1.70    1.20
  -1  -9  17    0.70    1.30
  -1  -9  17    2.30    1.20
  -1  -9  17    1.20    1.30
  -1  -9  17    0.90    1.10
   1   8 -17    0.60    1.90
   1   8 -17    2.40    1.30
   1   8 -17    0.30    1.30
  -1  -8  17   -0.90    1.70
  -1  -8  17   -0.30    1.10
  -1  -8  17   -1.00    1.20
  -1  -8  17   -1.00    1.10
  -1  -8  17    0.10    1.10
   1   7 -17    9.10    1.70
   1   7 -17    8.70    1.90
   1   7 -17    9.60    1.80
  -1  -7  17    9.70    1.70
  -1  -7  17   11.70    1.50
  -1  -7  17   11.40    1.80
  -1  -7  17   10.60    1.80
  -1  -7  17   10.30    1.80
   1   6 -17    7.00    1.70
   1   6 -17    7.90    1.60
   1   6 -17    8.40    1.80
   1   6 -17    4.30    1.30
  -1  -6  17    5.60    1.50
  -1  -6  17    5.60    1.50
  -1  -6  17    5.80    1.20
  -1  -6  17    5.60    1.80
  -1  -6  17    5.50    1.50
   1   5 -17   18.70    2.10
   1   5 -17   15.60    2.10
   1   5 -17   18.40    2.20
  -1  -5  17   19.90    2.10
  -1  -5  17   23.00    1.80
  -1  -5  17   20.00    2.10
  -1  -5  17   15.80    2.70
  -1  -5  17   20.50    2.20
   1   4 -17    0.60    1.30
   1   4 -17    1.20    1.30
   1   4 -17    1.10    1.10
   1   4 -17    0.50    1.20
  -1  -4  17   -1.40    1.00
  -1  -4  17    0.60    1.20
  -1  -4  17    2.50    1.10
  -1  -4  17    0.30    1.10
   1   3 -17    4.50    1.50
   1   3 -17    7.40    1.50
   1   3 -17    5.50    1.50
   1   3 -17    7.20    1.50
  -1  -3  17    5.50    1.40
  -1  -3  17    4.90    1.40
  -1  -3  17    4.30    1.30
  -1  -3  17    4.00    1.30
  -1  -3  17    4.20    1.00
   1   2 -17   11.80    1.80
   1   2 -17   16.40    1.90
   1   2 -17   11.90    2.90
   1   2 -17   14.20    2.00
  -1  -2  17   11.80    1.70
  -1  -2  17   17.00    1.90
  -1  -2  17   13.10    1.40
  -1  -2  17   15.60    1.90
  -1  -2  17   13.60    1.80
   1   1 -17   49.30    3.30
   1   1 -17   52.59    3.60
   1   1 -17   52.99    3.30
   1   1 -17   46.70    3.50
  -1  -1  17   53.29    3.30
  -1  -1  17   50.89    2.80
  -1  -1  17   51.19    3.20
  -1  -1  17   52.79    3.40
  -1  -1  17   54.69    3.20
   1   0 -17   -0.70    1.10
   1   0 -17   -0.20    1.10
   1   0 -17    0.30    1.10
   1   0 -17   -1.00    1.00
  -1   0  17    0.50    1.00
  -1   0  17    0.70    0.90
  -1   0  17   -1.70    1.00
  -1   0  17    0.00    1.10
  -1   0  17   -0.20    1.10
   1  -1 -17   51.39    3.50
   1  -1 -17   47.40    3.30
   1  -1 -17   53.09    3.30
   1  -1 -17   49.90    3.30
  -1   1  17   46.30    3.10
  -1   1  17   56.59    2.70
  -1   1  17   52.39    3.40
  -1   1  17   42.90    2.90
  -1   1  17   53.19    3.20
   1  -2 -17   15.00    1.90
   1  -2 -17   12.80    1.90
   1  -2 -17   15.60    1.90
   1  -2 -17   14.70    1.90
  -1   2  17   16.70    1.50
  -1   2  17   14.40    1.80
  -1   2  17   14.50    1.60
  -1   2  17   13.60    1.60
  -1   2  17   15.40    1.80
  -1   2  17   14.20    1.80
   1  -3 -17    5.70    1.60
   1  -3 -17    3.70    1.20
   1  -3 -17    3.90    1.40
   1  -3 -17    5.20    1.40
  -1   3  17    6.00    1.00
  -1   3  17    4.00    1.10
  -1   3  17    5.80    1.10
  -1   3  17    6.20    1.40
  -1   3  17    4.70    1.40
  -1   3  17    5.40    1.40
   1  -4 -17    0.10    1.20
   1  -4 -17    1.20    1.90
   1  -4 -17    1.70    1.20
   1  -4 -17    1.60    1.20
  -1   4  17   -1.40    1.20
  -1   4  17   -0.20    1.10
  -1   4  17    1.30    0.80
  -1   4  17    0.90    1.00
  -1   4  17   -0.30    1.00
  -1   4  17   -1.70    0.90
   1  -5 -17   21.00    2.20
   1  -5 -17   17.20    2.60
   1  -5 -17   17.00    2.00
   1  -5 -17   17.20    2.70
  -1   5  17   23.70    1.80
  -1   5  17   18.70    2.00
  -1   5  17   17.30    2.00
  -1   5  17   22.60    2.20
   1  -6 -17    6.20    1.40
   1  -6 -17    4.70    1.80
   1  -6 -17    7.30    1.60
  -1   6  17    6.30    1.20
  -1   6  17    7.30    1.80
  -1   6  17    6.50    1.20
  -1   6  17    5.70    1.30
  -1   6  17    4.90    1.00
  -1   6  17    7.20    1.50
   1  -7 -17    8.80    2.00
   1  -7 -17   11.00    2.70
   1  -7 -17    9.90    1.60
  -1   7  17   12.60    1.70
  -1   7  17   11.00    1.30
  -1   7  17   10.50    1.80
  -1   7  17   10.40    1.30
  -1   7  17    9.90    1.60
  -1   7  17   13.80    1.70
   1  -8 -17    0.60    1.30
   1  -8 -17    1.80    1.30
   1  -8 -17    0.50    1.10
  -1   8  17   -1.30    1.00
  -1   8  17    2.60    1.20
  -1   8  17    0.50    1.10
  -1   8  17   -1.30    0.80
  -1   8  17    0.90    1.20
  -1   8  17   -0.10    0.70
  -1   8  17   -0.70    1.20
   1  -9 -17    0.90    1.20
   1  -9 -17    0.80    1.40
   1  -9 -17    0.10    1.30
  -1   9  17    0.20    0.90
  -1   9  17    1.90    0.70
  -1   9  17    0.70    1.10
  -1   9  17    1.60    1.40
  -1   9  17    0.00    1.30
  -1   9  17    0.20    1.10
  -1   9  17    0.00    1.00
   1 -10 -17    7.80    1.70
   1 -10 -17    9.70    1.70
   1 -10 -17    8.40    1.60
  -1  10  17    7.90    1.40
  -1  10  17   11.60    1.20
  -1  10  17   11.80    1.10
  -1  10  17    8.10    1.80
  -1  10  17   10.20    1.80
  -1  10  17   10.60    1.90
  -1  10  17    7.30    1.50
   1 -11 -17   30.70    2.80
   1 -11 -17   24.70    2.70
   1 -11 -17   22.40    2.60
  -1  11  17   27.50    1.70
  -1  11  17   28.60    2.90
  -1  11  17   29.80    2.40
  -1  11  17   34.20    3.10
  -1  11  17   27.50    2.80
  -1  11  17   29.20    2.90
  -1  11  17   31.80    1.90
  -1  11  17   28.00    2.50
   1 -12 -17   10.40    1.80
   1 -12 -17    7.60    1.80
   1 -12 -17    9.30    2.90
  -1  12  17    7.20    0.80
  -1  12  17    9.40    1.00
  -1  12  17    8.50    1.60
  -1  12  17    8.80    1.80
  -1  12  17   10.90    2.20
  -1  12  17    9.70    1.90
  -1  12  17    8.30    1.50
   1 -13 -17   34.90    3.00
   1 -13 -17   32.50    3.10
  -1  13  17   34.80    2.90
  -1  13  17   31.10    3.20
  -1  13  17   34.40    3.00
  -1  13  17   38.50    2.80
  -1  13  17   39.00    3.50
  -1  13  17   34.10    2.80
   1  14 -16    2.80    1.40
   1  14 -16   -1.10    1.50
   1  14 -16    0.60    1.80
   1  14 -16    0.80    1.50
  -1 -14  16    0.30    1.10
  -1 -14  16    0.30    1.40
  -1 -14  16   -0.10    1.30
   1  13 -16    0.50    1.40
   1  13 -16   -2.10    1.50
   1  13 -16   -1.70    1.60
   1  13 -16    3.00    1.40
  -1 -13  16    1.10    1.50
  -1 -13  16   -0.50    1.20
   1  12 -16    3.00    1.40
   1  12 -16    2.80    2.10
   1  12 -16   -1.90    1.60
   1  12 -16    1.50    1.50
   1  12 -16    0.00    1.60
  -1 -12  16    1.60    1.30
  -1 -12  16   -0.20    1.30
  -1 -12  16    2.10    1.30
  -1 -12  16    1.40    1.40
   1  11 -16    6.10    1.70
   1  11 -16    6.60    1.90
   1  11 -16    6.90    1.60
   1  11 -16    6.90    1.50
  -1 -11  16    7.20    1.60
  -1 -11  16    6.20    1.60
  -1 -11  16    7.60    1.40
  -1 -11  16    4.60    1.40
  -1 -11  16    6.50    1.30
   1  10 -16   11.20    2.10
   1  10 -16   10.20    1.70
   1  10 -16    9.60    1.80
   1  10 -16   11.90    2.00
  -1 -10  16   12.80    1.60
  -1 -10  16   12.80    1.90
  -1 -10  16    9.00    1.70
  -1 -10  16   12.60    1.60
  -1 -10  16    7.60    1.50
  -1 -10  16   10.20    1.80
   1   9 -16    3.20    1.20
   1   9 -16    0.90    2.40
   1   9 -16    2.70    1.40
   1   9 -16    1.30    1.70
  -1  -9  16    0.90    1.30
  -1  -9  16    1.10    1.10
  -1  -9  16    1.60    1.30
  -1  -9  16    0.30    1.10
  -1  -9  16    2.70    1.30
   1   8 -16    6.30    1.70
   1   8 -16    6.20    1.30
   1   8 -16    4.10    1.50
   1   8 -16    3.70    1.60
  -1  -8  16    3.20    1.40
  -1  -8  16    4.40    1.30
  -1  -8  16    6.40    1.30
  -1  -8  16    5.90    1.50
   1   7 -16    2.10    1.30
   1   7 -16    5.10    1.30
   1   7 -16    2.80    1.50
   1   7 -16    3.90    1.20
   1   7 -16    5.70    1.70
  -1  -7  16    4.50    1.20
  -1  -7  16    7.30    1.50
  -1  -7  16    7.00    1.50
  -1  -7  16    2.90    1.30
  -1  -7  16    3.90    1.60
   1   6 -16   25.30    2.60
   1   6 -16   25.90    2.80
   1   6 -16   25.70    2.10
   1   6 -16   23.00    2.60
   1   6 -16   29.60    2.30
  -1  -6  16   28.90    2.10
  -1  -6  16   25.70    2.40
  -1  -6  16   29.60    2.50
  -1  -6  16   24.70    2.40
  -1  -6  16   27.50    2.40
   1   5 -16    5.30    1.30
   1   5 -16    5.20    1.50
   1   5 -16    7.00    1.30
   1   5 -16    3.50    1.60
   1   5 -16    3.60    1.50
  -1  -5  16    4.50    1.30
  -1  -5  16    6.00    1.40
  -1  -5  16    4.50    1.30
  -1  -5  16    3.50    1.30
  -1  -5  16    4.00    1.30
   1   4 -16   60.29    3.80
   1   4 -16   61.49    3.70
   1   4 -16   65.59    3.60
   1   4 -16   56.09    3.70
  -1  -4  16   60.89    3.50
  -1  -4  16   61.29    3.60
  -1  -4  16   62.69    3.20
  -1  -4  16   60.39    3.50
  -1  -4  16   56.69    3.50
   1   3 -16   36.30    2.60
   1   3 -16   35.90    2.80
   1   3 -16   31.70    2.20
   1   3 -16   39.00    2.90
   1   3 -16   31.40    2.80
  -1  -3  16   35.80    2.70
  -1  -3  16   34.00    2.60
  -1  -3  16   35.40    2.20
  -1  -3  16   35.90    2.70
  -1  -3  16   34.80    2.60
   1   2 -16    2.10    1.30
   1   2 -16    2.60    0.90
   1   2 -16    2.50    1.30
   1   2 -16    2.80    1.20
   1   2 -16    1.90    1.20
  -1  -2  16    4.60    1.30
  -1  -2  16    1.20    1.20
  -1  -2  16    1.80    1.10
  -1  -2  16    0.90    1.10
  -1  -2  16    3.60    0.90
  -1  -2  16    1.40    1.20
   1   1 -16    0.90    1.20
   1   1 -16    0.20    1.00
   1   1 -16    0.30    1.10
   1   1 -16    1.20    0.80
   1   1 -16    0.30    1.10
  -1  -1  16   -0.90    1.00
  -1  -1  16   -0.40    1.00
  -1  -1  16    0.20    1.00
  -1  -1  16    0.80    1.10
  -1  -1  16    1.50    1.10
  -1  -1  16   -0.40    0.80
   1   0 -16    5.50    1.30
   1   0 -16    4.10    1.30
   1   0 -16    3.90    1.40
   1   0 -16    3.80    1.20
  -1   0  16    5.50    1.30
  -1   0  16    4.90    1.20
  -1   0  16    5.00    1.30
  -1   0  16    5.10    1.30
  -1   0  16    1.10    1.10
  -1   0  16    5.50    0.90
   1  -1 -16    0.10    1.10
   1  -1 -16   -1.10    1.10
   1  -1 -16    1.00    1.10
   1  -1 -16    2.30    1.20
  -1   1  16    0.60    1.10
  -1   1  16    0.70    0.90
  -1   1  16   -0.30    0.90
  -1   1  16   -0.90    0.70
  -1   1  16    0.10    1.00
   1  -2 -16    3.40    1.20
   1  -2 -16    1.70    1.30
   1  -2 -16    3.20    1.30
   1  -2 -16    2.00    1.10
  -1   2  16    3.30    1.20
  -1   2  16    3.10    1.10
  -1   2  16    2.10    1.00
  -1   2  16    1.90    1.00
  -1   2  16    2.20    1.20
  -1   2  16    4.00    0.90
   1  -3 -16   31.10    2.60
   1  -3 -16   36.70    2.60
   1  -3 -16   35.40    2.90
   1  -3 -16   32.70    2.70
  -1   3  16   35.10    2.10
  -1   3  16   33.20    2.30
  -1   3  16   37.10    2.60
  -1   3  16   33.50    2.50
  -1   3  16   34.90    2.70
  -1   3  16   34.00    2.30
   1  -4 -16   64.39    3.60
   1  -4 -16   61.89    3.90
   1  -4 -16   60.29    3.70
   1  -4 -16   58.39    3.60
  -1   4  16   64.39    3.10
  -1   4  16   64.49    3.50
  -1   4  16   67.19    3.30
  -1   4  16   58.49    3.50
  -1   4  16   55.59    3.10
  -1   4  16   56.19    3.60
   1  -5 -16    5.60    1.40
   1  -5 -16    6.50    1.50
   1  -5 -16    5.80    1.30
   1  -5 -16    5.60    1.60
  -1   5  16    5.30    1.00
  -1   5  16    3.50    1.20
  -1   5  16    6.80    1.40
  -1   5  16    5.50    1.10
  -1   5  16    3.60    1.30
  -1   5  16    5.70    1.20
   1  -6 -16   21.70    2.40
   1  -6 -16   28.80    2.50
   1  -6 -16   18.90    2.20
   1  -6 -16   26.70    2.30
  -1   6  16   29.20    2.50
  -1   6  16   23.40    1.80
  -1   6  16   27.40    2.00
  -1   6  16   29.70    2.30
  -1   6  16   28.80    2.30
  -1   6  16   27.20    1.90
   1  -7 -16    4.40    1.50
   1  -7 -16    5.20    1.30
   1  -7 -16    5.30    1.40
   1  -7 -16    2.50    1.50
  -1   7  16    7.10    1.10
  -1   7  16    5.60    1.20
  -1   7  16    6.30    1.30
  -1   7  16    6.20    1.50
  -1   7  16    5.70    1.00
  -1   7  16    5.00    1.30
   1  -8 -16    4.00    1.30
   1  -8 -16    2.40    1.40
   1  -8 -16    3.70    1.30
  -1   8  16    3.40    1.30
  -1   8  16    4.50    1.50
  -1   8  16    5.40    1.00
  -1   8  16    5.50    1.30
  -1   8  16    6.30    1.30
  -1   8  16    5.40    1.20
   1  -9 -16    3.00    1.80
   1  -9 -16    4.00    1.30
   1  -9 -16    1.60    1.30
  -1   9  16    1.60    1.40
  -1   9  16    2.10    1.20
  -1   9  16    1.10    1.10
  -1   9  16    2.60    0.90
  -1   9  16    1.80    1.00
  -1   9  16    2.40    0.70
   1 -10 -16   16.70    2.70
   1 -10 -16   10.30    2.30
   1 -10 -16   11.40    1.70
  -1  10  16   11.30    1.50
  -1  10  16    9.30    1.00
  -1  10  16   11.70    1.80
  -1  10  16   11.30    1.70
  -1  10  16   13.30    1.20
  -1  10  16   13.10    1.70
  -1  10  16   12.50    1.90
   1 -11 -16    3.70    1.40
   1 -11 -16    5.30    1.50
   1 -11 -16    5.60    1.60
  -1  11  16    7.60    0.90
  -1  11  16    7.00    1.40
  -1  11  16    5.20    1.40
  -1  11  16    5.50    1.40
  -1  11  16    4.20    1.50
  -1  11  16    6.90    0.80
  -1  11  16    8.90    1.90
  -1  11  16    7.40    1.60
   1 -12 -16   -0.80    1.20
   1 -12 -16    1.90    1.40
   1 -12 -16    1.00    1.30
  -1  12  16    0.70    1.30
  -1  12  16   -1.80    1.20
  -1  12  16   -1.00    1.00
  -1  12  16    0.20    0.60
  -1  12  16    3.40    1.30
  -1  12  16   -0.20    1.50
   1 -13 -16    0.40    1.40
   1 -13 -16    0.30    1.40
   1 -13 -16   -1.00    1.70
  -1  13  16    2.30    1.20
  -1  13  16    0.80    1.40
  -1  13  16   -0.30    1.30
  -1  13  16    2.40    1.30
  -1  13  16   -0.40    1.70
  -1  13  16    1.10    1.70
   1 -14 -16    1.00    1.40
  -1  14  16   -0.40    1.70
  -1  14  16    1.60    1.20
  -1  14  16    2.40    1.40
  -1  14  16    0.60    1.30
  -1  14  16   -0.50    1.20
   1  15 -15    4.40    1.80
   1  15 -15    2.50    1.90
   1  15 -15    2.90    1.70
   1  15 -15    4.40    1.50
   1  15 -15    4.60    1.50
  -1 -15  15    3.10    1.40
  -1 -15  15    6.20    1.40
  -1 -15  15    6.20    1.80
   1  14 -15   -2.30    1.30
   1  14 -15    0.70    1.10
   1  14 -15    0.40    1.20
   1  14 -15    2.50    1.60
   1  14 -15   -3.10    1.50
  -1 -14  15    1.90    1.20
  -1 -14  15    0.00    1.20
  -1 -14  15    2.50    1.50
   1  13 -15    0.80    1.50
   1  13 -15    1.00    1.20
   1  13 -15   -1.70    1.40
   1  13 -15   -2.60    1.20
   1  13 -15    0.60    1.40
  -1 -13  15    0.60    1.30
  -1 -13  15    1.20    1.30
  -1 -13  15   -1.30    1.10
  -1 -13  15   -1.20    1.00
   1  12 -15   -1.30    1.50
   1  12 -15    1.70    1.40
   1  12 -15    1.00    1.20
   1  12 -15   -0.30    1.00
  -1 -12  15   -1.00    1.30
  -1 -12  15    0.30    0.80
  -1 -12  15   -0.30    1.00
  -1 -12  15    1.30    1.30
  -1 -12  15    0.80    1.20
   1  11 -15   -0.70    1.30
   1  11 -15    2.30    1.40
   1  11 -15   -0.90    1.50
   1  11 -15    1.60    1.10
  -1 -11  15   -0.40    1.10
  -1 -11  15   -1.00    1.00
  -1 -11  15    1.50    1.00
  -1 -11  15    1.10    1.20
  -1 -11  15   -0.70    1.10
  -1 -11  15    0.40    1.10
   1  10 -15   19.00    2.00
   1  10 -15   13.10    1.90
   1  10 -15   13.00    1.90
   1  10 -15   13.80    2.00
   1  10 -15   13.30    2.30
  -1 -10  15   17.20    2.00
  -1 -10  15   20.30    2.00
  -1 -10  15   16.00    1.80
  -1 -10  15   15.20    1.90
  -1 -10  15   18.00    2.90
   1   9 -15   11.40    1.80
   1   9 -15   12.20    1.70
   1   9 -15   14.00    2.00
   1   9 -15   12.80    2.00
   1   9 -15   11.50    1.70
  -1  -9  15   13.80    1.90
  -1  -9  15   12.50    1.50
  -1  -9  15   11.60    2.20
  -1  -9  15   11.30    1.60
  -1  -9  15   12.10    1.80
   1   8 -15   -0.30    1.40
   1   8 -15    0.50    1.00
   1   8 -15    1.00    1.40
   1   8 -15   -0.70    0.80
   1   8 -15   -2.20    1.10
   1   8 -15   -0.50    1.00
  -1  -8  15   -0.40    1.00
  -1  -8  15   -0.50    1.00
  -1  -8  15   -0.90    1.10
  -1  -8  15   -0.30    0.90
  -1  -8  15   -0.20    1.70
   1   7 -15    7.50    1.60
   1   7 -15    5.50    1.40
   1   7 -15    8.60    1.40
   1   7 -15    6.40    1.60
   1   7 -15    6.70    1.50
   1   7 -15    7.50    1.30
  -1  -7  15    7.90    1.50
  -1  -7  15    8.40    1.30
  -1  -7  15    9.70    1.50
  -1  -7  15    6.10    1.40
  -1  -7  15    4.20    1.30
   1   6 -15   -0.10    1.10
   1   6 -15    0.00    0.90
   1   6 -15    2.10    1.00
   1   6 -15    0.70    1.20
   1   6 -15    0.10    1.40
  -1  -6  15    0.60    1.00
  -1  -6  15   -0.60    1.00
  -1  -6  15   -1.00    1.10
  -1  -6  15    1.70    1.10
  -1  -6  15   -0.70    1.00
   1   5 -15    0.60    0.90
   1   5 -15    2.20    1.10
   1   5 -15    3.70    1.50
   1   5 -15    1.60    1.20
   1   5 -15    3.10    1.30
  -1  -5  15    3.90    1.20
  -1  -5  15    2.00    1.10
  -1  -5  15    1.80    1.20
  -1  -5  15    2.40    1.20
  -1  -5  15    2.60    0.90
   1   4 -15    1.70    0.90
   1   4 -15    1.10    1.10
   1   4 -15    2.40    1.10
   1   4 -15    4.30    1.30
   1   4 -15    4.30    1.40
  -1  -4  15    1.70    0.90
  -1  -4  15    2.80    1.10
  -1  -4  15    2.80    1.20
  -1  -4  15    0.30    1.00
  -1  -4  15    2.80    1.40
  -1  -4  15    1.90    1.10
   1   3 -15   32.80    2.60
   1   3 -15   26.80    2.50
   1   3 -15   28.70    2.00
   1   3 -15   28.70    2.60
   1   3 -15   33.40    2.40
  -1  -3  15   29.20    2.30
  -1  -3  15   28.90    2.30
  -1  -3  15   28.20    2.40
  -1  -3  15   27.50    2.30
  -1  -3  15   32.60    2.00
   1   2 -15   15.50    1.50
   1   2 -15   11.50    1.70
   1   2 -15   18.30    1.90
   1   2 -15   16.60    1.90
   1   2 -15   16.90    1.90
  -1  -2  15   20.30    2.00
  -1  -2  15   20.90    2.00
  -1  -2  15   17.20    1.60
  -1  -2  15   17.10    1.80
  -1  -2  15   20.10    1.90
  -1  -2  15   17.40    1.80
   1   1 -15    8.60    1.60
   1   1 -15    8.90    1.50
   1   1 -15   12.30    1.60
   1   1 -15    8.40    1.50
  -1  -1  15    7.70    1.30
  -1  -1  15    7.10    1.30
  -1  -1  15   10.10    1.50
  -1  -1  15   10.10    1.50
  -1  -1  15    7.60    1.00
  -1  -1  15    9.10    1.40
   1   0 -15    0.90    1.10
   1   0 -15    1.00    1.10
   1   0 -15    1.40    1.10
   1   0 -15    0.50    1.00
  -1   0  15    0.30    0.90
  -1   0  15   -1.00    0.90
  -1   0  15   -0.30    0.90
  -1   0  15    0.90    1.00
  -1   0  15   -0.40    0.70
  -1   0  15   -0.80    0.80
   1  -1 -15    6.60    1.40
   1  -1 -15   11.80    1.60
   1  -1 -15    8.80    1.70
   1  -1 -15    9.20    1.60
  -1   1  15    8.80    1.10
  -1   1  15    7.60    1.20
  -1   1  15   10.70    1.50
  -1   1  15    7.60    1.30
  -1   1  15    7.00    1.30
   1  -2 -15   18.30    2.70
   1  -2 -15   19.80    2.10
   1  -2 -15   17.20    1.90
   1  -2 -15   17.30    1.90
  -1   2  15   19.50    1.80
  -1   2  15   15.80    1.60
  -1   2  15   17.50    1.50
  -1   2  15   16.20    1.70
  -1   2  15   15.10    1.80
  -1   2  15   21.00    2.00
   1  -3 -15   30.20    2.90
   1  -3 -15   29.70    2.50
   1  -3 -15   30.70    2.50
   1  -3 -15   33.50    2.70
  -1   3  15   29.30    1.90
  -1   3  15   28.20    2.00
  -1   3  15   32.70    2.50
  -1   3  15   31.30    2.30
  -1   3  15   34.60    2.20
  -1   3  15   27.20    2.60
   1  -4 -15    2.50    1.20
   1  -4 -15    2.00    1.20
   1  -4 -15    2.60    1.20
   1  -4 -15    3.00    1.20
  -1   4  15    3.40    0.90
  -1   4  15    2.40    1.10
  -1   4  15    3.30    1.00
  -1   4  15    2.20    1.10
  -1   4  15    2.70    1.20
  -1   4  15    2.70    0.90
   1  -5 -15    2.80    1.10
   1  -5 -15    2.80    1.20
   1  -5 -15    1.10    1.10
   1  -5 -15    3.10    1.30
  -1   5  15    2.30    1.10
  -1   5  15    1.90    0.90
  -1   5  15    1.50    0.90
  -1   5  15    3.90    1.10
  -1   5  15    1.70    0.80
  -1   5  15    2.90    1.20
   1  -6 -15   -0.40    1.00
   1  -6 -15   -0.50    1.10
   1  -6 -15    2.10    1.30
   1  -6 -15    0.50    1.00
  -1   6  15    0.60    1.00
  -1   6  15    1.60    0.70
  -1   6  15   -1.10    0.80
  -1   6  15    1.20    0.80
  -1   6  15    1.40    1.00
  -1   6  15   -0.10    1.10
   1  -7 -15    8.20    1.60
   1  -7 -15    7.40    1.60
   1  -7 -15    8.90    1.40
   1  -7 -15    6.00    1.40
  -1   7  15    6.40    1.30
  -1   7  15    5.60    1.10
  -1   7  15    8.30    1.10
  -1   7  15    6.30    1.50
  -1   7  15    6.10    0.90
  -1   7  15    6.10    1.30
   1  -8 -15    1.20    1.20
   1  -8 -15    0.30    1.10
   1  -8 -15    0.70    1.10
   1  -8 -15    0.10    1.20
  -1   8  15    0.30    0.70
  -1   8  15    0.50    1.00
  -1   8  15   -0.90    1.70
  -1   8  15   -0.60    0.60
  -1   8  15   -0.60    1.10
  -1   8  15   -1.00    1.00
   1  -9 -15   11.30    1.60
   1  -9 -15   13.30    1.70
   1  -9 -15   12.60    1.90
  -1   9  15   12.10    1.80
  -1   9  15   12.80    1.50
  -1   9  15   11.60    1.10
  -1   9  15   11.60    1.60
  -1   9  15   12.90    1.20
  -1   9  15   14.70    1.70
   1 -10 -15   16.30    1.90
   1 -10 -15   11.80    1.80
   1 -10 -15   18.10    1.90
  -1  10  15   16.60    1.70
  -1  10  15   15.90    2.00
  -1  10  15   13.60    1.40
  -1  10  15   16.60    1.80
  -1  10  15   16.60    2.40
  -1  10  15   16.00    1.80
   1 -11 -15   -0.70    1.20
   1 -11 -15    0.80    1.20
   1 -11 -15    1.80    1.20
  -1  11  15   -0.20    1.00
  -1  11  15    1.40    1.40
  -1  11  15    1.30    0.60
  -1  11  15   -0.70    0.90
  -1  11  15   -0.20    1.30
  -1  11  15   -0.10    1.10
  -1  11  15    0.80    1.30
  -1  11  15    0.50    0.60
   1 -12 -15    2.20    1.30
   1 -12 -15   -1.20    1.80
  -1  12  15   -0.80    1.00
  -1  12  15    0.60    1.20
  -1  12  15   -0.40    1.00
  -1  12  15   -1.30    1.00
  -1  12  15    1.90    1.70
  -1  12  15   -0.70    1.40
   1 -13 -15    0.00    1.30
   1 -13 -15   -0.10    1.20
   1 -13 -15   -2.70    1.10
  -1  13  15    0.30    1.10
  -1  13  15   -0.10    1.50
  -1  13  15   -0.90    1.00
  -1  13  15    0.00    1.70
  -1  13  15    0.10    1.30
  -1  13  15    0.30    1.30
   1 -14 -15   -0.70    1.20
  -1  14  15    0.20    1.20
  -1  14  15   -0.30    1.60
  -1  14  15    1.10    1.30
  -1  14  15    0.10    1.00
  -1  14  15    0.20    1.50
  -1  14  15   -0.10    1.10
   1 -15 -15    5.90    1.50
  -1  15  15    6.30    1.50
  -1  15  15    4.90    2.90
  -1  15  15    6.50    1.80
  -1  15  15    6.30    1.60
  -1  15  15    6.50    1.40
  -1  15  15    2.70    1.30
  -1  15  15    7.00    1.70
  -1  15  15    4.00    1.50
   1  16 -14    6.40    1.70
   1  16 -14    6.00    1.60
   1  16 -14    2.80    1.70
   1  16 -14    5.00    1.80
   1  16 -14    2.90    1.90
  -1 -16  14    2.90    1.50
  -1 -16  14    3.30    1.30
  -1 -16  14    6.00    1.70
   1  15 -14    1.70    1.50
   1  15 -14    4.10    1.40
   1  15 -14    0.70    1.20
   1  15 -14    2.20    1.50
   1  15 -14   -2.90    1.50
  -1 -15  14    3.20    1.60
  -1 -15  14   -2.20    1.00
  -1 -15  14    5.30    1.50
   1  14 -14   -2.90    1.10
   1  14 -14   -0.40    1.40
   1  14 -14    2.50    1.20
   1  14 -14   -0.40    1.50
   1  14 -14    0.50    1.00
  -1 -14  14   -1.60    1.00
  -1 -14  14   -1.70    1.10
  -1 -14  14   -0.10    1.10
   1  13 -14    5.20    2.30
   1  13 -14    2.30    1.50
   1  13 -14    1.40    1.40
   1  13 -14    3.60    1.30
   1  13 -14    1.90    1.60
  -1 -13  14    4.30    0.90
  -1 -13  14    1.20    1.30
  -1 -13  14    4.90    1.40
  -1 -13  14    0.50    1.00
  -1 -13  14    4.30    1.50
   1  12 -14   19.60    2.50
   1  12 -14   30.80    2.70
   1  12 -14   26.60    2.40
   1  12 -14   24.10    2.70
  -1 -12  14   23.70    2.20
  -1 -12  14   26.00    2.40
  -1 -12  14   23.70    2.40
  -1 -12  14   23.30    2.40
  -1 -12  14   27.70    1.90
  -1 -12  14   26.10    2.50
   1  11 -14    1.00    1.50
   1  11 -14    1.50    1.40
   1  11 -14    2.70    1.20
   1  11 -14    1.60    1.30
   1  11 -14    1.90    1.20
  -1 -11  14    5.60    1.30
  -1 -11  14    2.30    1.30
  -1 -11  14    3.50    1.40
  -1 -11  14    3.00    1.00
  -1 -11  14    3.20    1.30
  -1 -11  14    4.10    1.20
   1  10 -14    3.90    1.50
   1  10 -14    2.80    1.20
   1  10 -14    4.20    1.30
   1  10 -14    3.70    1.30
   1  10 -14    4.10    1.60
  -1 -10  14    3.90    1.30
  -1 -10  14    4.40    1.40
  -1 -10  14    3.20    1.10
  -1 -10  14    4.20    1.30
  -1 -10  14    5.50    1.30
   1   9 -14    9.40    1.40
   1   9 -14    9.70    1.90
   1   9 -14    3.80    1.60
   1   9 -14    7.00    1.50
   1   9 -14    6.80    1.50
  -1  -9  14    4.70    1.20
  -1  -9  14    6.10    1.40
  -1  -9  14    5.60    1.40
  -1  -9  14    4.60    1.20
  -1  -9  14    5.60    1.40
   1   8 -14    0.30    0.90
   1   8 -14    0.50    1.40
   1   8 -14   -0.90    1.00
   1   8 -14   -0.60    1.20
   1   8 -14    1.80    1.00
   1   8 -14   -0.50    0.90
  -1  -8  14    1.60    1.10
  -1  -8  14   -1.10    0.90
  -1  -8  14    2.30    1.00
  -1  -8  14   -1.20    1.00
  -1  -8  14   -0.50    1.00
   1   7 -14    1.90    1.20
   1   7 -14    1.30    1.20
   1   7 -14    2.60    1.50
   1   7 -14    1.80    1.00
  -1  -7  14    4.20    1.30
  -1  -7  14    2.40    1.10
  -1  -7  14    1.70    1.00
  -1  -7  14    3.60    1.30
  -1  -7  14    3.50    1.10
   1   6 -14    4.40    1.50
   1   6 -14    3.90    1.70
   1   6 -14    5.60    1.10
   1   6 -14    4.10    1.30
   1   6 -14    3.10    1.30
  -1  -6  14    6.00    1.30
  -1  -6  14    4.70    1.40
  -1  -6  14    5.50    1.20
  -1  -6  14    4.70    1.30
  -1  -6  14    6.70    1.80
   1   5 -14   70.49    3.80
   1   5 -14   72.89    3.90
   1   5 -14   76.99    4.20
   1   5 -14   78.09    4.20
   1   5 -14   73.19    4.20
  -1  -5  14   71.79    4.00
  -1  -5  14   77.79    3.60
  -1  -5  14   84.69    4.00
  -1  -5  14   72.49    3.90
   1   4 -14   -0.60    1.00
   1   4 -14    1.30    1.10
   1   4 -14   -0.90    0.90
   1   4 -14    0.50    1.20
  -1  -4  14    0.60    1.00
  -1  -4  14   -1.10    0.90
  -1  -4  14   -0.60    0.90
  -1  -4  14   -0.50    0.80
  -1  -4  14    2.20    1.00
  -1  -4  14    0.30    0.90
   1   3 -14  171.18    7.80
   1   3 -14  166.98    7.60
   1   3 -14  166.88    7.80
   1   3 -14  175.48    7.80
  -1  -3  14  187.98    7.70
  -1  -3  14  183.08    7.30
  -1  -3  14  178.68    7.70
  -1  -3  14  169.78    7.60
  -1  -3  14  176.88    7.60
   1   2 -14  133.19    6.10
   1   2 -14  131.59    6.30
   1   2 -14  133.99    5.80
   1   2 -14  112.89    6.40
   1   2 -14  131.59    6.10
  -1  -2  14  140.69    6.00
  -1  -2  14  142.79    6.00
  -1  -2  14  126.09    6.00
  -1  -2  14  139.39    7.50
  -1  -2  14  143.09    6.00
  -1  -2  14  133.29    5.70
   1   1 -14    3.90    1.10
   1   1 -14    5.00    1.20
   1   1 -14    3.90    1.20
   1   1 -14    6.00    1.30
   1   1 -14    4.70    0.90
  -1  -1  14    4.50    1.20
  -1  -1  14    6.90    1.30
  -1  -1  14    4.50    1.10
  -1  -1  14    7.70    1.20
  -1  -1  14    4.20    1.00
  -1  -1  14    5.20    0.90
   1   0 -14   30.20    2.50
   1   0 -14   33.80    2.40
   1   0 -14   33.50    2.50
   1   0 -14   29.30    2.40
   1   0 -14   31.50    1.90
  -1   0  14   36.80    2.30
  -1   0  14   29.50    2.10
  -1   0  14   30.50    2.40
  -1   0  14   33.00    1.90
  -1   0  14   32.80    2.20
  -1   0  14   31.70    2.30
   1  -1 -14    3.90    1.10
   1  -1 -14    4.10    1.30
   1  -1 -14    4.20    1.20
   1  -1 -14    5.60    1.20
  -1   1  14    6.70    1.00
  -1   1  14    5.50    0.90
  -1   1  14    5.00    1.10
  -1   1  14    4.30    1.10
  -1   1  14    3.20    1.00
   1  -2 -14  124.89    5.90
   1  -2 -14  124.39    5.90
   1  -2 -14  126.99    6.10
   1  -2 -14  133.29    5.90
  -1   2  14  128.39    5.80
  -1   2  14  127.29    5.60
  -1   2  14  129.69    5.80
  -1   2  14  129.29    5.60
  -1   2  14  127.69    5.90
  -1   2  14  135.29    5.50
   1  -3 -14  174.28    7.40
   1  -3 -14  175.38    7.60
   1  -3 -14  177.18    7.60
   1  -3 -14  166.18    7.70
  -1   3  14  164.78    7.30
  -1   3  14  167.88    7.20
  -1   3  14  172.58    7.10
  -1   3  14  171.48    7.20
  -1   3  14  173.68    7.60
  -1   3  14  172.78    7.40
   1  -4 -14    1.00    1.00
   1  -4 -14    0.40    1.00
   1  -4 -14    1.40    1.10
   1  -4 -14   -0.10    1.10
  -1   4  14    1.00    0.80
  -1   4  14    0.80    1.00
  -1   4  14    0.40    0.70
  -1   4  14   -0.30    0.90
  -1   4  14    0.70    0.80
  -1   4  14    0.10    0.90
   1  -5 -14   76.49    3.90
   1  -5 -14   80.09    3.60
   1  -5 -14   67.79    4.00
   1  -5 -14   68.39    4.10
   1  -5 -14   71.49    3.80
  -1   5  14   75.09    3.50
  -1   5  14   69.19    3.70
  -1   5  14   73.19    4.00
  -1   5  14   74.99    3.50
  -1   5  14   71.79    3.40
  -1   5  14   72.69    3.70
   1  -6 -14    5.80    1.40
   1  -6 -14    4.20    1.20
   1  -6 -14    4.60    1.50
   1  -6 -14    5.20    1.20
   1  -6 -14    5.20    1.40
  -1   6  14    5.10    1.20
  -1   6  14    4.80    0.90
  -1   6  14    4.90    1.00
  -1   6  14    5.60    1.20
  -1   6  14    5.30    0.90
  -1   6  14    4.40    1.30
   1  -7 -14    1.60    1.20
   1  -7 -14    1.40    1.20
   1  -7 -14    3.70    1.20
   1  -7 -14    1.60    1.20
   1  -7 -14    2.20    1.20
  -1   7  14    2.40    1.10
  -1   7  14    3.90    0.80
  -1   7  14    3.40    0.90
  -1   7  14    2.50    0.70
  -1   7  14    1.90    1.10
   1  -8 -14    1.60    1.00
   1  -8 -14    1.20    1.30
   1  -8 -14    0.00    1.10
   1  -8 -14   -1.60    1.10
  -1   8  14    1.10    0.70
  -1   8  14    1.30    1.00
  -1   8  14    0.00    1.10
  -1   8  14   -0.40    0.60
  -1   8  14    1.00    1.00
  -1   8  14    1.20    0.90
   1  -9 -14    4.60    1.50
   1  -9 -14    6.10    1.30
   1  -9 -14    6.40    1.50
   1  -9 -14    6.70    1.40
  -1   9  14    4.80    0.80
  -1   9  14    5.30    1.30
  -1   9  14    5.30    1.10
  -1   9  14    7.20    1.40
  -1   9  14    5.50    1.30
  -1   9  14    5.00    0.80
   1 -10 -14    6.90    1.40
   1 -10 -14    3.10    1.30
   1 -10 -14    1.80    1.20
  -1  10  14    6.20    1.20
  -1  10  14    4.40    0.80
  -1  10  14    3.10    1.10
  -1  10  14    5.90    1.40
  -1  10  14    4.10    0.60
  -1  10  14    3.90    1.20
   1 -11 -14    2.00    1.20
   1 -11 -14    1.60    1.20
   1 -11 -14    2.70    1.40
  -1  11  14    3.90    1.30
  -1  11  14    4.10    1.10
  -1  11  14    3.70    1.20
  -1  11  14    4.30    1.30
  -1  11  14    3.10    0.50
  -1  11  14    3.40    1.20
   1 -12 -14   24.50    2.50
   1 -12 -14   28.00    2.70
   1 -12 -14   25.60    2.50
  -1  12  14   30.30    2.60
  -1  12  14   25.00    2.30
  -1  12  14   25.30    2.20
  -1  12  14   25.70    2.80
  -1  12  14   24.90    2.50
  -1  12  14   29.00    2.30
   1 -13 -14    2.70    1.60
  -1  13  14    5.60    1.40
  -1  13  14    3.50    1.30
  -1  13  14    1.70    1.60
  -1  13  14    4.20    1.20
  -1  13  14    4.40    1.30
   1 -14 -14    0.00    1.20
  -1  14  14   -1.60    2.30
  -1  14  14    0.30    1.00
  -1  14  14    0.10    1.10
  -1  14  14   -1.60    0.90
  -1  14  14    1.30    1.90
  -1  14  14   -1.60    1.50
  -1  14  14    0.10    1.10
   1 -15 -14    2.10    1.30
  -1  15  14    3.30    1.40
  -1  15  14    3.90    1.30
  -1  15  14    5.00    1.40
  -1  15  14    1.10    1.30
  -1  15  14    0.00    1.90
  -1  15  14    4.40    1.60
  -1  15  14    1.50    1.30
   1 -16 -14    6.90    1.60
  -1  16  14    3.90    1.50
  -1  16  14    4.20    1.40
  -1  16  14    7.30    1.70
  -1  16  14    6.30    2.10
  -1  16  14    4.50    1.40
  -1  16  14    6.70    1.50
  -1  16  14    8.30    1.70
   1  17 -13   -2.10    1.30
   1  17 -13    2.20    1.30
   1  17 -13   -2.90    1.50
   1  17 -13    1.40    2.50
   1  17 -13   -2.30    1.40
  -1 -17  13   -0.50    1.40
  -1 -17  13   -0.90    1.30
  -1 -17  13   -0.10    1.00
   1  16 -13    3.20    1.30
   1  16 -13    1.00    1.50
   1  16 -13    2.00    1.30
   1  16 -13   -2.60    1.50
   1  16 -13   -0.90    1.30
  -1 -16  13   -0.60    1.00
  -1 -16  13    2.80    1.40
  -1 -16  13    3.00    1.50
   1  15 -13    2.50    1.60
   1  15 -13    5.80    1.50
   1  15 -13    2.70    1.60
   1  15 -13   -0.60    1.50
   1  15 -13    3.50    1.30
  -1 -15  13    3.00    1.20
  -1 -15  13    1.80    1.30
  -1 -15  13    0.80    1.30
   1  14 -13   -1.20    1.40
   1  14 -13    1.20    1.40
   1  14 -13    1.00    1.40
   1  14 -13   -1.20    1.00
   1  14 -13    0.50    1.30
  -1 -14  13   -1.30    0.90
  -1 -14  13    0.20    1.20
  -1 -14  13    0.20    1.20
   1  13 -13    3.00    1.30
   1  13 -13    3.90    1.40
   1  13 -13    5.20    1.70
   1  13 -13    5.30    1.60
   1  13 -13    5.70    1.60
  -1 -13  13    5.00    0.90
  -1 -13  13    4.40    1.50
  -1 -13  13    5.50    1.50
  -1 -13  13    5.00    1.20
  -1 -13  13    5.40    1.40
  -1 -13  13    6.30    1.50
   1  12 -13    1.20    1.10
   1  12 -13   -0.10    1.30
   1  12 -13   -2.60    1.30
   1  12 -13    0.10    1.00
  -1 -12  13   -0.20    0.70
  -1 -12  13   -1.30    1.00
  -1 -12  13   -0.50    1.10
  -1 -12  13    1.40    1.20
  -1 -12  13   -1.00    1.10
  -1 -12  13   -0.40    0.90
   1  11 -13    0.70    1.40
   1  11 -13    1.00    1.10
   1  11 -13    0.20    1.00
   1  11 -13   -0.80    1.10
   1  11 -13    0.50    1.50
  -1 -11  13    1.90    1.10
  -1 -11  13   -0.30    0.70
  -1 -11  13    0.10    0.90
  -1 -11  13    0.40    1.20
  -1 -11  13   -0.30    1.00
  -1 -11  13   -0.10    1.20
   1  10 -13   74.49    4.10
   1  10 -13   82.39    4.20
   1  10 -13   72.19    4.40
   1  10 -13   77.99    4.50
   1  10 -13   78.79    4.30
  -1 -10  13   75.59    3.90
  -1 -10  13   83.79    4.10
  -1 -10  13   73.49    4.20
  -1 -10  13   78.89    4.20
  -1 -10  13   75.79    4.20
   1   9 -13   10.10    1.80
   1   9 -13   14.00    1.80
   1   9 -13   11.80    1.50
   1   9 -13   13.80    1.40
   1   9 -13   12.60    1.80
   1   9 -13   14.60    1.70
  -1  -9  13   10.60    1.50
  -1  -9  13   11.10    1.50
  -1  -9  13   11.60    1.60
  -1  -9  13   13.80    1.70
  -1  -9  13   13.30    1.70
   1   8 -13   55.49    3.10
   1   8 -13   58.09    3.60
   1   8 -13   55.89    3.50
   1   8 -13   50.99    3.40
   1   8 -13   53.99    2.90
  -1  -8  13   58.69    3.30
  -1  -8  13   50.69    3.30
  -1  -8  13   51.59    3.20
  -1  -8  13   56.29    3.20
  -1  -8  13   54.19    3.00
   1   7 -13  151.28    6.70
   1   7 -13  152.28    7.10
   1   7 -13  144.79    7.00
   1   7 -13  158.58    7.20
   1   7 -13  157.08    6.90
   1   7 -13  158.48    7.20
  -1  -7  13  154.18    7.00
  -1  -7  13  166.78    7.00
  -1  -7  13  155.18    7.00
  -1  -7  13  148.19    6.90
  -1  -7  13  158.48    6.80
   1   6 -13   69.29    3.50
   1   6 -13   71.59    4.00
   1   6 -13   71.39    3.90
   1   6 -13   63.19    3.40
   1   6 -13   63.39    3.80
   1   6 -13   69.79    3.60
  -1  -6  13   63.69    3.60
  -1  -6  13   72.99    3.70
  -1  -6  13   67.39    3.70
  -1  -6  13   64.99    3.30
  -1  -6  13   74.49    3.60
   1   5 -13   22.80    2.30
   1   5 -13   23.10    1.50
   1   5 -13   18.60    2.00
   1   5 -13   18.80    1.80
   1   5 -13   20.60    1.80
   1   5 -13   21.30    2.10
  -1  -5  13   22.30    2.00
  -1  -5  13   20.20    1.90
  -1  -5  13   21.70    2.00
  -1  -5  13   22.90    1.90
  -1  -5  13   21.10    1.60
   1   4 -13   -0.60    0.90
   1   4 -13    1.60    0.90
   1   4 -13    1.10    1.30
   1   4 -13    1.00    1.00
   1   4 -13   -0.10    0.70
  -1  -4  13    0.90    0.90
  -1  -4  13    0.40    0.90
  -1  -4  13   -1.10    0.70
  -1  -4  13    1.70    1.50
  -1  -4  13    0.90    0.90
  -1  -4  13    1.10    0.90
   1   3 -13    2.60    1.10
   1   3 -13    2.10    1.00
   1   3 -13    2.10    1.00
   1   3 -13    2.00    1.10
  -1  -3  13    3.00    0.80
  -1  -3  13    2.50    0.90
  -1  -3  13    1.30    0.90
  -1  -3  13    2.90    1.00
  -1  -3  13    1.80    1.00
   1   2 -13   -0.90    0.90
   1   2 -13    0.00    0.60
   1   2 -13    0.60    0.90
   1   2 -13   -0.10    1.00
   1   2 -13    0.30    0.90
  -1  -2  13    0.20    0.80
  -1  -2  13   -1.20    0.80
  -1  -2  13   -1.10    0.60
  -1  -2  13    1.60    0.90
  -1  -2  13   -0.70    0.80
  -1  -2  13    0.60    0.80
   1   1 -13   25.00    2.00
   1   1 -13   30.00    3.20
   1   1 -13   21.90    2.00
   1   1 -13   25.10    1.60
   1   1 -13   21.20    2.10
  -1  -1  13   21.80    1.80
  -1  -1  13   23.30    1.80
  -1  -1  13   23.00    1.90
  -1  -1  13   27.00    1.60
  -1  -1  13   21.00    2.00
   1   0 -13    1.80    1.00
   1   0 -13   -1.50    0.80
   1   0 -13    1.20    0.90
   1   0 -13   -0.40    0.90
  -1   0  13    1.20    0.80
  -1   0  13    1.40    0.90
  -1   0  13   -0.60    0.80
  -1   0  13    0.10    0.70
  -1   0  13    0.50    0.80
  -1   0  13    0.70    0.60
   1  -1 -13   20.00    1.90
   1  -1 -13   22.10    2.10
   1  -1 -13   24.90    2.00
   1  -1 -13   25.70    2.00
  -1   1  13   24.00    2.30
  -1   1  13   29.10    1.60
  -1   1  13   26.10    1.90
  -1   1  13   23.60    1.70
  -1   1  13   22.00    2.00
  -1   1  13   18.80    1.80
   1  -2 -13    0.20    0.90
   1  -2 -13   -1.50    0.80
   1  -2 -13    0.00    0.90
   1  -2 -13    1.00    0.90
  -1   2  13   -0.50    0.80
  -1   2  13   -0.20    0.70
  -1   2  13    1.10    0.90
  -1   2  13    0.10    0.80
  -1   2  13   -0.30    0.60
  -1   2  13    0.40    0.70
   1  -3 -13    3.50    1.10
   1  -3 -13    1.70    0.90
   1  -3 -13    3.80    1.00
   1  -3 -13    2.40    1.10
  -1   3  13    4.10    0.80
  -1   3  13    3.40    0.80
  -1   3  13    3.20    1.00
  -1   3  13    2.20    0.90
  -1   3  13    2.90    1.00
  -1   3  13    3.00    0.80
   1  -4 -13    1.00    1.00
   1  -4 -13    0.60    0.80
   1  -4 -13   -0.10    0.80
   1  -4 -13    2.30    1.00
   1  -4 -13    2.60    1.00
  -1   4  13    0.70    0.70
  -1   4  13    0.30    0.80
  -1   4  13    0.20    0.80
  -1   4  13   -0.30    0.90
  -1   4  13   -0.20    0.70
  -1   4  13    0.60    0.60
   1  -5 -13   22.20    2.00
   1  -5 -13   24.00    1.90
   1  -5 -13   23.50    1.80
   1  -5 -13   18.90    2.10
   1  -5 -13   20.60    2.00
  -1   5  13   21.30    2.00
  -1   5  13   18.00    1.50
  -1   5  13   22.70    1.80
  -1   5  13   19.80    1.80
  -1   5  13   21.00    1.50
  -1   5  13   22.50    1.70
   1  -6 -13   64.89    3.60
   1  -6 -13   64.59    3.40
   1  -6 -13   69.09    3.40
   1  -6 -13   66.39    3.70
   1  -6 -13   66.39    3.50
  -1   6  13   63.59    3.30
  -1   6  13   62.79    3.50
  -1   6  13   61.59    3.30
  -1   6  13   59.89    3.00
  -1   6  13   57.29    2.90
  -1   6  13   67.39    3.10
   1  -7 -13  164.18    6.90
   1  -7 -13  159.08    7.10
   1  -7 -13  150.78    7.00
   1  -7 -13  160.38    6.80
   1  -7 -13  162.08    6.90
  -1   7  13  161.88    6.40
  -1   7  13  142.29    6.90
  -1   7  13  149.99    6.80
  -1   7  13  150.88    6.70
  -1   7  13  151.18    6.30
  -1   7  13  156.38    6.60
   1  -8 -13   47.60    3.30
   1  -8 -13   49.10    3.50
   1  -8 -13   56.89    3.30
   1  -8 -13   55.89    3.40
   1  -8 -13   53.69    3.20
  -1   8  13   57.09    3.20
  -1   8  13   52.79    2.80
  -1   8  13   49.00    2.90
  -1   8  13   52.29    2.50
  -1   8  13   53.39    3.00
  -1   8  13   54.99    2.50
   1  -9 -13    7.80    1.50
   1  -9 -13   10.90    1.50
   1  -9 -13   14.10    1.80
   1  -9 -13   12.70    1.60
  -1   9  13   11.60    1.60
  -1   9  13   10.00    1.00
  -1   9  13   10.90    1.00
  -1   9  13    9.60    1.50
  -1   9  13    9.00    2.20
  -1   9  13   11.60    1.50
   1 -10 -13   77.99    4.10
   1 -10 -13   80.99    4.10
   1 -10 -13   77.99    4.30
  -1  10  13   79.69    3.90
  -1  10  13   74.89    4.10
  -1  10  13   76.59    3.30
  -1  10  13   75.79    3.90
  -1  10  13   76.39    4.00
  -1  10  13   73.39    3.20
   1 -11 -13    0.00    1.00
   1 -11 -13    0.90    1.20
   1 -11 -13    0.70    1.10
  -1  11  13    0.60    0.90
  -1  11  13    0.10    0.90
  -1  11  13   -0.30    1.00
  -1  11  13    2.80    1.10
   1 -12 -13    1.50    1.20
   1 -12 -13    0.90    1.20
   1 -12 -13    1.40    1.20
  -1  12  13    0.00    0.90
  -1  12  13    0.20    1.10
  -1  12  13   -2.00    0.90
  -1  12  13    0.50    1.00
  -1  12  13    0.20    1.30
  -1  12  13    1.00    1.00
   1 -13 -13    5.00    1.40
  -1  13  13    2.90    1.20
  -1  13  13    4.20    1.30
  -1  13  13    4.30    1.30
  -1  13  13    4.20    1.30
  -1  13  13    6.00    1.90
   1 -14 -13   -1.50    1.10
   1 -14 -13   -1.10    1.10
  -1  14  13   -0.50    1.50
  -1  14  13   -0.20    1.20
  -1  14  13    1.20    1.10
  -1  14  13   -0.20    1.00
  -1  14  13    1.00    1.20
  -1  14  13   -0.40    1.00
   1 -15 -13    2.80    1.40
   1 -15 -13    0.40    1.30
  -1  15  13    3.80    1.20
  -1  15  13    3.40    1.90
  -1  15  13    3.10    1.40
  -1  15  13    2.70    1.70
   1 -16 -13    0.00    1.20
   1 -16 -13    1.20    1.40
   1 -16 -13    3.30    1.40
  -1  16  13    1.50    1.70
  -1  16  13    0.40    1.40
  -1  16  13    0.30    1.30
  -1  16  13    1.80    1.20
  -1  16  13    2.30    1.30
  -1  16  13    4.30    1.90
   1 -17 -13    1.90    1.50
   1 -17 -13   -1.80    1.10
  -1  17  13    0.00    1.20
  -1  17  13    0.70    1.30
  -1  17  13   -0.60    1.10
  -1  17  13   -2.60    1.60
  -1  17  13   -0.50    1.10
  -1  17  13   -1.50    1.30
  -1  17  13   -0.60    1.20
   1  17 -12    6.00    2.20
   1  17 -12    4.10    1.80
   1  17 -12    5.40    1.70
   1  17 -12    5.40    1.50
   1  17 -12    3.10    1.80
  -1 -17  12    4.90    1.60
  -1 -17  12    5.20    1.20
  -1 -17  12    6.40    1.70
   1  16 -12   13.10    2.30
   1  16 -12    8.70    2.00
   1  16 -12   11.60    2.00
   1  16 -12   10.20    2.10
   1  16 -12   12.50    1.90
  -1 -16  12    9.40    1.70
  -1 -16  12   13.00    2.00
  -1 -16  12   11.40    1.50
   1  15 -12    1.00    1.10
   1  15 -12   -0.40    1.30
   1  15 -12    0.40    1.10
   1  15 -12   -1.60    1.30
   1  15 -12   -0.70    1.20
  -1 -15  12    2.10    1.40
  -1 -15  12   -2.40    1.00
  -1 -15  12    0.50    1.00
   1  14 -12   -0.90    1.30
   1  14 -12    0.50    1.40
   1  14 -12   -0.40    1.20
   1  14 -12    0.40    1.10
   1  14 -12    1.70    1.20
  -1 -14  12    0.60    1.10
  -1 -14  12   -0.30    0.90
  -1 -14  12   -1.00    1.20
  -1 -14  12    0.40    1.20
  -1 -14  12    1.20    1.20
   1  13 -12    4.50    1.60
   1  13 -12    9.10    1.80
   1  13 -12    7.90    1.50
   1  13 -12    6.40    1.50
  -1 -13  12    8.70    1.30
  -1 -13  12    8.00    1.50
  -1 -13  12    5.60    1.40
  -1 -13  12    5.30    1.30
  -1 -13  12    6.90    1.60
   1  12 -12   88.79    5.20
   1  12 -12  105.29    5.10
   1  12 -12   94.19    5.10
  -1 -12  12  104.49    5.00
  -1 -12  12   98.59    4.80
  -1 -12  12  103.09    4.40
  -1 -12  12   99.89    5.40
  -1 -12  12   98.99    5.00
  -1 -12  12   93.89    4.60
   1  11 -12    3.80    1.50
   1  11 -12    3.10    1.10
   1  11 -12    1.10    1.00
   1  11 -12    1.10    1.40
   1  11 -12    2.90    1.20
  -1 -11  12    3.50    1.30
  -1 -11  12    2.10    1.00
  -1 -11  12    1.10    1.00
  -1 -11  12    2.90    1.20
  -1 -11  12    2.90    1.20
   1  10 -12    3.70    1.10
   1  10 -12    5.00    1.60
   1  10 -12    5.60    1.30
   1  10 -12    4.70    1.30
   1  10 -12    7.10    1.50
  -1 -10  12    4.60    1.30
  -1 -10  12    5.40    1.20
  -1 -10  12    3.80    1.20
  -1 -10  12    4.20    1.20
  -1 -10  12    4.80    1.10
   1   9 -12    6.10    1.40
   1   9 -12    7.20    1.50
   1   9 -12    4.80    1.30
   1   9 -12    5.90    1.10
   1   9 -12    6.90    1.60
   1   9 -12    6.80    1.30
  -1  -9  12    8.60    1.30
  -1  -9  12    5.80    1.30
  -1  -9  12    4.40    1.20
  -1  -9  12    5.00    1.20
  -1  -9  12    5.70    1.30
   1   8 -12   16.20    1.80
   1   8 -12   13.30    1.70
   1   8 -12   16.60    1.90
   1   8 -12   13.00    1.70
   1   8 -12   14.70    1.50
   1   8 -12   13.50    1.90
  -1  -8  12   14.20    1.60
  -1  -8  12   18.80    1.90
  -1  -8  12   12.90    1.40
  -1  -8  12   16.30    1.70
   1   7 -12  105.39    4.60
   1   7 -12   97.89    4.90
   1   7 -12   98.49    4.70
   1   7 -12  102.39    4.80
   1   7 -12   99.39    5.00
   1   7 -12   95.19    4.90
  -1  -7  12  100.09    4.80
  -1  -7  12   95.79    4.50
  -1  -7  12   99.99    4.80
  -1  -7  12   99.09    4.80
   1   6 -12   99.99    4.80
   1   6 -12   94.09    4.40
   1   6 -12   96.59    4.30
   1   6 -12   98.39    4.50
   1   6 -12   96.39    6.30
   1   6 -12   90.59    4.70
  -1  -6  12   94.89    4.60
  -1  -6  12   93.89    4.60
  -1  -6  12   92.19    4.50
  -1  -6  12   91.89    4.30
   1   5 -12   22.30    1.50
   1   5 -12   19.10    1.90
   1   5 -12   17.70    1.60
   1   5 -12   23.30    1.80
   1   5 -12   21.80    1.80
   1   5 -12   22.20    2.00
   1   5 -12   18.30    1.90
  -1  -5  12   19.90    1.60
  -1  -5  12   16.80    1.70
  -1  -5  12   20.50    1.80
  -1  -5  12   20.00    1.90
  -1  -5  12   20.00    1.80
   1   4 -12   18.30    1.60
   1   4 -12   15.40    1.70
   1   4 -12   19.00    2.00
   1   4 -12   18.30    1.60
   1   4 -12   16.50    2.00
  -1  -4  12   18.30    1.70
  -1  -4  12   17.80    1.40
  -1  -4  12   18.80    1.70
  -1  -4  12   19.90    1.70
  -1  -4  12   16.80    1.60
  -1  -4  12   18.60    1.80
   1   3 -12   68.59    3.70
   1   3 -12   64.29    5.00
   1   3 -12   72.09    3.50
   1   3 -12   69.79    3.60
   1   3 -12   72.89    3.80
  -1  -3  12   73.49    3.60
  -1  -3  12   67.19    3.60
  -1  -3  12   73.99    4.70
  -1  -3  12   74.69    3.30
  -1  -3  12   76.69    3.60
  -1  -3  12   72.69    3.60
   1   2 -12  109.89    5.00
   1   2 -12  103.89    5.20
   1   2 -12  107.49    5.00
   1   2 -12  109.39    5.20
   1   2 -12  117.79    5.10
  -1  -2  12  110.09    5.00
  -1  -2  12  108.19    4.90
  -1  -2  12  115.29    5.00
  -1  -2  12  100.69    4.80
  -1  -2  12  106.29    5.50
  -1  -2  12  103.99    4.60
   1   1 -12    5.50    1.10
   1   1 -12    6.00    1.20
   1   1 -12    6.70    0.90
   1   1 -12    7.10    1.10
   1   1 -12    7.00    1.20
  -1  -1  12    4.60    1.10
  -1  -1  12    6.70    1.00
  -1  -1  12    6.00    1.10
  -1  -1  12    5.20    0.80
  -1  -1  12    7.40    1.10
  -1  -1  12    7.30    1.10
   1   0 -12  124.59    5.40
   1   0 -12  129.99    5.70
   1   0 -12  130.89    5.90
   1   0 -12  124.59    5.90
   1   0 -12  132.99    5.80
  -1   0  12  136.99    5.60
  -1   0  12  131.89    5.80
  -1   0  12  127.59    5.40
  -1   0  12  123.89    5.70
  -1   0  12  132.79    5.70
  -1   0  12  130.49    5.60
   1  -1 -12    6.40    1.30
   1  -1 -12    6.70    1.20
   1  -1 -12    4.50    1.00
   1  -1 -12    5.80    1.20
   1  -1 -12    6.80    0.80
  -1   1  12    5.90    1.00
  -1   1  12    5.70    1.10
  -1   1  12    6.70    1.00
  -1   1  12    7.50    1.10
  -1   1  12    6.60    0.90
  -1   1  12    4.60    0.90
   1  -2 -12  116.69    6.00
   1  -2 -12  112.59    4.90
   1  -2 -12  106.99    5.10
   1  -2 -12  114.89    5.20
  -1   2  12  102.19    4.70
  -1   2  12  107.49    4.90
  -1   2  12  115.39    5.30
  -1   2  12  106.09    4.90
  -1   2  12  110.69    4.60
  -1   2  12  103.79    4.80
   1  -3 -12   75.89    4.10
   1  -3 -12   72.89    3.60
   1  -3 -12   77.49    3.30
   1  -3 -12   75.69    3.90
  -1   3  12   71.49    3.40
  -1   3  12   76.99    4.90
  -1   3  12   71.99    3.30
  -1   3  12   69.39    3.60
  -1   3  12   68.99    3.50
   1  -4 -12   17.30    1.80
   1  -4 -12   17.90    1.70
   1  -4 -12   15.90    1.60
   1  -4 -12   19.80    2.70
   1  -4 -12   16.10    1.50
  -1   4  12   17.70    1.60
  -1   4  12   17.70    1.60
  -1   4  12   16.20    1.30
  -1   4  12   17.00    1.40
  -1   4  12   15.90    2.10
  -1   4  12   18.60    1.30
   1  -5 -12   23.60    3.10
   1  -5 -12   21.20    1.80
   1  -5 -12   22.80    1.90
   1  -5 -12   21.40    1.70
   1  -5 -12   21.40    2.00
  -1   5  12   21.10    1.80
  -1   5  12   22.90    2.00
  -1   5  12   19.70    1.40
  -1   5  12   20.30    1.70
  -1   5  12   21.50    1.50
  -1   5  12   20.00    1.50
   1  -6 -12   97.39    4.40
   1  -6 -12   93.09    4.40
   1  -6 -12   86.89    4.50
   1  -6 -12   92.39    4.40
   1  -6 -12   85.29    4.60
  -1   6  12   94.09    4.10
  -1   6  12   88.99    4.40
  -1   6  12   98.89    5.30
  -1   6  12   94.19    3.90
  -1   6  12   86.89    3.90
  -1   6  12   89.99    4.30
   1  -7 -12  102.69    4.60
   1  -7 -12   98.89    4.70
   1  -7 -12   96.69    4.60
   1  -7 -12   97.09    4.80
   1  -7 -12  100.39    4.80
  -1   7  12   93.19    4.10
  -1   7  12   92.99    4.30
  -1   7  12   97.99    4.70
  -1   7  12   91.39    4.50
  -1   7  12   97.89    4.10
  -1   7  12   95.99    4.60
   1  -8 -12   14.80    1.60
   1  -8 -12   14.10    1.60
   1  -8 -12   13.80    1.80
   1  -8 -12   15.10    1.80
   1  -8 -12   12.40    1.60
  -1   8  12   12.90    1.40
  -1   8  12   13.80    1.10
  -1   8  12   14.10    1.40
  -1   8  12   12.80    1.00
  -1   8  12   13.70    1.50
  -1   8  12   13.80    1.60
   1  -9 -12    7.80    1.60
   1  -9 -12    6.80    1.40
   1  -9 -12    8.30    1.30
   1  -9 -12    7.90    1.40
   1  -9 -12    5.30    1.40
  -1   9  12    8.70    1.30
  -1   9  12    5.20    1.10
  -1   9  12    6.80    0.70
  -1   9  12    6.00    1.10
  -1   9  12    5.40    0.60
  -1   9  12    5.50    1.30
   1 -10 -12    4.80    1.30
   1 -10 -12    4.80    1.30
   1 -10 -12    4.90    1.20
   1 -10 -12    4.30    1.20
  -1  10  12    3.90    1.00
  -1  10  12    4.20    1.50
  -1  10  12    2.80    1.00
  -1  10  12    4.60    1.30
   1 -11 -12    1.20    1.10
   1 -11 -12    1.70    1.00
   1 -11 -12    1.30    1.20
   1 -11 -12    0.80    1.00
  -1  11  12    1.60    1.00
  -1  11  12   -0.20    1.00
  -1  11  12    2.10    1.00
   1 -12 -12  103.39    5.10
   1 -12 -12   97.29    4.80
   1 -12 -12   99.79    4.90
   1 -12 -12  103.89    5.20
   1 -12 -12  101.59    5.00
  -1  12  12  100.99    4.90
  -1  12  12  107.19    5.10
  -1  12  12  101.19    5.10
   1 -13 -12    7.50    1.50
   1 -13 -12    8.10    1.40
   1 -13 -12    7.10    1.40
  -1  13  12    7.80    1.40
  -1  13  12    5.90    1.80
  -1  13  12    6.60    1.40
  -1  13  12    7.00    1.40
   1 -14 -12    0.40    1.20
   1 -14 -12    0.10    1.00
   1 -14 -12   -1.20    1.00
  -1  14  12    0.00    1.00
  -1  14  12   -0.10    1.40
  -1  14  12   -0.80    1.00
  -1  14  12    0.30    1.00
  -1  14  12   -0.10    1.20
  -1  14  12    0.50    1.10
   1 -15 -12    0.30    1.10
   1 -15 -12    0.90    1.20
   1 -15 -12    0.80    1.20
  -1  15  12   -1.00    0.90
  -1  15  12   -0.50    1.10
  -1  15  12   -0.70    1.00
  -1  15  12   -0.90    1.00
  -1  15  12   -0.70    1.00
  -1  15  12    2.00    1.60
   1 -16 -12   12.00    2.00
   1 -16 -12    8.30    1.70
  -1  16  12    8.50    1.60
  -1  16  12    9.70    1.70
  -1  16  12    9.60    1.60
  -1  16  12   11.70    1.70
  -1  16  12    9.30    2.30
  -1  16  12   10.40    2.20
   1 -17 -12    4.20    1.60
   1 -17 -12    5.40    1.50
  -1  17  12    2.90    1.30
  -1  17  12    6.00    1.50
  -1  17  12    4.20    1.30
  -1  17  12    5.00    1.60
  -1  17  12    5.50    1.50
  -1  17  12    6.30    2.20
  -1  17  12    2.80    1.60
   1  18 -11    2.60    1.30
   1  18 -11   -0.20    1.50
   1  18 -11    2.80    1.30
   1  18 -11    2.90    1.60
   1  18 -11   -2.00    1.40
  -1 -18  11    1.80    1.40
  -1 -18  11    0.80    1.00
  -1 -18  11    0.50    1.50
   1  17 -11    2.00    1.30
   1  17 -11   -1.00    1.40
   1  17 -11    1.80    1.50
   1  17 -11    0.90    1.50
  -1 -17  11    2.20    1.40
  -1 -17  11   -1.30    1.30
  -1 -17  11    1.00    0.90
   1  16 -11    4.00    1.60
   1  16 -11    4.70    1.40
   1  16 -11    5.40    1.70
   1  16 -11    3.00    1.30
   1  16 -11    5.20    1.70
  -1 -16  11    5.30    1.50
  -1 -16  11    3.60    1.00
  -1 -16  11    8.60    1.70
   1  15 -11    0.30    1.40
   1  15 -11   -0.20    1.30
   1  15 -11    1.20    1.10
   1  15 -11   -0.40    1.20
   1  15 -11    0.20    1.10
  -1 -15  11    1.20    1.30
  -1 -15  11   -0.80    1.10
  -1 -15  11    0.20    1.20
  -1 -15  11   -1.00    0.80
   1  14 -11    2.50    1.20
   1  14 -11    1.80    1.70
   1  14 -11    4.10    1.50
   1  14 -11    4.60    1.40
   1  14 -11    6.00    1.60
  -1 -14  11    4.20    1.60
  -1 -14  11    1.30    1.10
  -1 -14  11    3.80    1.40
  -1 -14  11    4.30    1.40
  -1 -14  11    5.50    1.10
   1  13 -11    5.30    1.60
   1  13 -11    4.20    1.50
   1  13 -11    4.90    1.30
   1  13 -11    5.30    1.30
  -1 -13  11    4.80    1.20
  -1 -13  11    4.40    1.30
  -1 -13  11    3.20    1.30
  -1 -13  11    4.30    1.10
  -1 -13  11    4.00    1.30
   1  12 -11   80.99    5.00
   1  12 -11   79.89    4.60
   1  12 -11   79.79    4.40
   1  12 -11   83.59    4.70
   1  12 -11   84.79    4.40
  -1 -12  11   88.39    4.50
  -1 -12  11   79.59    4.20
  -1 -12  11   76.29    4.30
  -1 -12  11   94.19    4.50
   1  11 -11   11.00    1.70
   1  11 -11   11.80    1.60
   1  11 -11   12.30    1.80
   1  11 -11   10.30    1.80
   1  11 -11   10.60    1.70
  -1 -11  11   11.10    1.50
  -1 -11  11    9.80    1.50
  -1 -11  11   10.70    1.60
  -1 -11  11   12.00    1.40
  -1 -11  11    9.80    1.50
   1  10 -11  199.18    8.30
   1  10 -11  189.98    8.40
   1  10 -11  191.18    8.30
   1  10 -11  177.28    8.30
   1  10 -11  195.58    7.80
   1  10 -11  191.78    8.50
  -1 -10  11  183.88    8.20
  -1 -10  11  187.78    8.20
  -1 -10  11  187.48    8.30
  -1 -10  11  183.58    8.10
  -1 -10  11  195.48    8.00
   1   9 -11    1.20    1.00
   1   9 -11    2.50    1.30
   1   9 -11    0.10    0.70
   1   9 -11   -0.10    0.90
   1   9 -11    1.40    1.20
   1   9 -11    1.10    0.90
  -1  -9  11    0.70    0.90
  -1  -9  11    0.90    0.90
  -1  -9  11   -1.00    0.90
  -1  -9  11    0.50    0.90
  -1  -9  11    0.40    0.80
   1   8 -11   -0.50    0.80
   1   8 -11    1.40    0.70
   1   8 -11    0.30    1.10
   1   8 -11    0.70    1.10
   1   8 -11    1.10    0.90
   1   8 -11    1.00    1.00
  -1  -8  11   -0.10    0.90
  -1  -8  11   -0.10    0.80
  -1  -8  11   -0.20    0.80
  -1  -8  11    0.60    0.90
   1   7 -11   10.00    1.50
   1   7 -11   13.30    1.30
   1   7 -11   13.00    1.40
   1   7 -11   13.00    1.50
  -1  -7  11   10.90    1.20
  -1  -7  11   11.70    1.60
  -1  -7  11   13.60    1.40
  -1  -7  11   11.10    1.40
  -1  -7  11   14.00    1.50
   1   6 -11    1.90    1.00
   1   6 -11    0.10    1.00
   1   6 -11    1.60    0.80
   1   6 -11    0.60    0.80
   1   6 -11    1.20    0.80
   1   6 -11    1.50    0.90
  -1  -6  11    0.00    0.70
  -1  -6  11    0.40    0.80
  -1  -6  11   -0.10    0.70
  -1  -6  11    2.50    0.90
  -1  -6  11    0.90    0.90
   1   5 -11    0.70    0.90
   1   5 -11   -0.30    0.70
   1   5 -11    0.80    0.80
   1   5 -11    1.00    0.60
   1   5 -11    1.00    0.80
   1   5 -11    0.00    0.70
   1   5 -11    1.00    1.00
  -1  -5  11    0.20    0.60
  -1  -5  11    2.00    0.90
  -1  -5  11    1.70    0.80
  -1  -5  11    0.80    0.80
  -1  -5  11    0.30    0.80
   1   4 -11   46.80    2.40
   1   4 -11   46.80    2.70
   1   4 -11   46.40    2.80
   1   4 -11   47.30    2.60
   1   4 -11   47.80    2.80
   1   4 -11   45.20    2.40
   1   4 -11   45.90    2.60
  -1  -4  11   46.60    2.60
  -1  -4  11   44.20    2.30
  -1  -4  11   47.30    2.60
  -1  -4  11   46.10    2.60
  -1  -4  11   49.30    2.70
   1   3 -11   25.00    2.00
   1   3 -11   22.50    1.80
   1   3 -11   26.80    2.10
  -1  -3  11   27.60    1.90
  -1  -3  11   22.60    1.90
  -1  -3  11   30.00    1.90
  -1  -3  11   23.40    1.80
  -1  -3  11   24.10    1.80
  -1  -3  11   27.20    1.60
   1   2 -11   98.09    4.60
   1   2 -11   98.59    4.60
   1   2 -11  104.89    4.70
   1   2 -11  102.19    4.80
  -1  -2  11  103.09    4.60
  -1  -2  11  104.99    4.60
  -1  -2  11   97.39    4.60
  -1  -2  11  105.09    4.30
  -1  -2  11   98.29    4.60
  -1  -2  11   93.29    4.50
   1   1 -11   37.40    2.20
   1   1 -11   31.90    2.20
   1   1 -11   35.30    2.40
   1   1 -11   31.80    2.20
   1   1 -11   35.40    1.90
  -1  -1  11   37.30    2.20
  -1  -1  11   34.00    2.20
  -1  -1  11   37.20    2.10
  -1  -1  11   36.60    2.10
  -1  -1  11   33.80    2.10
  -1  -1  11   36.20    1.90
   1   0 -11    1.00    0.80
   1   0 -11   -1.00    0.70
   1   0 -11   -0.10    0.50
   1   0 -11   -0.20    0.80
   1   0 -11   -1.10    0.70
  -1   0  11    0.10    0.60
  -1   0  11    0.00    0.70
  -1   0  11   -0.30    0.50
  -1   0  11    0.70    0.60
  -1   0  11    0.60    0.70
  -1   0  11    0.20    0.70
   1  -1 -11   39.30    2.40
   1  -1 -11   38.10    2.30
   1  -1 -11   35.70    2.20
   1  -1 -11   35.60    2.00
   1  -1 -11   38.90    2.30
   1  -1 -11   33.50    2.10
  -1   1  11   30.50    2.10
  -1   1  11   36.90    2.10
  -1   1  11   34.30    2.00
  -1   1  11   34.30    2.20
  -1   1  11   32.50    2.10
  -1   1  11   38.20    1.90
   1  -2 -11  102.69    4.60
   1  -2 -11  103.39    4.80
   1  -2 -11  103.19    4.60
   1  -2 -11   99.29    4.60
   1  -2 -11   98.49    4.70
  -1   2  11  101.19    4.60
  -1   2  11   98.79    4.70
  -1   2  11   97.69    4.40
  -1   2  11  104.29    4.30
  -1   2  11  111.29    4.40
  -1   2  11   99.39    4.50
   1  -3 -11   26.90    1.80
   1  -3 -11   27.10    2.00
   1  -3 -11   24.40    2.00
   1  -3 -11   25.60    1.60
   1  -3 -11   27.40    1.70
   1  -3 -11   20.80    1.80
  -1   3  11   26.20    1.90
  -1   3  11   24.00    1.50
  -1   3  11   24.10    1.70
  -1   3  11   22.70    1.50
  -1   3  11   27.80    1.60
  -1   3  11   26.70    1.60
  -1   3  11   25.60    1.80
   1  -4 -11   47.90    2.70
   1  -4 -11   47.00    2.40
   1  -4 -11   45.70    2.50
   1  -4 -11   44.30    2.60
   1  -4 -11   46.20    2.80
  -1   4  11   42.00    2.20
  -1   4  11   43.40    2.30
  -1   4  11   43.40    2.20
  -1   4  11   44.90    2.60
  -1   4  11   42.80    2.50
  -1   4  11   46.90    2.50
  -1   4  11   50.49    2.40
   1  -5 -11    0.60    0.70
   1  -5 -11    0.10    0.80
   1  -5 -11    0.20    0.90
   1  -5 -11    0.70    0.80
   1  -5 -11    0.00    0.80
  -1   5  11    0.50    0.70
  -1   5  11    0.40    0.50
  -1   5  11    0.60    0.60
  -1   5  11    1.10    0.70
  -1   5  11    0.20    0.50
  -1   5  11    1.80    0.90
   1  -6 -11    1.10    1.10
   1  -6 -11    1.10    0.90
   1  -6 -11   -0.20    0.80
   1  -6 -11    1.10    0.90
   1  -6 -11    0.90    0.80
  -1   6  11   -0.10    0.60
  -1   6  11    0.60    0.70
  -1   6  11    1.10    0.70
  -1   6  11    2.00    0.90
  -1   6  11   -0.60    0.50
  -1   6  11    1.40    0.60
   1  -7 -11   15.00    2.30
   1  -7 -11   10.30    1.30
   1  -7 -11   11.00    1.40
   1  -7 -11   15.40    1.70
   1  -7 -11   15.50    1.90
  -1   7  11    9.00    2.00
  -1   7  11   14.20    1.40
  -1   7  11   12.00    1.30
  -1   7  11   11.20    1.10
  -1   7  11   12.90    1.00
  -1   7  11   11.10    1.10
   1  -8 -11   -1.90    1.60
   1  -8 -11    0.10    0.90
   1  -8 -11    0.30    0.90
   1  -8 -11    1.10    0.90
   1  -8 -11    0.70    1.10
  -1   8  11    1.40    0.80
  -1   8  11    0.00    0.40
  -1   8  11   -0.50    0.40
  -1   8  11   -0.20    0.60
  -1   8  11    0.40    0.90
   1  -9 -11    1.00    1.20
   1  -9 -11   -0.10    1.00
   1  -9 -11    0.60    0.90
   1  -9 -11    1.70    1.00
   1  -9 -11    1.00    1.00
  -1   9  11    0.80    0.80
  -1   9  11   -0.60    0.90
  -1   9  11    2.00    0.90
   1 -10 -11  185.58    8.20
   1 -10 -11  189.68    8.20
   1 -10 -11  194.38    8.10
   1 -10 -11  189.28    8.00
   1 -10 -11  186.18    8.20
   1 -10 -11  185.18    8.20
   1 -10 -11  183.38    8.40
  -1  10  11  193.78    8.10
  -1  10  11  190.38    8.10
   1 -11 -11   10.60    1.50
   1 -11 -11   10.20    1.40
   1 -11 -11   11.90    1.40
   1 -11 -11    9.30    1.50
   1 -11 -11    8.90    1.30
  -1  11  11   10.40    2.20
  -1  11  11    9.50    1.40
   1 -12 -11   78.59    4.10
   1 -12 -11   87.49    4.20
   1 -12 -11   83.09    4.20
  -1  12  11   82.29    4.20
  -1  12  11   82.79    4.30
  -1  12  11   84.29    4.20
   1 -13 -11    4.30    1.20
   1 -13 -11    4.50    1.20
   1 -13 -11    4.00    1.30
  -1  13  11    7.40    1.30
  -1  13  11    5.50    1.60
  -1  13  11    3.10    1.20
  -1  13  11    2.70    1.10
  -1  13  11    5.50    1.20
  -1  13  11    5.00    1.40
   1 -14 -11    4.70    1.30
   1 -14 -11    3.00    1.30
   1 -14 -11    2.60    1.30
  -1  14  11    3.30    1.10
  -1  14  11    2.70    1.30
  -1  14  11    3.50    1.20
  -1  14  11    2.90    1.60
  -1  14  11    3.00    1.20
  -1  14  11    4.30    1.20
   1 -15 -11    0.20    1.20
   1 -15 -11    1.00    1.10
   1 -15 -11    0.00    1.10
  -1  15  11    1.50    1.30
  -1  15  11    0.50    1.10
  -1  15  11   -0.30    0.90
  -1  15  11   -1.20    1.40
  -1  15  11    0.50    1.00
  -1  15  11    0.10    0.90
   1 -16 -11    5.30    1.50
   1 -16 -11    4.70    1.40
  -1  16  11    5.20    1.30
  -1  16  11    3.70    2.70
  -1  16  11    2.90    1.20
  -1  16  11    4.10    1.30
  -1  16  11    5.70    1.40
  -1  16  11    3.50    1.50
   1 -17 -11   -0.20    1.30
   1 -17 -11    2.30    1.30
  -1  17  11    1.90    1.20
  -1  17  11    3.30    1.30
  -1  17  11   -0.80    1.30
  -1  17  11    1.00    1.50
  -1  17  11    1.80    1.30
  -1  17  11    1.20    1.80
  -1  17  11    0.40    1.10
   1 -18 -11    2.20    1.60
   1 -18 -11    0.10    1.20
  -1  18  11   -0.70    1.20
  -1  18  11    1.60    2.00
  -1  18  11    0.80    1.50
  -1  18  11    0.20    1.20
  -1  18  11    1.50    1.30
  -1  18  11    2.80    1.20
  -1  18  11    1.60    1.10
   1  19 -10    0.20    1.50
   1  19 -10    0.90    1.20
   1  19 -10   -0.70    1.40
   1  19 -10   -1.90    1.60
   1  19 -10    0.40    1.20
  -1 -19  10    1.90    1.50
  -1 -19  10    0.70    1.30
   1  18 -10   11.80    2.40
   1  18 -10   15.20    2.30
   1  18 -10   13.70    2.00
   1  18 -10   14.00    2.20
   1  18 -10   11.70    2.30
  -1 -18  10   14.70    2.10
  -1 -18  10   11.70    1.40
  -1 -18  10   10.90    1.90
   1  17 -10   26.10    2.70
   1  17 -10   28.70    2.60
   1  17 -10   26.50    2.90
   1  17 -10   25.30    2.50
  -1 -17  10   24.30    2.50
  -1 -17  10   24.40    2.00
  -1 -17  10   25.40    2.60
   1  16 -10    0.80    1.10
   1  16 -10    0.40    1.40
   1  16 -10    0.70    1.00
   1  16 -10    2.60    1.40
   1  16 -10   -0.40    1.30
  -1 -16  10    0.60    1.20
  -1 -16  10    1.60    0.90
  -1 -16  10    0.50    1.10
  -1 -16  10    1.20    1.30
   1  15 -10   -0.10    1.00
   1  15 -10    0.30    1.30
   1  15 -10   -1.50    1.30
   1  15 -10    1.10    1.30
   1  15 -10    0.70    1.10
  -1 -15  10    0.10    1.10
  -1 -15  10   -0.60    1.00
  -1 -15  10   -0.60    1.10
   1  14 -10    1.40    1.00
   1  14 -10    0.70    1.10
   1  14 -10    3.30    1.50
   1  14 -10    1.00    1.50
   1  14 -10    0.10    1.30
  -1 -14  10   -0.40    1.10
  -1 -14  10    0.70    1.00
  -1 -14  10    0.10    1.10
  -1 -14  10    1.30    0.90
  -1 -14  10    0.50    1.10
   1  13 -10    3.70    1.20
   1  13 -10    2.40    1.40
   1  13 -10    5.50    1.50
   1  13 -10    3.90    1.20
   1  13 -10    5.40    1.40
  -1 -13  10    4.00    1.20
  -1 -13  10    3.50    1.20
  -1 -13  10    3.70    1.20
  -1 -13  10    5.30    1.10
  -1 -13  10    3.70    1.30
   1  12 -10   -0.30    1.00
   1  12 -10    0.40    1.20
   1  12 -10    1.00    1.20
   1  12 -10    0.10    1.20
   1  12 -10    0.40    1.00
  -1 -12  10   -1.50    0.70
  -1 -12  10    2.70    1.10
  -1 -12  10   -0.10    1.00
  -1 -12  10    2.00    1.10
  -1 -12  10   -1.20    0.90
   1  11 -10   11.40    1.70
   1  11 -10    7.70    1.40
   1  11 -10    9.70    1.50
   1  11 -10    6.50    1.50
   1  11 -10    9.70    1.60
  -1 -11  10    9.50    1.50
  -1 -11  10    8.70    1.40
  -1 -11  10    7.60    1.30
  -1 -11  10    9.90    1.20
  -1 -11  10    7.40    1.30
   1  10 -10   -0.10    1.10
   1  10 -10    2.70    1.10
   1  10 -10    0.90    1.10
   1  10 -10    1.00    1.00
   1  10 -10    0.30    0.60
   1  10 -10   -0.40    0.80
  -1 -10  10   -1.00    0.90
  -1 -10  10   -0.10    0.90
  -1 -10  10    1.30    0.80
  -1 -10  10   -0.40    1.70
  -1 -10  10   -1.40    0.80
   1   9 -10   71.49    3.70
   1   9 -10   70.59    3.80
   1   9 -10   65.19    3.60
   1   9 -10   65.79    3.50
   1   9 -10   68.39    3.10
  -1  -9  10   66.19    3.40
  -1  -9  10   67.39    3.50
  -1  -9  10   59.99    3.40
  -1  -9  10   61.49    3.20
  -1  -9  10   63.29    3.40
   1   8 -10   17.10    1.40
   1   8 -10   17.10    1.80
   1   8 -10   16.20    1.60
   1   8 -10   16.50    1.60
   1   8 -10   16.80    1.80
  -1  -8  10   15.30    1.50
  -1  -8  10   16.90    1.60
  -1  -8  10   15.60    1.60
  -1  -8  10   16.20    1.60
  -1  -8  10   17.00    1.60
   1   7 -10   19.70    1.50
   1   7 -10   19.90    1.70
   1   7 -10   19.80    2.00
   1   7 -10   21.10    1.70
   1   7 -10   22.10    1.90
   1   7 -10   18.60    1.90
  -1  -7  10   20.00    1.60
  -1  -7  10   21.80    1.80
  -1  -7  10   18.40    1.70
  -1  -7  10   19.50    1.60
  -1  -7  10   20.90    1.70
   1   6 -10   46.60    2.90
   1   6 -10   49.60    2.70
   1   6 -10   54.09    2.80
   1   6 -10   56.39    3.00
   1   6 -10   47.00    2.90
   1   6 -10   49.00    2.60
  -1  -6  10   51.89    2.80
  -1  -6  10   49.10    2.60
  -1  -6  10   50.79    2.80
  -1  -6  10   54.89    2.80
  -1  -6  10   49.70    2.70
   1   5 -10    1.60    1.00
   1   5 -10    0.20    0.60
   1   5 -10    0.50    1.10
   1   5 -10    1.50    0.80
   1   5 -10    0.20    0.70
   1   5 -10    0.60    0.60
   1   5 -10   -0.30    0.70
  -1  -5  10    0.90    0.70
  -1  -5  10   -0.30    0.70
  -1  -5  10    0.50    0.70
  -1  -5  10    1.10    0.80
  -1  -5  10    0.50    0.60
   1   4 -10   20.50    1.50
   1   4 -10   17.10    1.50
   1   4 -10   18.90    1.80
   1   4 -10   16.70    1.70
   1   4 -10   17.00    1.70
   1   4 -10   16.80    1.40
   1   4 -10   17.00    1.30
  -1  -4  10   19.20    1.60
  -1  -4  10   18.90    1.30
  -1  -4  10   20.50    1.60
  -1  -4  10   15.90    1.60
  -1  -4  10   18.10    1.50
  -1  -4  10   17.60    1.50
   1   3 -10   35.80    2.40
   1   3 -10   43.10    2.50
   1   3 -10   37.70    2.40
   1   3 -10   35.50    2.20
   1   3 -10   40.10    2.20
  -1  -3  10   38.20    2.00
  -1  -3  10   42.30    2.30
  -1  -3  10   39.20    2.30
  -1  -3  10   41.40    2.30
  -1  -3  10   36.40    2.20
  -1  -3  10   42.40    2.30
   1   2 -10    3.30    0.90
   1   2 -10    4.50    0.90
   1   2 -10    3.10    1.00
   1   2 -10    3.50    0.80
   1   2 -10    3.50    0.90
  -1  -2  10    3.40    0.80
  -1  -2  10    2.30    0.60
  -1  -2  10    4.20    0.90
  -1  -2  10    3.40    0.80
  -1  -2  10    3.80    0.90
  -1  -2  10    3.80    0.80
   1   1 -10    5.20    1.00
   1   1 -10    3.60    0.90
   1   1 -10    3.90    0.80
   1   1 -10    2.20    0.80
   1   1 -10    4.40    1.00
   1   1 -10    3.50    0.70
  -1  -1  10    5.30    0.90
  -1  -1  10    3.50    0.90
  -1  -1  10    2.50    0.80
  -1  -1  10    2.40    0.80
  -1  -1  10    3.70    0.70
  -1  -1  10    3.40    0.80
   1   0 -10  119.19    4.70
   1   0 -10  104.79    4.80
   1   0 -10  111.49    4.90
   1   0 -10  110.89    5.00
   1   0 -10  113.39    4.90
   1   0 -10  116.29    5.10
  -1   0  10  103.09    4.80
  -1   0  10  113.99    4.80
  -1   0  10  111.09    4.90
  -1   0  10  115.09    4.70
  -1   0  10  114.39    4.90
  -1   0  10  102.99    4.80
   1  -1 -10    3.50    0.90
   1  -1 -10    4.10    0.90
   1  -1 -10    3.60    1.00
   1  -1 -10    4.00    0.90
   1  -1 -10    3.70    0.80
  -1   1  10    2.40    0.70
  -1   1  10    4.30    0.80
  -1   1  10    2.70    0.80
  -1   1  10    4.40    0.90
  -1   1  10    3.20    0.80
  -1   1  10    3.70    0.80
   1  -2 -10    3.80    0.80
   1  -2 -10    3.50    0.90
   1  -2 -10    4.20    0.90
   1  -2 -10    4.00    0.70
   1  -2 -10    4.10    0.50
   1  -2 -10    2.70    0.80
   1  -2 -10    3.40    0.90
  -1   2  10    3.30    0.70
  -1   2  10    3.30    0.80
  -1   2  10    3.60    0.80
  -1   2  10    3.10    0.70
  -1   2  10    4.30    0.70
  -1   2  10    4.10    0.80
   1  -3 -10   38.00    2.40
   1  -3 -10   34.10    2.10
   1  -3 -10   37.10    2.20
   1  -3 -10   39.80    2.40
   1  -3 -10   40.80    2.00
   1  -3 -10   38.40    2.20
  -1   3  10   35.80    1.90
  -1   3  10   36.40    1.90
  -1   3  10   37.80    1.90
  -1   3  10   37.00    2.10
  -1   3  10   34.20    2.10
  -1   3  10   35.20    2.20
   1  -4 -10   18.60    1.70
   1  -4 -10   18.70    1.70
   1  -4 -10   17.20    1.40
   1  -4 -10   19.50    1.50
   1  -4 -10   16.80    1.50
   1  -4 -10   17.70    1.50
  -1   4  10   18.00    1.20
  -1   4  10   20.20    1.40
  -1   4  10   20.30    1.50
  -1   4  10   18.60    1.20
  -1   4  10   16.00    1.60
  -1   4  10   17.40    1.30
  -1   4  10   18.60    1.50
   1  -5 -10    0.40    0.60
   1  -5 -10    0.80    0.70
   1  -5 -10    0.50    0.70
   1  -5 -10    0.50    0.80
   1  -5 -10    0.10    0.80
   1  -5 -10    0.80    0.70
  -1   5  10    0.60    0.40
  -1   5  10    0.20    0.40
  -1   5  10    0.10    0.50
  -1   5  10    0.20    0.60
  -1   5  10   -0.20    0.70
  -1   5  10    0.20    0.60
   1  -6 -10   49.90    2.90
   1  -6 -10   48.60    2.70
   1  -6 -10   52.49    2.80
   1  -6 -10   51.19    2.70
   1  -6 -10   55.59    2.90
  -1   6  10   55.39    2.70
  -1   6  10   54.49    2.60
  -1   6  10   47.50    2.70
  -1   6  10   49.50    2.30
  -1   6  10   50.89    2.60
  -1   6  10   50.79    2.50
  -1   6  10   48.40    2.30
   1  -7 -10   20.60    1.70
   1  -7 -10   20.70    1.90
   1  -7 -10   18.80    1.80
   1  -7 -10   17.50    1.70
   1  -7 -10   19.30    1.70
  -1   7  10   19.20    1.10
  -1   7  10   19.00    1.50
  -1   7  10   21.30    1.70
  -1   7  10   22.50    1.60
  -1   7  10   18.90    1.40
  -1   7  10   18.60    1.10
   1  -8 -10   13.40    1.40
   1  -8 -10   18.40    1.70
   1  -8 -10   15.40    1.70
   1  -8 -10   16.90    1.90
   1  -8 -10   16.40    1.50
   1  -8 -10   18.40    1.50
   1  -8 -10   17.20    1.50
  -1   8  10   18.00    1.70
  -1   8  10   15.50    0.90
  -1   8  10   14.50    0.90
  -1   8  10   13.20    1.40
   1  -9 -10   60.79    3.20
   1  -9 -10   64.99    3.40
   1  -9 -10   58.09    3.30
   1  -9 -10   70.39    4.30
   1  -9 -10   65.59    3.50
   1  -9 -10   71.49    3.80
   1  -9 -10   62.29    3.70
  -1   9  10   63.89    3.30
  -1   9  10   59.69    3.20
   1 -10 -10    0.50    1.20
   1 -10 -10    0.30    1.00
   1 -10 -10   -0.10    0.80
   1 -10 -10    0.90    1.20
   1 -10 -10   -2.10    1.10
   1 -10 -10   -0.10    0.90
  -1  10  10    0.30    0.80
   1 -11 -10    7.10    1.40
   1 -11 -10    8.80    1.30
   1 -11 -10    6.90    1.20
   1 -11 -10    9.20    1.40
  -1  11  10    7.20    1.20
  -1  11  10    6.90    1.20
   1 -12 -10   -0.70    0.90
   1 -12 -10    1.20    1.00
   1 -12 -10    1.90    1.00
  -1  12  10    0.50    0.90
  -1  12  10    0.80    0.90
  -1  12  10    1.30    1.30
   1 -13 -10    3.10    1.10
   1 -13 -10    3.40    1.10
   1 -13 -10    4.30    1.20
  -1  13  10    2.90    1.10
  -1  13  10    4.00    1.10
  -1  13  10    2.00    1.10
  -1  13  10    5.50    1.20
  -1  13  10    4.00    1.30
  -1  13  10    6.80    1.80
   1 -14 -10   -0.40    1.10
   1 -14 -10   -0.10    1.00
   1 -14 -10   -0.30    1.00
  -1  14  10    0.20    1.10
  -1  14  10    0.90    0.90
  -1  14  10    0.00    0.80
  -1  14  10    0.80    1.50
  -1  14  10    1.10    1.00
  -1  14  10    1.60    1.00
   1 -15 -10    0.90    1.10
   1 -15 -10    2.30    1.10
  -1  15  10   -1.40    0.80
  -1  15  10    2.60    1.10
  -1  15  10    0.60    1.00
  -1  15  10   -0.60    1.60
  -1  15  10    1.40    1.00
  -1  15  10   -0.20    0.90
  -1  15  10    0.80    1.20
   1 -16 -10    0.00    1.10
  -1  16  10    2.50    1.00
  -1  16  10    0.50    2.00
  -1  16  10   -0.50    1.20
  -1  16  10    1.50    1.00
  -1  16  10    1.00    1.10
  -1  16  10    1.20    1.00
  -1  16  10   -0.70    1.00
   1 -17 -10   25.40    2.40
   1 -17 -10   26.20    2.60
  -1  17  10   24.30    2.50
  -1  17  10   30.40    2.40
  -1  17  10   27.70    3.40
  -1  17  10   22.70    2.60
  -1  17  10   23.30    2.20
  -1  17  10   26.90    2.50
  -1  17  10   28.30    2.80
   1 -18 -10   11.60    1.80
   1 -18 -10    9.20    1.90
  -1  18  10   13.20    1.70
  -1  18  10   12.30    1.60
  -1  18  10   18.10    2.30
  -1  18  10   12.40    1.80
  -1  18  10   13.50    1.80
  -1  18  10   11.40    1.80
  -1  18  10    9.80    2.70
   1 -19 -10    1.00    1.30
   1 -19 -10    1.70    1.50
  -1  19  10   -0.50    1.80
  -1  19  10    0.30    1.30
  -1  19  10    0.20    1.00
  -1  19  10   -1.30    1.30
  -1  19  10    2.00    1.50
  -1  19  10    2.50    1.40
   1  19  -9    5.10    1.90
   1  19  -9    2.40    1.70
   1  19  -9    2.00    1.30
   1  19  -9    4.30    1.70
   1  19  -9    6.50    1.50
  -1 -19   9    3.00    1.50
  -1 -19   9    3.60    1.60
   1  18  -9    6.90    1.50
   1  18  -9    8.00    1.60
   1  18  -9    7.90    1.90
   1  18  -9    6.80    2.00
   1  18  -9    8.60    2.00
  -1 -18   9    5.10    1.60
  -1 -18   9    7.30    1.60
   1  17  -9   24.00    3.40
   1  17  -9   20.70    2.40
   1  17  -9   20.00    2.20
   1  17  -9   21.10    2.50
   1  17  -9   19.00    2.20
  -1 -17   9   21.50    1.70
  -1 -17   9   24.50    2.40
  -1 -17   9   19.90    2.30
   1  16  -9    2.40    1.50
   1  16  -9    0.90    1.40
   1  16  -9    0.60    1.00
   1  16  -9    1.10    1.10
   1  16  -9    2.10    1.50
  -1 -16   9    3.10    1.30
  -1 -16   9    2.60    1.30
  -1 -16   9    2.90    1.20
  -1 -16   9    1.00    0.80
   1  15  -9   25.50    2.40
   1  15  -9   27.70    2.60
   1  15  -9   23.30    2.70
   1  15  -9   26.50    2.40
  -1 -15   9   23.10    2.30
  -1 -15   9   24.70    1.90
  -1 -15   9   25.30    3.50
   1  14  -9    2.80    1.40
   1  14  -9    0.10    1.00
   1  14  -9   -0.20    1.00
   1  14  -9    0.70    1.30
   1  14  -9    1.40    1.30
  -1 -14   9    1.50    1.10
  -1 -14   9    0.80    1.30
  -1 -14   9    2.70    1.20
  -1 -14   9    0.80    0.80
  -1 -14   9   -0.60    0.90
   1  13  -9    1.70    1.10
   1  13  -9    0.50    1.20
   1  13  -9    0.80    1.10
   1  13  -9    0.90    1.20
   1  13  -9    2.40    1.30
  -1 -13   9    1.70    0.80
  -1 -13   9    1.30    1.00
  -1 -13   9    0.80    1.00
  -1 -13   9    1.90    1.10
  -1 -13   9    1.80    1.10
   1  12  -9   17.90    2.20
   1  12  -9   17.70    2.00
   1  12  -9   16.40    1.80
   1  12  -9   17.00    1.80
   1  12  -9   17.50    2.00
  -1 -12   9   16.20    1.80
  -1 -12   9   12.70    1.60
  -1 -12   9   13.90    1.60
  -1 -12   9   13.60    1.60
  -1 -12   9   16.10    1.50
   1  11  -9   38.10    2.90
   1  11  -9   39.00    2.80
   1  11  -9   40.70    2.90
   1  11  -9   38.80    2.70
   1  11  -9   39.70    2.80
  -1 -11   9   36.10    2.60
  -1 -11   9   42.00    2.60
  -1 -11   9   43.00    2.60
  -1 -11   9   40.10    2.60
  -1 -11   9   42.20    2.30
   1  10  -9   24.50    2.20
   1  10  -9   19.10    2.00
   1  10  -9   20.40    2.00
   1  10  -9   24.00    1.90
   1  10  -9   20.40    2.00
   1  10  -9   22.70    1.40
  -1 -10   9   23.40    2.00
  -1 -10   9   22.80    1.60
  -1 -10   9   28.20    2.00
  -1 -10   9   22.10    1.90
  -1 -10   9   22.30    1.80
   1   9  -9   56.09    2.70
   1   9  -9   52.49    3.90
   1   9  -9   56.39    3.10
   1   9  -9   56.09    3.00
   1   9  -9   51.39    3.10
   1   9  -9   52.69    3.00
  -1  -9   9   52.89    3.00
  -1  -9   9   54.29    3.60
  -1  -9   9   56.49    2.80
  -1  -9   9   51.29    2.90
  -1  -9   9   50.39    2.90
   1   8  -9  118.79    5.50
   1   8  -9  125.49    5.30
   1   8  -9  118.89    5.50
   1   8  -9  125.99    5.60
   1   8  -9  119.19    5.60
   1   8  -9  117.09    5.40
  -1  -8   9  116.69    5.60
  -1  -8   9  124.29    5.20
  -1  -8   9  119.49    5.40
  -1  -8   9  120.29    5.30
  -1  -8   9  116.39    5.40
   1   7  -9  116.89    5.20
   1   7  -9  114.89    5.60
   1   7  -9  112.49    5.10
   1   7  -9  113.89    5.10
   1   7  -9  109.59    4.80
   1   7  -9  116.59    5.30
  -1  -7   9  116.99    5.40
  -1  -7   9  111.49    4.90
  -1  -7   9  113.19    4.90
  -1  -7   9  114.79    5.10
  -1  -7   9  108.99    5.40
   1   6  -9    5.20    1.00
   1   6  -9    4.50    1.00
   1   6  -9    6.00    1.20
   1   6  -9    8.50    1.20
   1   6  -9    7.60    0.90
   1   6  -9    5.80    0.90
  -1  -6   9    4.80    0.90
  -1  -6   9    6.80    1.00
  -1  -6   9    6.20    1.00
  -1  -6   9    7.40    1.10
  -1  -6   9    6.90    1.00
   1   5  -9    1.50    0.70
   1   5  -9    1.80    0.90
   1   5  -9    1.00    0.60
   1   5  -9   -0.40    0.80
   1   5  -9    1.40    0.70
   1   5  -9    2.60    1.00
   1   5  -9    2.80    0.80
  -1  -5   9    1.00    0.70
  -1  -5   9    1.10    0.80
  -1  -5   9    2.40    0.70
  -1  -5   9    0.40    0.70
  -1  -5   9    2.10    0.70
   1   4  -9    8.10    0.90
   1   4  -9    8.40    1.20
   1   4  -9    7.80    1.00
   1   4  -9    9.80    1.20
   1   4  -9    7.90    1.00
   1   4  -9    7.90    1.00
   1   4  -9    8.70    1.00
   1   4  -9    6.90    1.20
  -1  -4   9    8.80    1.10
  -1  -4   9    7.80    1.00
  -1  -4   9    8.80    1.10
  -1  -4   9    7.90    1.00
  -1  -4   9    8.50    0.90
  -1  -4   9    9.30    1.10
   1   3  -9   31.70    2.00
   1   3  -9   34.70    1.80
   1   3  -9   35.30    1.70
   1   3  -9   34.90    2.00
   1   3  -9   34.60    2.00
   1   3  -9   32.80    2.20
   1   3  -9   32.50    2.20
   1   3  -9   34.30    2.20
  -1  -3   9   34.10    2.00
  -1  -3   9   34.60    2.10
  -1  -3   9   34.40    1.80
  -1  -3   9   35.00    2.00
  -1  -3   9   37.40    2.10
  -1  -3   9   35.30    2.00
   1   2  -9    3.00    0.80
   1   2  -9    3.00    0.70
   1   2  -9    2.20    0.80
   1   2  -9    2.10    0.90
   1   2  -9    3.00    0.80
   1   2  -9    1.40    0.80
  -1  -2   9    1.90    0.60
  -1  -2   9    2.60    0.80
  -1  -2   9    3.10    0.80
  -1  -2   9    0.80    0.70
  -1  -2   9    3.90    0.80
  -1  -2   9    3.20    0.80
   1   1  -9  155.48    6.50
   1   1  -9  153.98    6.90
   1   1  -9  149.88    6.50
   1   1  -9  152.08    6.60
   1   1  -9  156.08    6.50
   1   1  -9  155.58    6.30
  -1  -1   9  151.98    6.40
  -1  -1   9  153.88    6.40
  -1  -1   9  158.68    6.40
  -1  -1   9  153.28    6.50
  -1  -1   9  145.99    6.70
  -1  -1   9  159.78    6.40
   1   0  -9    0.40    0.80
   1   0  -9   -0.20    0.70
   1   0  -9    0.20    0.50
   1   0  -9   -0.50    0.70
   1   0  -9    0.00    0.70
  -1   0   9    1.90    0.60
  -1   0   9    0.30    0.70
  -1   0   9   -0.10    0.70
  -1   0   9    1.00    0.70
  -1   0   9    0.60    0.60
  -1   0   9    0.80    0.60
   1  -1  -9  144.59    6.50
   1  -1  -9  152.78    6.10
   1  -1  -9  157.28    6.50
   1  -1  -9  153.38    6.40
   1  -1  -9  157.28    6.30
   1  -1  -9  146.99    6.40
  -1   1   9  148.69    6.40
  -1   1   9  151.58    6.30
  -1   1   9  151.48    6.30
  -1   1   9  152.48    6.20
  -1   1   9  155.08    6.30
  -1   1   9  148.19    6.10
   1  -2  -9    3.30    0.60
   1  -2  -9    1.00    0.70
   1  -2  -9    2.50    0.50
   1  -2  -9    2.00    0.80
   1  -2  -9    1.70    0.80
   1  -2  -9    1.50    0.90
   1  -2  -9    2.50    0.80
  -1   2   9    3.00    0.80
  -1   2   9    3.20    0.70
  -1   2   9    2.30    0.60
  -1   2   9    2.20    0.70
  -1   2   9    4.20    0.70
  -1   2   9    2.70    0.80
  -1   2   9    3.30    0.60
   1  -3  -9   37.20    2.20
   1  -3  -9   32.60    1.80
   1  -3  -9   34.60    2.20
   1  -3  -9   31.80    2.00
   1  -3  -9   36.40    2.00
  -1   3   9   33.10    2.00
  -1   3   9   34.80    2.00
  -1   3   9   37.20    1.80
  -1   3   9   35.70    1.70
  -1   3   9   32.40    1.90
  -1   3   9   33.00    2.10
   1  -4  -9    8.00    1.00
   1  -4  -9    7.70    1.10
   1  -4  -9    9.30    1.10
   1  -4  -9    7.40    1.10
   1  -4  -9   10.00    1.20
   1  -4  -9    7.90    1.00
  -1   4   9    7.80    0.90
  -1   4   9    8.40    1.00
  -1   4   9    8.90    1.10
  -1   4   9    8.10    1.00
  -1   4   9    7.50    0.80
  -1   4   9    7.30    0.70
  -1   4   9    9.40    0.80
   1  -5  -9    0.60    0.70
   1  -5  -9    0.70    0.80
   1  -5  -9    1.40    0.80
   1  -5  -9    0.70    0.70
   1  -5  -9    1.80    0.80
  -1   5   9    1.20    0.70
  -1   5   9    0.80    0.40
  -1   5   9    1.20    0.60
  -1   5   9    2.60    0.70
  -1   5   9    1.10    0.40
  -1   5   9    1.60    0.60
   1  -6  -9    5.70    1.00
   1  -6  -9    5.20    0.90
   1  -6  -9    5.90    1.20
   1  -6  -9    6.80    1.00
   1  -6  -9    6.20    1.10
  -1   6   9    4.30    0.80
  -1   6   9    5.40    0.60
  -1   6   9    5.00    0.50
  -1   6   9    6.00    0.90
  -1   6   9    6.60    0.90
  -1   6   9    6.30    1.00
  -1   6   9    4.70    0.70
   1  -7  -9  117.39    4.90
   1  -7  -9  114.19    4.80
   1  -7  -9  117.69    5.00
   1  -7  -9  109.49    5.00
   1  -7  -9  106.99    4.90
   1  -7  -9  117.99    5.20
   1  -7  -9  101.99    5.00
  -1   7   9  114.79    4.90
  -1   7   9  112.59    4.80
  -1   7   9  112.59    5.00
  -1   7   9  109.49    4.40
  -1   7   9  107.49    4.40
   1  -8  -9  116.69    5.60
   1  -8  -9  119.59    5.20
   1  -8  -9  129.79    5.30
   1  -8  -9  116.79    5.20
   1  -8  -9  119.49    5.20
   1  -8  -9  118.89    5.40
   1  -8  -9  117.39    5.30
  -1   8   9  116.49    5.20
   1  -9  -9   52.59    2.80
   1  -9  -9   52.69    2.90
   1  -9  -9   53.39    2.80
   1  -9  -9   51.99    2.90
   1  -9  -9   51.59    2.90
   1  -9  -9   54.29    2.80
   1  -9  -9   51.29    3.20
  -1   9   9   53.59    2.80
   1 -10  -9   22.20    1.80
   1 -10  -9   22.70    2.00
   1 -10  -9   21.00    2.30
   1 -10  -9   22.90    1.90
   1 -10  -9   23.90    2.00
   1 -10  -9   23.10    2.50
  -1  10   9   22.40    1.70
   1 -11  -9   43.40    2.60
   1 -11  -9   42.60    2.60
   1 -11  -9   47.00    2.60
  -1  11   9   39.30    2.50
   1 -12  -9   15.00    1.60
   1 -12  -9   13.40    1.50
   1 -12  -9   17.30    1.60
  -1  12   9   14.90    1.90
  -1  12   9   13.00    1.50
  -1  12   9   15.70    1.80
   1 -13  -9    1.50    1.00
   1 -13  -9    3.20    1.20
   1 -13  -9    1.90    1.00
  -1  13   9   -0.20    1.40
  -1  13   9    0.80    1.10
  -1  13   9    1.90    0.90
  -1  13   9    0.10    0.80
  -1  13   9    0.90    0.90
   1 -14  -9    0.20    0.90
   1 -14  -9    0.90    1.10
  -1  14   9    1.20    0.90
  -1  14   9    0.80    1.10
  -1  14   9    1.60    0.90
  -1  14   9    1.30    1.50
  -1  14   9    1.90    0.90
   1 -15  -9   24.10    2.20
   1 -15  -9   22.80    2.20
  -1  15   9   24.00    3.00
  -1  15   9   25.10    2.20
  -1  15   9   21.30    2.30
  -1  15   9   26.40    2.50
  -1  15   9   24.50    2.10
  -1  15   9   24.50    2.20
   1 -16  -9    0.00    1.40
   1 -16  -9   -0.10    1.10
  -1  16   9    0.70    1.00
  -1  16   9    0.30    1.00
  -1  16   9    1.70    1.10
  -1  16   9    1.40    1.00
  -1  16   9    1.50    1.70
  -1  16   9    2.90    1.40
   1 -17  -9   25.10    2.50
  -1  17   9   20.10    2.20
  -1  17   9   19.40    2.10
  -1  17   9   22.70    3.10
  -1  17   9   19.80    2.00
  -1  17   9   19.60    2.10
   1 -18  -9    7.10    1.50
   1 -18  -9    7.30    1.60
  -1  18   9    5.50    1.50
  -1  18   9    9.00    1.60
  -1  18   9    4.40    2.10
  -1  18   9    5.90    1.70
  -1  18   9    6.10    1.40
  -1  18   9    8.70    1.50
  -1  18   9    7.20    1.30
   1 -19  -9    1.90    1.30
   1 -19  -9    3.10    1.60
  -1  19   9    6.00    1.40
  -1  19   9    7.10    2.40
  -1  19   9    4.30    1.10
  -1  19   9    5.70    0.80
  -1  19   9    3.00    0.60
  -1  19   9    3.00    1.30
  -1  19   9    4.40    1.40
  -1  19   9    4.20    1.40
  -1  19   9    6.80    1.80
   1  20  -8    5.50    2.10
   1  20  -8    5.70    3.00
   1  20  -8    6.60    1.60
   1  19  -8   15.80    2.00
   1  19  -8   19.00    2.50
   1  19  -8   11.30    2.20
   1  19  -8   15.40    2.30
   1  19  -8   20.00    3.00
  -1 -19   8   16.90    2.20
  -1 -19   8   14.50    2.10
   1  18  -8    0.90    1.10
   1  18  -8   -2.00    1.20
   1  18  -8    0.00    1.50
   1  18  -8   -0.90    1.30
   1  18  -8    0.00    1.10
  -1 -18   8   -1.50    1.10
  -1 -18   8   -0.20    0.70
  -1 -18   8    3.50    1.50
   1  17  -8    7.30    1.80
   1  17  -8    8.00    1.80
   1  17  -8   11.40    2.30
   1  17  -8   12.70    1.80
   1  17  -8    8.00    1.50
  -1 -17   8    9.30    1.60
  -1 -17   8    9.30    1.70
  -1 -17   8   10.80    1.20
  -1 -17   8    6.60    1.70
   1  16  -8   18.10    2.30
   1  16  -8   21.50    2.40
   1  16  -8   22.60    2.80
   1  16  -8   19.00    2.10
   1  16  -8   20.00    2.10
  -1 -16   8   21.20    2.20
  -1 -16   8   22.30    2.20
  -1 -16   8   15.90    2.00
  -1 -16   8   19.00    1.60
   1  15  -8    7.50    1.60
   1  15  -8    6.00    1.30
   1  15  -8    4.40    1.30
   1  15  -8    7.00    1.60
   1  15  -8    6.30    1.70
  -1 -15   8    4.40    1.70
  -1 -15   8    6.50    1.00
  -1 -15   8    6.10    1.40
  -1 -15   8    4.40    1.40
   1  14  -8    0.20    0.90
   1  14  -8    0.50    1.20
   1  14  -8    0.80    1.00
   1  14  -8    0.00    1.20
   1  14  -8    0.70    1.20
  -1 -14   8   -0.10    1.10
  -1 -14   8    0.20    0.70
  -1 -14   8    0.50    1.10
  -1 -14   8   -0.40    1.00
  -1 -14   8   -1.90    0.80
   1  13  -8    0.80    1.10
   1  13  -8    2.30    1.30
   1  13  -8    1.60    1.30
   1  13  -8    3.80    1.20
   1  13  -8    1.80    1.00
  -1 -13   8    0.80    0.70
  -1 -13   8    0.70    1.00
  -1 -13   8    1.60    1.10
  -1 -13   8    1.40    1.10
  -1 -13   8    1.80    1.00
   1  12  -8    8.30    1.50
   1  12  -8    7.20    1.60
   1  12  -8    5.30    1.40
   1  12  -8    7.20    1.30
   1  12  -8    5.60    1.70
  -1 -12   8    5.70    1.20
  -1 -12   8    4.40    1.20
  -1 -12   8    9.00    1.10
  -1 -12   8    6.00    1.30
  -1 -12   8    5.30    1.10
   1  11  -8   27.80    2.20
   1  11  -8   23.60    2.00
   1  11  -8   23.90    2.30
   1  11  -8   25.60    2.30
   1  11  -8   23.70    2.30
  -1 -11   8   26.50    2.00
  -1 -11   8   25.90    2.00
  -1 -11   8   24.30    2.00
  -1 -11   8   25.90    1.70
  -1 -11   8   23.30    2.00
   1  10  -8    1.20    1.00
   1  10  -8    0.40    1.00
   1  10  -8    0.40    0.80
   1  10  -8    2.30    1.10
   1  10  -8    2.40    0.60
   1  10  -8    1.20    0.90
  -1 -10   8    2.50    0.90
  -1 -10   8    0.50    0.80
  -1 -10   8    2.70    0.50
  -1 -10   8    1.50    0.70
  -1 -10   8    1.70    0.90
  -1 -10   8    1.80    0.90
   1   9  -8   14.80    1.70
   1   9  -8   15.40    1.60
   1   9  -8   14.00    1.10
   1   9  -8   14.30    1.50
   1   9  -8   16.90    1.70
   1   9  -8   14.80    1.50
  -1  -9   8   15.30    1.50
  -1  -9   8   12.50    1.30
  -1  -9   8   15.70    1.50
  -1  -9   8   17.60    1.50
  -1  -9   8   14.40    1.50
   1   8  -8   22.00    1.80
   1   8  -8   21.60    1.70
   1   8  -8   21.10    1.40
   1   8  -8   22.40    1.90
   1   8  -8   22.30    1.80
  -1  -8   8   24.10    1.60
  -1  -8   8   19.00    1.70
  -1  -8   8   22.30    2.20
  -1  -8   8   19.20    1.60
  -1  -8   8   20.20    1.50
   1   7  -8  121.39    5.20
   1   7  -8  113.89    5.10
   1   7  -8  118.39    5.20
   1   7  -8  115.29    4.80
   1   7  -8  115.49    5.20
   1   7  -8  115.19    5.20
  -1  -7   8  106.69    5.00
  -1  -7   8  113.89    5.10
  -1  -7   8  107.69    4.90
  -1  -7   8  112.19    5.00
  -1  -7   8  114.39    4.90
   1   6  -8   12.60    1.30
   1   6  -8   13.90    1.40
   1   6  -8   12.90    1.40
   1   6  -8   15.90    1.50
   1   6  -8   12.50    1.30
   1   6  -8   11.60    1.10
  -1  -6   8   11.70    1.20
  -1  -6   8   12.10    1.20
  -1  -6   8   10.90    1.20
  -1  -6   8   12.00    1.20
  -1  -6   8   11.60    1.10
   1   5  -8    6.70    1.10
   1   5  -8    5.00    0.90
   1   5  -8    4.10    1.00
   1   5  -8    8.30    1.00
   1   5  -8    6.00    1.10
   1   5  -8    7.40    1.00
   1   5  -8    7.90    1.00
  -1  -5   8    7.50    0.90
  -1  -5   8    5.50    0.90
  -1  -5   8    5.40    0.90
  -1  -5   8    6.40    0.90
  -1  -5   8    5.20    0.90
   1   4  -8   59.29    2.90
   1   4  -8   58.29    3.10
   1   4  -8   57.29    2.80
   1   4  -8   62.99    3.00
   1   4  -8   64.19    3.10
   1   4  -8   60.19    2.80
   1   4  -8   59.09    2.90
   1   4  -8   59.19    3.10
  -1  -4   8   62.29    2.80
  -1  -4   8   63.59    3.00
  -1  -4   8   56.89    2.90
  -1  -4   8   64.89    2.90
  -1  -4   8   61.39    3.00
   1   3  -8   36.90    2.50
   1   3  -8   48.50    2.60
   1   3  -8   41.90    2.30
   1   3  -8   45.00    2.60
   1   3  -8   47.20    2.20
   1   3  -8   46.60    2.30
   1   3  -8   46.90    2.50
   1   3  -8   48.00    2.20
  -1  -3   8   49.10    2.40
  -1  -3   8   42.50    2.30
  -1  -3   8   45.00    2.30
  -1  -3   8   42.60    2.20
  -1  -3   8   45.70    2.40
  -1  -3   8   43.50    2.30
   1   2  -8   39.80    2.30
   1   2  -8   42.70    2.20
   1   2  -8   41.00    2.20
   1   2  -8   41.20    2.40
   1   2  -8   40.70    2.10
   1   2  -8   41.30    2.30
  -1  -2   8   40.30    2.50
  -1  -2   8   40.50    2.20
  -1  -2   8   37.80    2.10
  -1  -2   8   35.20    2.10
  -1  -2   8   38.90    2.10
  -1  -2   8   43.10    2.20
   1   1  -8 1083.99   41.00
   1   1  -8 1059.29   41.00
   1   1  -8 1059.69   41.10
   1   1  -8 1046.80   41.00
  -1  -1   8 1034.80   40.90
  -1  -1   8 1065.79   40.90
  -1  -1   8 1087.39   41.00
  -1  -1   8 1112.09   41.00
  -1  -1   8 1035.00   40.80
  -1  -1   8 1063.99   41.00
   1   0  -8   13.80    1.20
   1   0  -8   10.80    1.20
   1   0  -8   11.40    1.10
   1   0  -8   12.50    1.30
   1   0  -8   10.20    1.20
   1   0  -8   11.50    1.20
  -1   0   8   11.40    1.20
  -1   0   8   11.00    1.10
  -1   0   8   10.00    1.10
  -1   0   8   14.10    1.30
  -1   0   8   11.10    1.10
  -1   0   8   11.90    1.10
   1  -1  -8 1069.89   41.20
   1  -1  -8 1097.29   41.20
   1  -1  -8 1070.29   41.00
   1  -1  -8 1077.39   41.20
   1  -1  -8 1071.89   41.30
   1  -1  -8 1065.39   41.20
  -1   1   8 1079.39   41.20
  -1   1   8 1084.99   41.10
  -1   1   8 1069.79   41.10
  -1   1   8 1032.00   41.00
  -1   1   8 1042.30   41.20
  -1   1   8 1091.59   41.10
   1  -2  -8   38.90    2.10
   1  -2  -8   41.10    2.00
   1  -2  -8   39.40    2.20
   1  -2  -8   39.70    1.80
   1  -2  -8   46.10    2.40
   1  -2  -8   41.30    2.10
   1  -2  -8   36.30    2.20
  -1   2   8   39.80    1.90
  -1   2   8   37.10    1.90
  -1   2   8   37.80    2.10
  -1   2   8   41.20    1.90
  -1   2   8   38.00    1.90
  -1   2   8   36.60    2.10
  -1   2   8   39.90    2.20
   1  -3  -8   45.40    2.50
   1  -3  -8   43.80    2.20
   1  -3  -8   46.70    2.20
   1  -3  -8   44.80    2.40
   1  -3  -8   44.00    2.30
   1  -3  -8   40.80    2.30
  -1   3   8   44.10    2.20
  -1   3   8   43.00    2.00
  -1   3   8   41.80    2.30
  -1   3   8   40.90    2.10
  -1   3   8   43.50    2.00
  -1   3   8   42.90    2.20
  -1   3   8   41.60    2.40
   1  -4  -8   59.49    2.90
   1  -4  -8   54.99    2.80
   1  -4  -8   60.99    3.10
   1  -4  -8   64.29    3.00
   1  -4  -8   62.69    2.90
   1  -4  -8   62.59    3.00
  -1   4   8   57.79    2.90
  -1   4   8   56.39    2.50
  -1   4   8   64.49    2.60
  -1   4   8   57.39    2.70
  -1   4   8   58.69    3.00
  -1   4   8   58.49    2.80
  -1   4   8   58.89    2.80
   1  -5  -8    7.00    1.10
   1  -5  -8    6.50    0.90
   1  -5  -8    4.20    0.90
   1  -5  -8    6.30    0.90
   1  -5  -8    6.20    1.00
  -1   5   8    7.20    0.90
  -1   5   8    5.10    0.70
  -1   5   8    5.20    0.90
  -1   5   8    6.00    0.60
  -1   5   8    7.50    0.90
  -1   5   8    4.40    1.00
  -1   5   8    5.00    0.50
   1  -6  -8   12.70    1.30
   1  -6  -8   12.20    1.20
   1  -6  -8   13.50    1.30
   1  -6  -8   13.50    1.30
   1  -6  -8   11.20    1.20
   1  -6  -8   12.20    1.10
  -1   6   8   11.60    1.20
  -1   6   8   10.70    0.70
  -1   6   8   10.50    0.80
   1  -7  -8  119.69    5.10
   1  -7  -8  117.39    5.10
   1  -7  -8  119.59    5.00
   1  -7  -8  115.09    4.90
   1  -7  -8  117.79    4.90
   1  -7  -8  112.89    5.00
   1  -7  -8  119.69    5.30
   1  -7  -8  114.69    5.00
  -1   7   8  108.09    4.90
  -1   7   8  101.49    4.90
   1  -8  -8   22.90    1.70
   1  -8  -8   21.20    1.60
   1  -8  -8   22.50    1.70
   1  -8  -8   23.40    1.70
   1  -8  -8   21.60    1.70
   1  -8  -8   23.50    2.10
   1  -8  -8   21.90    1.60
   1  -8  -8   24.00    1.80
  -1   8   8   20.80    1.50
  -1   8   8   21.90    1.60
   1  -9  -8   17.80    1.50
   1  -9  -8   14.80    1.60
   1  -9  -8   16.20    1.50
   1  -9  -8   17.80    2.00
   1  -9  -8   13.70    1.60
   1  -9  -8   18.20    1.50
   1  -9  -8   15.10    1.50
   1  -9  -8   14.50    1.50
  -1   9   8   15.70    1.40
   1 -10  -8    1.50    0.90
   1 -10  -8    1.90    0.90
   1 -10  -8    1.50    0.90
   1 -10  -8    2.60    1.30
   1 -10  -8    2.20    0.90
   1 -10  -8    3.40    0.90
   1 -10  -8    2.40    0.90
   1 -10  -8    1.00    0.80
  -1  10   8    0.70    0.70
   1 -11  -8   25.80    2.90
   1 -11  -8   28.10    2.20
   1 -11  -8   25.80    1.90
   1 -11  -8   24.60    1.90
  -1  11   8   24.40    2.10
  -1  11   8   25.00    1.90
  -1  11   8   27.50    1.90
   1 -12  -8    5.20    1.10
   1 -12  -8    6.10    1.10
   1 -12  -8    5.20    1.10
   1 -12  -8    6.80    1.20
  -1  12   8    5.80    1.00
  -1  12   8    4.60    1.00
  -1  12   8    6.50    1.20
  -1  12   8    6.00    1.40
   1 -13  -8    1.80    0.90
   1 -13  -8    2.40    1.20
   1 -13  -8    1.70    1.00
  -1  13   8    3.00    1.50
  -1  13   8    1.40    0.80
  -1  13   8    2.50    1.80
  -1  13   8    2.80    1.10
   1 -14  -8   -0.40    0.90
   1 -14  -8   -0.90    1.00
  -1  14   8    0.60    0.90
  -1  14   8    0.00    0.80
  -1  14   8    1.40    1.10
  -1  14   8    1.10    0.90
  -1  14   8    0.50    1.10
  -1  14   8    1.00    1.50
   1 -15  -8    5.10    1.20
   1 -15  -8    7.00    1.40
   1 -15  -8    5.90    1.30
  -1  15   8    4.70    1.50
  -1  15   8    5.60    1.20
  -1  15   8    6.50    1.20
  -1  15   8    6.30    0.70
  -1  15   8    7.30    2.00
  -1  15   8    5.40    1.30
   1 -16  -8   22.00    2.20
   1 -16  -8   24.20    2.00
   1 -16  -8   20.20    2.10
  -1  16   8   23.70    2.20
  -1  16   8   24.30    2.50
  -1  16   8   26.40    2.30
  -1  16   8   19.30    1.30
  -1  16   8   23.50    3.00
  -1  16   8   22.30    2.20
   1 -17  -8   11.40    1.70
   1 -17  -8    5.70    1.50
   1 -17  -8   14.20    1.60
  -1  17   8   11.40    1.40
  -1  17   8   10.20    1.80
  -1  17   8    8.50    2.20
  -1  17   8    8.80    1.50
  -1  17   8   10.20    1.00
  -1  17   8    8.20    0.80
  -1  17   8    8.50    1.50
   1 -18  -8   -1.10    1.10
   1 -18  -8   -0.60    1.30
  -1  18   8    2.30    1.20
  -1  18   8    1.50    1.40
  -1  18   8    0.00    1.20
  -1  18   8   -0.90    0.60
  -1  18   8    0.40    0.90
  -1  18   8   -0.10    0.50
  -1  18   8    3.40    2.10
   1 -19  -8   15.10    2.10
   1 -19  -8   14.80    2.00
  -1  19   8   12.50    1.20
  -1  19   8   12.60    1.80
  -1  19   8   14.40    2.90
  -1  19   8   16.00    2.40
  -1  19   8   14.90    1.30
  -1  19   8   13.70    2.20
  -1  19   8   13.00    1.80
   1 -20  -8    8.30    1.80
  -1  20   8    6.30    1.40
  -1  20   8    3.70    1.70
  -1  20   8    5.00    1.60
  -1  20   8    5.70    0.80
  -1  20   8    5.40    0.90
  -1  20   8    2.80    2.10
  -1  20   8    3.40    1.40
   1  20  -7    1.60    1.60
   1  20  -7    0.60    1.40
   1  20  -7    4.10    1.30
   1  20  -7    3.30    1.90
  -1 -20   7    0.60    1.40
  -1 -20   7    1.00    1.30
   1  19  -7   -0.40    1.40
   1  19  -7    1.10    1.10
   1  19  -7    1.30    1.50
   1  19  -7   -0.40    1.50
   1  19  -7   -0.50    1.10
  -1 -19   7    1.80    1.30
  -1 -19   7    1.80    1.40
   1  18  -7   -1.00    1.20
   1  18  -7   -0.40    1.40
   1  18  -7    2.30    1.60
   1  18  -7    0.40    1.10
   1  18  -7   -0.40    1.00
  -1 -18   7    1.30    0.70
  -1 -18   7   -1.80    1.10
  -1 -18   7    1.40    1.40
   1  17  -7   25.90    2.40
   1  17  -7   22.30    2.20
   1  17  -7   19.20    2.40
   1  17  -7   22.60    2.50
   1  17  -7   25.00    3.10
  -1 -17   7   23.90    2.40
  -1 -17   7   18.40    2.30
  -1 -17   7   21.30    1.60
  -1 -17   7   20.60    2.20
   1  16  -7    5.30    1.30
   1  16  -7    7.20    1.40
   1  16  -7    7.80    1.90
  -1 -16   7    5.70    1.40
  -1 -16   7    5.80    1.60
  -1 -16   7    6.00    0.90
  -1 -16   7    4.00    1.30
   1  15  -7    7.50    1.60
   1  15  -7    5.40    1.60
   1  15  -7    7.70    1.40
   1  15  -7    8.20    1.90
   1  15  -7    7.80    1.40
  -1 -15   7    8.00    1.00
  -1 -15   7    5.90    1.40
  -1 -15   7    7.90    1.40
  -1 -15   7    9.40    1.50
   1  14  -7  110.59    5.60
   1  14  -7  122.39    6.20
   1  14  -7  122.79    5.80
   1  14  -7  118.49    5.90
   1  14  -7  119.39    5.60
  -1 -14   7  118.89    5.10
  -1 -14   7  122.09    5.60
  -1 -14   7  115.29    5.60
  -1 -14   7  119.09    5.60
  -1 -14   7  114.29    5.60
   1  13  -7   67.49    4.10
   1  13  -7   68.79    4.20
   1  13  -7   74.69    3.70
   1  13  -7   66.99    3.90
   1  13  -7   62.19    3.80
  -1 -13   7   65.79    3.20
  -1 -13   7   64.89    3.50
  -1 -13   7   65.99    3.60
  -1 -13   7   67.39    3.60
  -1 -13   7   73.59    3.70
   1  12  -7   39.10    2.60
   1  12  -7   41.40    3.00
   1  12  -7   41.70    2.90
   1  12  -7   41.00    2.70
   1  12  -7   38.20    2.80
  -1 -12   7   38.00    2.50
  -1 -12   7   41.10    2.20
  -1 -12   7   41.40    2.60
  -1 -12   7   44.20    2.60
  -1 -12   7   43.80    2.60
   1  11  -7    6.60    1.20
   1  11  -7    6.50    1.30
   1  11  -7    8.10    1.50
   1  11  -7    6.40    1.30
   1  11  -7    5.60    1.10
  -1 -11   7    6.40    0.90
  -1 -11   7    5.40    1.10
  -1 -11   7    5.40    1.10
  -1 -11   7    6.00    1.10
   1  10  -7    9.80    1.30
   1  10  -7   10.40    1.30
   1  10  -7   10.40    1.50
   1  10  -7    9.80    1.60
   1  10  -7    9.70    1.40
  -1 -10   7   10.30    1.00
  -1 -10   7    9.40    1.20
  -1 -10   7    8.90    1.20
  -1 -10   7    9.50    1.30
  -1 -10   7    9.60    1.20
   1   9  -7    4.10    1.00
   1   9  -7    3.00    0.90
   1   9  -7    3.80    0.60
   1   9  -7    4.20    1.10
   1   9  -7    4.50    1.20
  -1  -9   7    3.40    1.00
  -1  -9   7    4.30    0.90
  -1  -9   7    4.20    1.00
  -1  -9   7    3.10    0.80
  -1  -9   7    4.70    0.60
  -1  -9   7    4.50    0.80
   1   8  -7  135.99    5.70
   1   8  -7  132.79    5.70
   1   8  -7  122.69    5.20
   1   8  -7  132.09    5.90
   1   8  -7  124.09    5.70
   1   8  -7  137.49    5.80
  -1  -8   7  129.79    5.60
  -1  -8   7  130.49    5.30
  -1  -8   7  120.99    5.60
  -1  -8   7  133.89    5.60
  -1  -8   7  126.39    5.40
  -1  -8   7  130.79    5.60
   1   7  -7   30.80    2.10
   1   7  -7   34.90    2.20
   1   7  -7   31.10    2.10
   1   7  -7   31.90    2.20
   1   7  -7   31.10    2.10
   1   7  -7   30.40    1.70
  -1  -7   7   36.30    1.70
  -1  -7   7   31.40    2.00
  -1  -7   7   32.50    2.00
  -1  -7   7   31.70    1.80
  -1  -7   7   33.00    2.00
  -1  -7   7   32.00    1.90
   1   6  -7   23.70    1.70
   1   6  -7   26.50    1.90
   1   6  -7   23.10    1.90
   1   6  -7   22.40    1.70
   1   6  -7   25.60    1.40
   1   6  -7   21.00    1.80
   1   6  -7   25.20    1.70
  -1  -6   7   24.80    1.60
  -1  -6   7   21.10    1.50
  -1  -6   7   23.90    1.50
  -1  -6   7   23.00    1.60
  -1  -6   7   22.20    1.60
   1   5  -7    1.40    0.80
   1   5  -7    0.30    0.80
   1   5  -7   -0.30    0.60
   1   5  -7    1.40    0.70
   1   5  -7   -0.40    0.70
   1   5  -7    0.80    0.90
   1   5  -7   -1.10    0.50
  -1  -5   7   -0.50    0.60
  -1  -5   7    0.50    0.60
  -1  -5   7    0.00    0.60
  -1  -5   7   -0.70    1.00
  -1  -5   7    1.30    0.70
  -1  -5   7    0.90    0.70
   1   4  -7   31.80    1.90
   1   4  -7   33.30    2.10
   1   4  -7   34.30    2.00
   1   4  -7   32.00    1.90
   1   4  -7   28.90    1.70
   1   4  -7   32.60    2.10
   1   4  -7   31.60    1.80
   1   4  -7   32.20    2.10
  -1  -4   7   29.60    1.70
  -1  -4   7   27.20    1.80
  -1  -4   7   30.40    1.80
  -1  -4   7   34.90    1.90
  -1  -4   7   31.40    1.80
  -1  -4   7   33.80    2.00
   1   3  -7   60.59    2.70
   1   3  -7   63.89    2.80
   1   3  -7   59.19    2.90
   1   3  -7   64.09    3.10
   1   3  -7   67.79    3.40
   1   3  -7   69.39    3.10
   1   3  -7   57.89    2.80
   1   3  -7   61.79    2.90
  -1  -3   7   61.49    2.90
  -1  -3   7   59.99    2.90
  -1  -3   7   58.49    2.90
  -1  -3   7   60.79    2.90
  -1  -3   7   58.09    2.90
  -1  -3   7   57.89    2.90
   1   2  -7  413.16   16.90
   1   2  -7  431.56   16.90
   1   2  -7  446.16   16.90
   1   2  -7  424.76   16.80
   1   2  -7  433.36   16.90
  -1  -2   7  442.86   16.80
  -1  -2   7  430.36   16.70
  -1  -2   7  434.46   16.80
  -1  -2   7  434.26   16.90
  -1  -2   7  426.06   16.80
  -1  -2   7  422.96   16.80
   1   1  -7   59.29    2.90
   1   1  -7   56.09    2.70
   1   1  -7   57.49    2.80
   1   1  -7   55.89    2.80
  -1  -1   7   57.79    2.70
  -1  -1   7   58.79    2.70
  -1  -1   7   55.29    2.50
  -1  -1   7   56.89    2.70
  -1  -1   7   57.09    2.70
  -1  -1   7   57.59    3.20
   1   0  -7   -0.10    0.60
   1   0  -7    0.00    0.70
   1   0  -7   -1.10    0.70
   1   0  -7   -0.60    0.70
   1   0  -7    0.30    0.50
   1   0  -7    0.30    0.70
  -1   0   7    1.00    0.70
  -1   0   7   -0.30    0.60
  -1   0   7    0.10    0.60
  -1   0   7    0.30    0.50
  -1   0   7    0.00    0.50
  -1   0   7    0.50    0.60
   1  -1  -7   54.89    2.70
   1  -1  -7   58.29    2.70
   1  -1  -7   60.39    2.80
   1  -1  -7   59.79    2.60
   1  -1  -7   67.19    3.00
  -1   1   7   59.79    2.60
  -1   1   7   56.29    2.80
  -1   1   7   59.39    2.60
  -1   1   7   60.19    2.70
  -1   1   7   55.09    2.70
  -1   1   7   58.69    2.60
   1  -2  -7  426.66   16.40
   1  -2  -7  415.76   16.50
   1  -2  -7  404.36   16.50
   1  -2  -7  444.36   16.30
   1  -2  -7  437.16   16.40
   1  -2  -7  434.36   16.40
  -1   2   7  410.96   16.30
  -1   2   7  409.26   16.30
  -1   2   7  414.66   16.40
  -1   2   7  422.76   16.40
  -1   2   7  411.86   16.30
  -1   2   7  424.26   16.50
  -1   2   7  415.06   16.30
   1  -3  -7   62.99    2.80
   1  -3  -7   61.89    2.80
   1  -3  -7   61.89    2.80
   1  -3  -7   61.99    2.90
   1  -3  -7   63.39    3.00
   1  -3  -7   60.39    2.80
  -1   3   7   61.39    2.50
  -1   3   7   56.69    2.60
  -1   3   7   53.19    2.50
  -1   3   7   58.19    2.80
  -1   3   7   59.09    2.90
  -1   3   7   57.19    2.80
   1  -4  -7   30.80    1.90
   1  -4  -7   32.50    1.90
   1  -4  -7   30.40    1.70
   1  -4  -7   31.60    1.90
   1  -4  -7   32.00    1.80
   1  -4  -7   30.90    1.80
  -1   4   7   29.00    1.40
  -1   4   7   29.60    1.80
  -1   4   7   30.70    1.40
  -1   4   7   29.00    1.70
  -1   4   7   32.00    1.80
  -1   4   7   27.20    1.70
   1  -5  -7    0.00    0.80
   1  -5  -7    0.60    0.70
   1  -5  -7    0.00    0.70
   1  -5  -7   -0.50    0.60
   1  -5  -7   -0.90    0.60
   1  -5  -7    0.70    0.60
   1  -5  -7   -0.60    0.70
   1  -5  -7   -0.30    0.60
  -1   5   7    0.20    0.50
  -1   5   7    0.00    0.30
  -1   5   7   -0.40    0.50
  -1   5   7    0.50    0.30
   1  -6  -7   23.70    1.60
   1  -6  -7   24.60    1.60
   1  -6  -7   25.80    1.60
   1  -6  -7   25.20    1.80
   1  -6  -7   25.10    1.70
   1  -6  -7   25.80    1.80
   1  -6  -7   25.70    1.60
  -1   6   7   23.00    1.50
   1  -7  -7   30.40    1.90
   1  -7  -7   27.90    1.90
   1  -7  -7   31.40    1.80
   1  -7  -7   32.10    1.80
   1  -7  -7   33.60    2.20
   1  -7  -7   29.30    1.90
   1  -7  -7   33.20    1.90
   1  -7  -7   30.00    1.80
  -1   7   7   29.80    1.80
   1  -8  -7  127.09    5.60
   1  -8  -7  136.29    6.00
   1  -8  -7  135.29    5.50
   1  -8  -7  128.29    5.50
   1  -8  -7  134.59    5.60
   1  -8  -7  128.59    5.50
   1  -8  -7  130.59    5.50
   1  -8  -7  124.89    5.60
  -1   8   7  129.09    5.50
  -1   8   7  122.39    5.50
   1  -9  -7    3.10    1.20
   1  -9  -7    5.90    0.90
   1  -9  -7    2.90    0.90
   1  -9  -7    4.40    1.00
   1  -9  -7    4.00    0.90
   1  -9  -7    5.00    0.90
   1  -9  -7    3.40    0.90
   1  -9  -7    6.20    0.90
  -1   9   7    3.90    0.80
  -1   9   7    4.80    0.80
   1 -10  -7    8.70    1.10
   1 -10  -7    9.80    1.20
   1 -10  -7   11.40    1.20
   1 -10  -7    8.90    1.20
   1 -10  -7    8.60    1.10
   1 -10  -7   10.10    1.60
  -1  10   7    8.60    1.10
   1 -11  -7    6.50    1.30
   1 -11  -7    6.40    1.10
   1 -11  -7    4.70    1.00
   1 -11  -7    8.10    1.30
   1 -11  -7    6.50    1.00
  -1  11   7    7.70    1.20
  -1  11   7    4.70    1.00
   1 -12  -7   37.30    2.30
   1 -12  -7   44.10    3.30
   1 -12  -7   39.90    2.50
   1 -12  -7   41.30    2.50
   1 -12  -7   41.60    2.60
  -1  12   7   40.40    2.50
  -1  12   7   42.20    2.40
  -1  12   7   42.60    2.90
   1 -13  -7   66.79    3.40
   1 -13  -7   71.99    3.60
   1 -13  -7   71.69    3.50
   1 -13  -7   70.89    3.60
  -1  13   7   65.39    3.50
  -1  13   7   65.79    3.70
  -1  13   7   63.79    3.40
  -1  13   7   68.89    4.40
  -1  13   7   66.09    3.50
   1 -14  -7  111.79    5.40
   1 -14  -7  122.29    5.50
   1 -14  -7  118.99    5.60
   1 -14  -7  122.59    5.30
  -1  14   7  116.99    5.30
  -1  14   7  117.79    5.70
  -1  14   7  120.19    4.80
  -1  14   7  115.09    4.80
  -1  14   7  119.09    5.50
  -1  14   7  124.29    6.40
   1 -15  -7    6.90    1.20
   1 -15  -7    7.70    1.50
   1 -15  -7    7.70    1.30
   1 -15  -7    7.00    1.30
  -1  15   7    9.30    2.10
  -1  15   7    6.60    1.30
  -1  15   7    6.00    1.40
  -1  15   7    8.40    1.20
  -1  15   7    7.10    0.70
  -1  15   7    6.80    0.70
  -1  15   7    7.50    1.30
   1 -16  -7    5.10    1.40
   1 -16  -7    4.60    1.20
   1 -16  -7    6.40    1.30
   1 -16  -7    4.30    1.30
  -1  16   7    4.70    1.50
  -1  16   7    6.10    1.40
  -1  16   7    4.10    1.00
  -1  16   7    6.10    1.30
  -1  16   7    4.80    0.70
  -1  16   7    8.90    2.10
  -1  16   7    5.20    0.90
   1 -17  -7   21.30    2.30
   1 -17  -7   20.10    2.10
   1 -17  -7   22.50    2.20
   1 -17  -7   23.10    2.00
  -1  17   7   20.70    2.20
  -1  17   7   21.80    2.40
  -1  17   7   23.00    2.30
  -1  17   7   23.50    3.20
  -1  17   7   27.60    1.90
  -1  17   7   20.10    1.40
  -1  17   7   23.30    1.50
   1 -18  -7   -0.10    1.10
   1 -18  -7    0.50    1.00
   1 -18  -7    1.40    1.40
   1 -18  -7   -0.70    1.10
  -1  18   7    0.30    1.00
  -1  18   7    0.50    0.80
  -1  18   7    3.80    2.10
  -1  18   7    1.90    0.70
  -1  18   7    1.60    1.40
  -1  18   7    1.30    0.70
  -1  18   7   -0.50    1.30
   1 -19  -7    0.40    1.30
   1 -19  -7   -0.40    1.10
   1 -19  -7    0.00    1.00
   1 -19  -7    0.90    0.90
  -1  19   7   -0.10    1.20
  -1  19   7   -0.90    1.00
  -1  19   7    1.10    0.80
  -1  19   7    1.60    1.80
  -1  19   7    0.50    0.60
  -1  19   7    1.80    1.50
   1 -20  -7    3.60    1.60
   1 -20  -7    1.60    1.30
  -1  20   7    3.60    2.10
  -1  20   7    3.30    1.50
  -1  20   7    1.30    0.70
  -1  20   7    0.30    1.20
  -1  20   7   -0.10    1.50
  -1  20   7    1.90    0.80
   1  20  -6   10.40    1.70
   1  20  -6    6.90    2.00
   1  20  -6   13.90    1.90
   1  20  -6   10.50    2.40
   1  20  -6    9.80    1.90
  -1 -20   6    9.90    1.80
  -1 -20   6   11.50    2.10
   1  19  -6    6.20    1.40
   1  19  -6    3.00    1.60
   1  19  -6    5.60    1.70
   1  19  -6    7.60    2.20
   1  19  -6    4.80    1.30
  -1 -19   6    9.10    1.70
  -1 -19   6    8.40    1.70
   1  18  -6   12.00    1.90
   1  18  -6    9.50    1.60
   1  18  -6    8.60    1.60
   1  18  -6    8.00    1.80
   1  18  -6    7.80    2.20
  -1 -18   6    9.70    1.80
  -1 -18   6    8.50    1.00
  -1 -18   6   10.00    1.70
  -1 -18   6    7.90    1.60
   1  17  -6    8.90    1.50
   1  17  -6    5.10    1.50
   1  17  -6    7.10    2.00
   1  17  -6    6.10    1.40
   1  17  -6    5.40    1.60
  -1 -17   6    7.30    1.60
  -1 -17   6    7.40    1.00
  -1 -17   6    6.20    1.50
  -1 -17   6    5.90    1.50
   1  16  -6    0.00    1.20
   1  16  -6    0.10    1.40
   1  16  -6    0.10    1.00
   1  16  -6    2.30    1.10
   1  16  -6   -0.30    1.10
  -1 -16   6   -0.30    1.00
  -1 -16   6    1.50    1.40
  -1 -16   6    0.30    0.60
   1  15  -6    9.60    1.50
   1  15  -6   12.80    2.20
   1  15  -6   14.40    1.90
   1  15  -6   11.10    1.60
   1  15  -6   12.00    1.80
  -1 -15   6    9.90    1.50
  -1 -15   6   10.60    1.60
  -1 -15   6    7.90    1.20
  -1 -15   6   12.30    1.60
  -1 -15   6   12.20    1.20
   1  14  -6    1.90    1.10
   1  14  -6    2.30    1.20
   1  14  -6    1.20    1.20
   1  14  -6    4.40    1.50
   1  14  -6    1.90    1.00
   1  14  -6    1.00    1.00
  -1 -14   6    1.00    0.70
  -1 -14   6    2.50    1.10
  -1 -14   6    0.50    0.90
  -1 -14   6    1.80    1.10
   1  13  -6    2.80    1.20
   1  13  -6    4.40    1.20
   1  13  -6    3.50    1.20
   1  13  -6    3.40    1.00
   1  13  -6    3.40    1.50
   1  13  -6    1.80    1.00
  -1 -13   6    4.10    0.80
  -1 -13   6    2.90    1.10
  -1 -13   6    2.80    1.50
  -1 -13   6    2.60    1.10
  -1 -13   6    3.10    1.10
   1  12  -6    2.20    0.90
   1  12  -6    4.50    1.20
   1  12  -6    4.00    1.20
   1  12  -6    4.60    1.10
   1  12  -6    4.80    1.40
   1  12  -6    3.40    1.10
  -1 -12   6    5.80    0.80
  -1 -12   6    2.80    1.00
  -1 -12   6    2.40    1.00
  -1 -12   6    4.90    1.10
   1  11  -6   45.90    2.70
   1  11  -6   41.00    2.90
   1  11  -6   41.30    2.70
   1  11  -6   44.10    2.50
   1  11  -6   40.90    2.50
   1  11  -6   39.60    2.40
  -1 -11   6   41.40    2.40
  -1 -11   6   40.70    2.50
  -1 -11   6   39.00    2.40
  -1 -11   6   38.70    2.10
  -1 -11   6   41.60    2.50
   1  10  -6    5.30    1.00
   1  10  -6    5.40    0.90
   1  10  -6    5.00    1.20
   1  10  -6    4.20    0.90
   1  10  -6    4.30    1.30
   1  10  -6    3.70    1.10
  -1 -10   6    4.50    1.00
  -1 -10   6    4.60    0.90
  -1 -10   6    3.50    0.70
  -1 -10   6    3.30    0.90
   1   9  -6    0.30    0.70
   1   9  -6    0.20    0.70
   1   9  -6    0.70    0.80
   1   9  -6   -0.40    0.80
   1   9  -6    0.60    0.60
   1   9  -6   -0.30    0.80
  -1  -9   6    0.30    0.50
  -1  -9   6    1.10    0.70
  -1  -9   6    0.70    0.70
  -1  -9   6    0.30    0.70
  -1  -9   6   -0.40    0.60
   1   8  -6    7.70    1.10
   1   8  -6    8.90    1.10
   1   8  -6    8.60    0.80
   1   8  -6    8.40    1.20
   1   8  -6    8.30    1.30
   1   8  -6    6.60    1.00
   1   8  -6    8.30    1.00
  -1  -8   6    7.90    1.00
  -1  -8   6    7.50    1.00
  -1  -8   6    6.60    1.00
  -1  -8   6    6.30    0.90
   1   7  -6  108.79    5.10
   1   7  -6  117.69    5.30
   1   7  -6  116.79    5.20
   1   7  -6  117.49    5.10
   1   7  -6  118.59    5.10
   1   7  -6  119.69    4.80
   1   7  -6  120.89    5.20
  -1  -7   6  123.69    5.10
  -1  -7   6  113.89    4.80
  -1  -7   6  119.69    5.10
  -1  -7   6  122.79    5.10
  -1  -7   6  114.79    5.00
  -1  -7   6  118.99    5.10
   1   6  -6   22.50    1.80
   1   6  -6   24.20    1.90
   1   6  -6   22.70    1.70
   1   6  -6   24.70    1.70
   1   6  -6   24.00    1.60
   1   6  -6   21.30    1.30
   1   6  -6   21.70    1.70
  -1  -6   6   18.10    1.50
  -1  -6   6   21.50    1.40
  -1  -6   6   24.00    1.60
  -1  -6   6   21.20    1.50
  -1  -6   6   21.30    1.30
  -1  -6   6   24.30    1.50
   1   5  -6   13.80    1.30
   1   5  -6   10.70    1.30
   1   5  -6    9.80    1.20
   1   5  -6   12.80    1.10
   1   5  -6   10.90    1.10
   1   5  -6   13.70    1.40
   1   5  -6   10.70    1.10
   1   5  -6   11.50    1.20
   1   5  -6   12.50    1.30
  -1  -5   6   13.00    1.40
  -1  -5   6   13.20    1.20
  -1  -5   6   11.00    1.10
  -1  -5   6   11.00    1.20
  -1  -5   6   12.20    1.00
  -1  -5   6   12.20    1.20
  -1  -5   6   11.30    1.10
   1   4  -6   -0.10    0.60
   1   4  -6    1.00    0.80
   1   4  -6    0.80    0.60
   1   4  -6    0.50    0.60
   1   4  -6   -0.10    0.80
   1   4  -6    0.30    0.70
  -1  -4   6    0.50    0.70
  -1  -4   6   -1.00    0.50
  -1  -4   6    0.00    0.70
  -1  -4   6    0.10    0.60
  -1  -4   6    0.30    0.60
  -1  -4   6    0.70    0.60
  -1  -4   6    0.60    0.60
   1   3  -6  230.88    8.70
   1   3  -6  219.08    8.60
   1   3  -6  207.88    8.50
   1   3  -6  205.48    8.60
   1   3  -6  216.08    8.50
   1   3  -6  224.38    8.70
   1   3  -6  223.18    8.50
  -1  -3   6  214.98    8.60
  -1  -3   6  209.78    8.60
  -1  -3   6  202.78    8.70
  -1  -3   6  213.98    8.60
  -1  -3   6  220.28    8.60
  -1  -3   6  211.78    8.50
  -1  -3   6  212.68    8.60
   1   2  -6  262.77   10.20
   1   2  -6  255.97   10.10
   1   2  -6  251.27   10.20
   1   2  -6  256.07   10.20
   1   2  -6  264.57   10.00
   1   2  -6  254.37   10.10
   1   2  -6  259.47   10.20
  -1  -2   6  264.57   10.10
  -1  -2   6  253.17   10.10
  -1  -2   6  238.38   10.10
  -1  -2   6  252.67   10.10
  -1  -2   6  254.27   10.00
  -1  -2   6  260.07   10.10
   1   1  -6   47.60    2.30
   1   1  -6   47.30    2.40
   1   1  -6   48.10    2.30
   1   1  -6   44.40    2.30
   1   1  -6   48.20    3.00
  -1  -1   6   48.10    2.20
  -1  -1   6   48.00    2.10
  -1  -1   6   45.10    2.30
  -1  -1   6   46.60    2.20
  -1  -1   6   48.10    2.30
  -1  -1   6   43.50    2.20
   1   0  -6  112.79    4.60
   1   0  -6  111.79    4.70
   1   0  -6  113.99    4.70
   1   0  -6  110.19    4.60
   1   0  -6  113.59    4.70
   1   0  -6  113.39    4.50
  -1   0   6  108.19    4.60
  -1   0   6  109.19    4.50
  -1   0   6  111.29    4.50
  -1   0   6  114.49    4.60
  -1   0   6  115.69    4.50
  -1   0   6  103.69    4.60
  -1   0   6  101.69    4.60
   1  -1  -6   48.30    2.30
   1  -1  -6   45.80    2.10
   1  -1  -6   45.90    2.20
   1  -1  -6   44.70    2.20
   1  -1  -6   45.90    2.00
   1  -1  -6   45.40    2.20
  -1   1   6   42.20    2.10
  -1   1   6   43.30    2.10
  -1   1   6   43.30    2.00
  -1   1   6   45.40    2.00
  -1   1   6   44.00    2.00
  -1   1   6   43.70    2.10
  -1   1   6   44.40    2.20
   1  -2  -6  259.77   10.10
   1  -2  -6  259.87   10.10
   1  -2  -6  256.27   10.10
   1  -2  -6  265.57   10.20
   1  -2  -6  261.77   10.00
  -1   2   6  261.97   10.00
  -1   2   6  242.88   10.00
  -1   2   6  246.68   10.10
  -1   2   6  246.08   10.10
  -1   2   6  247.98    9.90
  -1   2   6  257.07    9.90
[truncated: 5,620,485 more chars]
