# Supplementary material for: From [NHC─H]• to Persistent σ‐Complex Radicals: Photoinduced Radical Chemistry of Imidazolium Salts
Source: Angew Chem Int Ed Engl. 2026 Apr 29;65(24):e5517752. doi: 10.1002/anie.5517752 (PMC13245608; doi:10.1002/anie.5517752)
Supplement: Supplementary file 2 — Supporting File 2: anie72383‐sup‐0002‐Data.zip. [file ANIE-65-e5517752-s001.zip › 2517461_2.cif]

####################################################################### 
# 
# This file contains crystal structure data downloaded from the 
# Cambridge Structural Database (CSD) hosted by the Cambridge 
# Crystallographic Data Centre (CCDC).
# 
# Full information about CCDC data access policies and citation 
# guidelines are available at http://www.ccdc.cam.ac.uk/access/V1 
# 
# Audit and citation data items may have been added by the CCDC. 
# Please retain this information to preserve the provenance of 
# this file and to allow appropriate attribution of the data. 
# 
#######################################################################

data_20251113_SM_100K_FMK359_A_a
_database_code_depnum_ccdc_archive 'CCDC 2517461'
loop_
_audit_author_name
_audit_author_address
'Simon Mathew'
;University of Amsterdam
Netherlands
;
_audit_update_record             
;
2025-12-19 deposited with the CCDC.	2025-12-19 downloaded from the CCDC.
;
_publ_section_references         
;Sheldrick, G.M. (2015). Acta Cryst. A71, 3-8.
Sheldrick, G.M. (2015). Acta Cryst. C71, 3-8.
;
_audit_contact_author_name       'Simon Mathew'
_audit_contact_author_email      ?
_audit_contact_author_address    'Universiteit van Amsterdam,  The Netherlands'
_audit_contact_author_phone      ?
_publ_contact_author_id_orcid    0000-0003-2480-3222
_audit_creation_method           
;FinalCif V110 by Daniel Kratzert, Freiburg 2025,
https://dkratzert.de/finalcif.html
;
_shelx_SHELXL_version_number     2019/3
_chemical_name_systematic        ?
_chemical_name_common            ?
_chemical_formula_sum            'C59 H49 B F24 N2'
_chemical_formula_moiety         'C32 H12 B F24, C27 H37 N2'
_chemical_formula_weight         1252.81
_chemical_melting_point          ?
_space_group_crystal_system      monoclinic
_space_group_IT_number           14
_space_group_name_H-M_alt        'P 21/c'
_space_group_name_Hall           '-P 2ybc'
_shelx_space_group_comment       
;
The symmetry employed for this shelxl refinement is uniquely defined
by the following loop, which should always be used as a source of
symmetry information in preference to the above space-group names.
They are only intended as comments.
;

loop_
_space_group_symop_operation_xyz
'x, y, z'
'-x, y+1/2, -z+1/2'
'-x, -y, -z'
'x, -y-1/2, z-1/2'

_cell_length_a                   18.6588(9)
_cell_length_b                   17.6535(9)
_cell_length_c                   19.6283(14)
_cell_angle_alpha                90
_cell_angle_beta                 118.262(2)
_cell_angle_gamma                90
_cell_volume                     5694.7(6)
_cell_formula_units_Z            4
_cell_measurement_temperature    100(2)
_cell_measurement_reflns_used    9647
_cell_measurement_theta_min      2.3745
_cell_measurement_theta_max      33.0925
_exptl_crystal_description       plate
_exptl_crystal_colour            colourless
_exptl_crystal_recrystallization_method 
'slow diffusion of pentane layered over a toluene solution at ambient temperature'
_exptl_crystal_density_meas      ?
_exptl_crystal_density_method    ?
_exptl_crystal_density_diffrn    1.461
_exptl_crystal_F_000             2552
_exptl_crystal_size_max          0.486
_exptl_crystal_size_mid          0.267
_exptl_crystal_size_min          0.114
_exptl_absorpt_coefficient_mu    0.140
_exptl_absorpt_correction_type   multi-scan
_exptl_absorpt_correction_T_min  0.6609
_exptl_absorpt_correction_T_max  0.7465
_exptl_absorpt_process_details   
;SADABS-2016/2 - Bruker AXS area detector scaling and absorption correction:
Krause, L., Herbst-Irmer, R., Sheldrick G.M. & Stalke D., J. Appl. Cryst. 48
(2015) 3-10
;
_exptl_absorpt_special_details   ?
_shelx_estimated_absorpt_T_min   0.935
_shelx_estimated_absorpt_T_max   0.984
_exptl_transmission_factor_min   ?
_exptl_transmission_factor_max   ?
_exptl_special_details           ?
_diffrn_ambient_temperature      100(2)
_diffrn_ambient_environment      N~2~
_diffrn_radiation_type           MoK\a
_diffrn_radiation_wavelength     0.71073
_diffrn_radiation_monochromator  'TRIUMPH graphite monochromator'
_olex2_diffrn_ambient_temperature_device 'Oxford Cryostream 700'
_diffrn_measurement_ambient_temperature_device_make ?
_diffrn_radiation_probe          x-ray
_diffrn_source                   'Sealed Tube'
_diffrn_source_type              ?
_diffrn_source_voltage           50.0
_diffrn_source_current           20.0
_diffrn_detector                 CPAD
_diffrn_detector_type            'Bruker PHOTON III'
_diffrn_detector_area_resol_mean 7.41
_diffrn_measurement_device       'three-circle diffractometer'
_diffrn_measurement_device_type  'Bruker D8 Quest ECO'
_diffrn_measurement_method       ?
_diffrn_measurement_specimen_support 'MiTeGen micromount'
_diffrn_reflns_number            434774
_diffrn_reflns_av_unetI/netI     0.0318
_diffrn_reflns_av_R_equivalents  0.0861
_diffrn_reflns_theta_min         2.307
_diffrn_reflns_theta_max         33.254
_diffrn_reflns_theta_full        25.242
_diffrn_reflns_limit_h_min       -28
_diffrn_reflns_limit_h_max       28
_diffrn_reflns_limit_k_min       -27
_diffrn_reflns_limit_k_max       27
_diffrn_reflns_limit_l_min       -30
_diffrn_reflns_limit_l_max       30
_diffrn_measured_fraction_theta_max 0.997
_diffrn_measured_fraction_theta_full 0.999
_diffrn_reflns_Laue_measured_fraction_max 0.997
_diffrn_reflns_Laue_measured_fraction_full 0.999
_diffrn_reflns_point_group_measured_fraction_max 0.997
_diffrn_reflns_point_group_measured_fraction_full 0.999
_reflns_number_total             21876
_reflns_number_gt                15638
_reflns_threshold_expression     'I > 2\s(I)'
_reflns_Friedel_coverage         0.000
_reflns_Friedel_fraction_max     .
_reflns_Friedel_fraction_full    .
_reflns_special_details          
;
 Reflections were merged by SHELXL according to the crystal
 class for the calculation of statistics and refinement.
 
 _reflns_Friedel_fraction is defined as the number of unique
 Friedel pairs measured divided by the number that would be
 possible theoretically, ignoring centric projections and
 systematic absences.
;
_computing_data_collection       
'Bruker BIS 8.5.5.6/2024-10-24 && APEX6 2024.9-1'
_computing_cell_refinement       'SAINT V8.41'
_computing_data_reduction        'SAINT V8.41'
_computing_structure_solution    'SHELXT 2018/2 (Sheldrick, 2018)'
_computing_structure_refinement  'SHELXL-2019/2 (Sheldrick, 2019)'
_computing_molecular_graphics    'ShelXle (H\"ubschle 2011)'
_computing_publication_material  ?
_refine_special_details          ?
_refine_ls_structure_factor_coef Fsqd
_refine_ls_matrix_type           full
_refine_ls_weighting_scheme      calc
_refine_ls_weighting_details     
'w=1/[\s^2^(Fo^2^)+(0.0713P)^2^+2.8382P] where P=(Fo^2^+2Fc^2^)/3'
_atom_sites_solution_primary     direct
_atom_sites_solution_secondary   difmap
_atom_sites_solution_hydrogens   geom
_refine_ls_hydrogen_treatment    constr
_refine_ls_number_reflns         21876
_refine_ls_number_parameters     838
_refine_ls_number_restraints     768
_refine_ls_R_factor_all          0.0837
_refine_ls_R_factor_gt           0.0511
_refine_ls_wR_factor_ref         0.1529
_refine_ls_wR_factor_gt          0.1252
_refine_ls_goodness_of_fit_ref   1.029
_refine_ls_restrained_S_all      1.014
_refine_ls_shift/su_max          0.001
_refine_ls_shift/su_mean         0.000
_refine_diff_density_max         0.552
_refine_diff_density_min         -0.383
_refine_diff_density_rms         0.062
_refine_ls_extinction_method     none
_refine_ls_extinction_coef       .

loop_
_atom_type_symbol
_atom_type_description
_atom_type_scat_dispersion_real
_atom_type_scat_dispersion_imag
_atom_type_scat_source
C C 0.0033 0.0016 'International Tables Vol C Tables 4.2.6.8 and 6.1.1.4'
B B 0.0013 0.0007 'International Tables Vol C Tables 4.2.6.8 and 6.1.1.4'
F F 0.0171 0.0103 'International Tables Vol C Tables 4.2.6.8 and 6.1.1.4'
N N 0.0061 0.0033 'International Tables Vol C Tables 4.2.6.8 and 6.1.1.4'
H H 0.0000 0.0000 'International Tables Vol C Tables 4.2.6.8 and 6.1.1.4'

_geom_special_details            
;
 All esds (except the esd in the dihedral angle between two l.s. planes)
 are estimated using the full covariance matrix.  The cell esds are taken
 into account individually in the estimation of esds in distances, angles
 and torsion angles; correlations between esds in cell parameters are only
 used when they are defined by crystal symmetry.  An approximate (isotropic)
 treatment of cell esds is used for estimating esds involving l.s. planes.
;

loop_
_atom_site_label
_atom_site_type_symbol
_atom_site_fract_x
_atom_site_fract_y
_atom_site_fract_z
_atom_site_U_iso_or_equiv
_atom_site_adp_type
_atom_site_occupancy
_atom_site_site_symmetry_order
_atom_site_calc_flag
_atom_site_refinement_flags_posn
_atom_site_refinement_flags_adp
_atom_site_refinement_flags_occupancy
_atom_site_disorder_assembly
_atom_site_disorder_group
N1 N 0.77725(6) 0.47478(6) 0.74570(6) 0.01974(18) Uani 1 1 d . . . . .
C2 C 0.72615(7) 0.53147(7) 0.73621(7) 0.0201(2) Uani 1 1 d . . . . .
H2 H 0.729321 0.564627 0.775663 0.024 Uiso 1 1 calc R U . . .
N3 N 0.66977(6) 0.53380(6) 0.66192(6) 0.01985(18) Uani 1 1 d . . . . .
C4 C 0.68570(8) 0.47661(7) 0.62289(7) 0.0228(2) Uani 1 1 d . . . . .
H4 H 0.654997 0.465109 0.569389 0.027 Uiso 1 1 calc R U . . .
C5 C 0.75329(8) 0.44000(7) 0.67522(7) 0.0222(2) Uani 1 1 d . . . . .
H5 H 0.779241 0.398350 0.665278 0.027 Uiso 1 1 calc R U . . .
C6 C 0.85029(7) 0.45599(7) 0.81662(7) 0.0203(2) Uani 1 1 d . . . . .
C7 C 0.91806(8) 0.50306(7) 0.83890(7) 0.0223(2) Uani 1 1 d . . . . .
C8 C 0.98862(8) 0.48164(8) 0.90529(8) 0.0260(2) Uani 1 1 d . . . . .
H8 H 1.036190 0.511913 0.922860 0.031 Uiso 1 1 calc R U . . .
C9 C 0.99029(8) 0.41704(8) 0.94584(8) 0.0273(3) Uani 1 1 d . . . . .
H9 H 1.039035 0.403437 0.990742 0.033 Uiso 1 1 calc R U . . .
C10 C 0.92173(8) 0.37182(8) 0.92183(7) 0.0254(2) Uani 1 1 d . . . . .
H10 H 0.924144 0.327821 0.950705 0.030 Uiso 1 1 calc R U . . .
C11 C 0.84927(8) 0.38996(7) 0.85589(7) 0.0221(2) Uani 1 1 d . . . . .
C12 C 0.77294(8) 0.34218(7) 0.82996(8) 0.0245(2) Uani 1 1 d . . . . .
H12 H 0.743531 0.342090 0.772120 0.029 Uiso 1 1 calc R U . . .
C13 C 0.71657(10) 0.37791(9) 0.85770(10) 0.0322(3) Uani 1 1 d . . . . .
H13A H 0.667049 0.347351 0.839621 0.048 Uiso 1 1 calc R U . . .
H13B H 0.702133 0.429368 0.836884 0.048 Uiso 1 1 calc R U . . .
H13C H 0.744453 0.379893 0.914344 0.048 Uiso 1 1 calc R U . . .
C14 C 0.79148(10) 0.25978(8) 0.85699(9) 0.0331(3) Uani 1 1 d . . . . .
H14A H 0.740716 0.230682 0.835112 0.050 Uiso 1 1 calc R U . . .
H14B H 0.817266 0.257954 0.913588 0.050 Uiso 1 1 calc R U . . .
H14C H 0.828335 0.237967 0.839587 0.050 Uiso 1 1 calc R U . . .
C15 C 0.91829(8) 0.57400(8) 0.79541(8) 0.0252(2) Uani 1 1 d . . . . .
H15 H 0.864725 0.576987 0.747286 0.030 Uiso 1 1 calc R U . . .
C16 C 0.92676(11) 0.64469(9) 0.84397(10) 0.0355(3) Uani 1 1 d . . . . .
H16A H 0.922385 0.690129 0.813551 0.053 Uiso 1 1 calc R U . . .
H16B H 0.979848 0.644112 0.890599 0.053 Uiso 1 1 calc R U . . .
H16C H 0.883467 0.645045 0.858814 0.053 Uiso 1 1 calc R U . . .
C17 C 0.98529(11) 0.57143(10) 0.77140(11) 0.0378(3) Uani 1 1 d . . . . .
H17A H 0.982271 0.617043 0.741699 0.057 Uiso 1 1 calc R U . . .
H17B H 0.977906 0.526482 0.739431 0.057 Uiso 1 1 calc R U . . .
H17C H 1.038574 0.569109 0.817703 0.057 Uiso 1 1 calc R U . . .
C18 C 0.60508(8) 0.58895(7) 0.62666(7) 0.0210(2) Uani 1 1 d . . . . .
C19 C 0.62073(8) 0.65351(7) 0.59404(7) 0.0239(2) Uani 1 1 d . . . . .
C20 C 0.55726(10) 0.70517(8) 0.55924(8) 0.0296(3) Uani 1 1 d . . . . .
H20 H 0.564866 0.749915 0.536534 0.036 Uiso 1 1 calc R U . . .
C21 C 0.48312(9) 0.69217(9) 0.55728(9) 0.0321(3) Uani 1 1 d . . . . .
H21 H 0.440499 0.728078 0.532984 0.039 Uiso 1 1 calc R U . . .
C22 C 0.47006(9) 0.62799(9) 0.58999(9) 0.0305(3) Uani 1 1 d . . . . .
H22 H 0.418675 0.620367 0.587958 0.037 Uiso 1 1 calc R U . . .
C23 C 0.53154(8) 0.57400(8) 0.62612(8) 0.0244(2) Uani 1 1 d . . . . .
C24 C 0.51753(9) 0.50442(9) 0.66324(9) 0.0305(3) Uani 1 1 d . . . . .
H24 H 0.569018 0.474232 0.686705 0.037 Uiso 1 1 calc R U . . .
C25 C 0.4986(3) 0.52680(15) 0.7276(2) 0.0862(11) Uani 1 1 d . . . . .
H25A H 0.488670 0.481155 0.750306 0.129 Uiso 1 1 calc R U . . .
H25B H 0.450042 0.559027 0.706534 0.129 Uiso 1 1 calc R U . . .
H25C H 0.544807 0.554686 0.767534 0.129 Uiso 1 1 calc R U . . .
C26 C 0.45047(12) 0.45475(11) 0.60313(15) 0.0584(6) Uani 1 1 d . . . . .
H26A H 0.443423 0.409602 0.628400 0.088 Uiso 1 1 calc R U . . .
H26B H 0.465543 0.439399 0.563615 0.088 Uiso 1 1 calc R U . . .
H26C H 0.399389 0.483342 0.578754 0.088 Uiso 1 1 calc R U . . .
C27 C 0.70343(9) 0.66912(8) 0.59953(8) 0.0282(3) Uani 1 1 d . . . . .
H27 H 0.733847 0.620096 0.611472 0.034 Uiso 1 1 calc R U . . .
C28 C 0.69748(12) 0.69951(10) 0.52423(10) 0.0404(4) Uani 1 1 d . . . . .
H28A H 0.752238 0.704729 0.529685 0.061 Uiso 1 1 calc R U . . .
H28B H 0.670631 0.749072 0.512651 0.061 Uiso 1 1 calc R U . . .
H28C H 0.665744 0.664236 0.482011 0.061 Uiso 1 1 calc R U . . .
C29 C 0.75203(11) 0.72373(10) 0.66608(10) 0.0388(3) Uani 1 1 d . . . . .
H29A H 0.806665 0.730258 0.671551 0.058 Uiso 1 1 calc R U . . .
H29B H 0.756250 0.703076 0.714187 0.058 Uiso 1 1 calc R U . . .
H29C H 0.724333 0.772858 0.655163 0.058 Uiso 1 1 calc R U . . .
B30 B 0.24061(8) 0.50345(8) 0.76890(7) 0.0190(2) Uani 1 1 d . . . . .
C31 C 0.31659(7) 0.44743(7) 0.78414(7) 0.0196(2) Uani 1 1 d . . . . .
C32 C 0.39430(7) 0.45516(7) 0.84756(7) 0.0205(2) Uani 1 1 d . . . . .
H32 H 0.405034 0.496892 0.881596 0.025 Uiso 1 1 calc R U . . .
C33 C 0.45637(7) 0.40341(7) 0.86222(7) 0.0219(2) Uani 1 1 d . . . . .
C34 C 0.44377(8) 0.34165(8) 0.81436(7) 0.0236(2) Uani 1 1 d . . . . .
H34 H 0.486499 0.307118 0.823689 0.028 Uiso 1 1 calc R U . . .
C35 C 0.36621(8) 0.33185(7) 0.75198(7) 0.0223(2) Uani 1 1 d . . . . .
C36 C 0.30431(8) 0.38317(7) 0.73760(7) 0.0213(2) Uani 1 1 d . . . . .
H36 H 0.251990 0.374597 0.694971 0.026 Uiso 1 1 calc R U . . .
C37 C 0.53686(8) 0.41445(8) 0.93292(8) 0.0276(3) Uani 1 1 d . . . . .
F38 F 0.56166(7) 0.48567(6) 0.94328(8) 0.0569(3) Uani 1 1 d . . . . .
F39 F 0.53382(6) 0.39444(8) 0.99738(5) 0.0485(3) Uani 1 1 d . . . . .
F40 F 0.59595(6) 0.37192(7) 0.93276(6) 0.0449(3) Uani 1 1 d . . . . .
C41 C 0.35052(9) 0.26472(8) 0.70006(8) 0.0288(3) Uani 1 1 d . . . . .
F42 F 0.3593(6) 0.2005(3) 0.7338(3) 0.080(2) Uani 0.599(14) 1 d . . P A 1
F43 F 0.3961(3) 0.2657(4) 0.6658(4) 0.0655(14) Uani 0.599(14) 1 d . . P A 1
F44 F 0.2748(3) 0.2653(3) 0.6393(3) 0.0660(16) Uani 0.599(14) 1 d . . P A 1
F42' F 0.3946(7) 0.2036(5) 0.7410(5) 0.081(3) Uani 0.401(14) 1 d . . P A 2
F43' F 0.3743(7) 0.2720(4) 0.6497(5) 0.062(2) Uani 0.401(14) 1 d . . P A 2
F44' F 0.2766(5) 0.2401(6) 0.6708(7) 0.072(3) Uani 0.401(14) 1 d . . P A 2
C45 C 0.18975(7) 0.45594(7) 0.80342(7) 0.0193(2) Uani 1 1 d . . . . .
C46 C 0.22173(7) 0.44696(7) 0.88372(7) 0.0206(2) Uani 1 1 d . . . . .
H46 H 0.270801 0.472343 0.917353 0.025 Uiso 1 1 calc R U . . .
C47 C 0.18386(8) 0.40210(7) 0.91552(7) 0.0212(2) Uani 1 1 d . . . . .
C48 C 0.11265(8) 0.36297(7) 0.86855(7) 0.0220(2) Uani 1 1 d . . . . .
H48 H 0.086931 0.331943 0.890144 0.026 Uiso 1 1 calc R U . . .
C49 C 0.08035(7) 0.37075(7) 0.78897(7) 0.0201(2) Uani 1 1 d . . . . .
C50 C 0.11794(7) 0.41603(7) 0.75706(7) 0.0199(2) Uani 1 1 d . . . . .
H50 H 0.094267 0.419995 0.702397 0.024 Uiso 1 1 calc R U . . .
C51 C 0.21866(9) 0.39862(8) 1.00159(8) 0.0273(3) Uani 1 1 d . . . . .
F52 F 0.29962(6) 0.39202(7) 1.03843(5) 0.0419(2) Uani 1 1 d . . . . .
F53 F 0.20065(8) 0.46107(6) 1.02974(5) 0.0442(3) Uani 1 1 d . . . . .
F54 F 0.18955(6) 0.34071(6) 1.02492(5) 0.0400(2) Uani 1 1 d . . . . .
C55 C 0.00126(8) 0.33263(7) 0.73766(8) 0.0232(2) Uani 1 1 d . . . . .
F56 F -0.01086(5) 0.32304(6) 0.66523(5) 0.03270(19) Uani 1 1 d . . . . .
F57 F -0.00539(7) 0.26429(6) 0.76321(6) 0.0415(2) Uani 1 1 d . . . . .
F58 F -0.06240(5) 0.37348(6) 0.73154(6) 0.0364(2) Uani 1 1 d . . . . .
C59 C 0.27212(7) 0.58526(7) 0.81197(7) 0.0194(2) Uani 1 1 d . . . . .
C60 C 0.33285(8) 0.62524(7) 0.80471(7) 0.0217(2) Uani 1 1 d . . . . .
H60 H 0.358091 0.602527 0.777617 0.026 Uiso 1 1 calc R U . . .
C61 C 0.35746(8) 0.69729(8) 0.83594(7) 0.0231(2) Uani 1 1 d . . . . .
C62 C 0.32190(8) 0.73254(7) 0.87552(7) 0.0232(2) Uani 1 1 d . . . . .
H62 H 0.338235 0.781896 0.896471 0.028 Uiso 1 1 calc R U . . .
C63 C 0.26163(7) 0.69368(7) 0.88373(7) 0.0208(2) Uani 1 1 d . . . . .
C64 C 0.23707(7) 0.62174(7) 0.85238(7) 0.0201(2) Uani 1 1 d . . . . .
H64 H 0.195439 0.596681 0.858525 0.024 Uiso 1 1 calc R U . . .
C65 C 0.42603(9) 0.73507(9) 0.82988(9) 0.0301(3) Uani 1 1 d . . . . .
F66 F 0.42463(6) 0.72220(7) 0.76207(6) 0.0409(2) Uani 1 1 d . . . . .
F67 F 0.42530(8) 0.81040(6) 0.83719(9) 0.0561(3) Uani 1 1 d . . . . .
F68 F 0.49814(6) 0.71131(8) 0.88450(6) 0.0486(3) Uani 1 1 d . . . . .
C69 C 0.22429(8) 0.73110(7) 0.92762(8) 0.0240(2) Uani 1 1 d . . . . .
F70 F 0.18586(6) 0.79576(5) 0.89398(6) 0.0343(2) Uani 1 1 d . . . . .
F71 F 0.28008(6) 0.75048(6) 0.99959(5) 0.0366(2) Uani 1 1 d . . . . .
F72 F 0.16973(7) 0.68783(6) 0.93515(6) 0.0398(2) Uani 1 1 d . . . . .
C73 C 0.18536(7) 0.52594(7) 0.67730(7) 0.0196(2) Uani 1 1 d . . . . .
C74 C 0.10973(7) 0.56235(7) 0.65132(7) 0.0211(2) Uani 1 1 d . . . . .
H74 H 0.088973 0.569790 0.686645 0.025 Uiso 1 1 calc R U . . .
C75 C 0.06434(7) 0.58784(7) 0.57544(7) 0.0214(2) Uani 1 1 d . . . . .
C76 C 0.09225(8) 0.57824(7) 0.52178(7) 0.0219(2) Uani 1 1 d . . . . .
H76 H 0.061329 0.595419 0.469998 0.026 Uiso 1 1 calc R U . . .
C77 C 0.16672(7) 0.54277(7) 0.54628(7) 0.0205(2) Uani 1 1 d . . . . .
C78 C 0.21254(7) 0.51781(7) 0.62248(7) 0.0206(2) Uani 1 1 d . . . . .
H78 H 0.263788 0.494586 0.637499 0.025 Uiso 1 1 calc R U . . .
C79 C 0.20037(8) 0.53116(8) 0.49158(7) 0.0236(2) Uani 1 1 d . . . . .
F80 F 0.22890(6) 0.46072(5) 0.49492(5) 0.03121(18) Uani 1 1 d . . . . .
F81 F 0.14591(5) 0.54411(6) 0.41767(5) 0.03198(19) Uani 1 1 d . . . . .
F82 F 0.26423(5) 0.57749(5) 0.50733(5) 0.03183(18) Uani 1 1 d . . . . .
C83 C -0.01425(8) 0.62911(8) 0.55197(8) 0.0274(3) Uani 1 1 d . . . . .
F84 F -0.0553(5) 0.6028(4) 0.5872(4) 0.0499(15) Uani 0.599(14) 1 d . . P A 1
F85 F -0.0040(6) 0.7019(5) 0.5678(6) 0.0523(12) Uani 0.599(14) 1 d . . P A 1
F86 F -0.0657(3) 0.6223(3) 0.4756(3) 0.0385(8) Uani 0.599(14) 1 d . . P A 1
F84' F -0.0598(6) 0.5967(5) 0.5779(7) 0.0372(16) Uani 0.401(14) 1 d . . P A 2
F85' F -0.0003(9) 0.6997(8) 0.5807(11) 0.074(4) Uani 0.401(14) 1 d . . P A 2
F86' F -0.0574(6) 0.6386(8) 0.4781(5) 0.076(3) Uani 0.401(14) 1 d . . P A 2

loop_
_atom_site_aniso_label
_atom_site_aniso_U_11
_atom_site_aniso_U_22
_atom_site_aniso_U_33
_atom_site_aniso_U_23
_atom_site_aniso_U_13
_atom_site_aniso_U_12
N1 0.0202(4) 0.0199(5) 0.0181(4) 0.0001(3) 0.0082(4) 0.0010(4)
C2 0.0208(5) 0.0196(5) 0.0189(5) 0.0001(4) 0.0087(4) 0.0009(4)
N3 0.0203(4) 0.0193(4) 0.0181(4) 0.0007(3) 0.0076(4) 0.0005(3)
C4 0.0257(6) 0.0224(5) 0.0184(5) -0.0011(4) 0.0089(4) 0.0009(4)
C5 0.0254(6) 0.0213(5) 0.0203(5) -0.0016(4) 0.0111(4) 0.0016(4)
C6 0.0198(5) 0.0211(5) 0.0176(5) -0.0009(4) 0.0070(4) 0.0026(4)
C7 0.0217(5) 0.0225(5) 0.0219(5) -0.0031(4) 0.0098(4) -0.0001(4)
C8 0.0217(5) 0.0283(6) 0.0240(6) -0.0046(5) 0.0077(5) 0.0006(5)
C9 0.0234(6) 0.0324(7) 0.0206(5) -0.0021(5) 0.0059(5) 0.0053(5)
C10 0.0270(6) 0.0255(6) 0.0200(5) 0.0012(4) 0.0080(5) 0.0043(5)
C11 0.0237(5) 0.0219(5) 0.0193(5) -0.0004(4) 0.0090(4) 0.0027(4)
C12 0.0271(6) 0.0224(6) 0.0218(5) 0.0018(4) 0.0098(5) -0.0003(4)
C13 0.0321(7) 0.0314(7) 0.0375(7) 0.0018(6) 0.0202(6) -0.0014(5)
C14 0.0386(8) 0.0223(6) 0.0320(7) 0.0021(5) 0.0116(6) -0.0011(5)
C15 0.0248(6) 0.0239(6) 0.0267(6) -0.0016(5) 0.0119(5) -0.0030(5)
C16 0.0461(9) 0.0256(7) 0.0382(8) -0.0038(6) 0.0227(7) -0.0039(6)
C17 0.0398(8) 0.0367(8) 0.0472(9) 0.0033(7) 0.0291(7) 0.0000(6)
C18 0.0219(5) 0.0198(5) 0.0176(5) 0.0009(4) 0.0064(4) 0.0018(4)
C19 0.0294(6) 0.0196(5) 0.0203(5) 0.0004(4) 0.0099(5) 0.0001(4)
C20 0.0372(7) 0.0219(6) 0.0231(6) 0.0030(5) 0.0088(5) 0.0042(5)
C21 0.0293(6) 0.0275(7) 0.0271(6) -0.0003(5) 0.0032(5) 0.0074(5)
C22 0.0211(6) 0.0299(7) 0.0329(7) -0.0025(5) 0.0064(5) 0.0025(5)
C23 0.0209(5) 0.0249(6) 0.0236(5) -0.0009(4) 0.0074(4) 0.0001(4)
C24 0.0268(6) 0.0293(7) 0.0370(7) 0.0035(5) 0.0164(6) -0.0017(5)
C25 0.166(3) 0.0496(13) 0.106(2) 0.0033(14) 0.116(3) -0.0074(16)
C26 0.0351(9) 0.0321(9) 0.0747(14) 0.0114(9) -0.0014(9) -0.0069(7)
C27 0.0360(7) 0.0226(6) 0.0296(6) 0.0022(5) 0.0184(6) -0.0022(5)
C28 0.0554(10) 0.0371(8) 0.0363(8) 0.0036(6) 0.0279(8) -0.0071(7)
C29 0.0380(8) 0.0411(9) 0.0385(8) -0.0067(7) 0.0189(7) -0.0126(7)
B30 0.0176(5) 0.0203(6) 0.0162(5) 0.0000(4) 0.0056(4) -0.0001(4)
C31 0.0197(5) 0.0215(5) 0.0162(5) 0.0009(4) 0.0075(4) -0.0002(4)
C32 0.0199(5) 0.0226(5) 0.0163(5) 0.0005(4) 0.0064(4) 0.0009(4)
C33 0.0196(5) 0.0253(6) 0.0178(5) 0.0030(4) 0.0063(4) 0.0023(4)
C34 0.0240(5) 0.0247(6) 0.0223(5) 0.0028(4) 0.0112(4) 0.0046(4)
C35 0.0264(6) 0.0222(5) 0.0193(5) -0.0005(4) 0.0117(4) 0.0007(4)
C36 0.0220(5) 0.0228(5) 0.0170(5) 0.0003(4) 0.0074(4) 0.0001(4)
C37 0.0200(5) 0.0307(7) 0.0254(6) 0.0012(5) 0.0054(5) 0.0046(5)
F38 0.0319(5) 0.0341(5) 0.0641(7) 0.0031(5) -0.0103(5) -0.0061(4)
F39 0.0322(5) 0.0836(9) 0.0197(4) 0.0032(5) 0.0042(4) 0.0027(5)
F40 0.0212(4) 0.0618(7) 0.0418(5) -0.0073(5) 0.0069(4) 0.0129(4)
C41 0.0348(7) 0.0279(6) 0.0249(6) -0.0032(5) 0.0150(5) 0.0021(5)
F42 0.188(6) 0.0215(12) 0.046(3) -0.0032(14) 0.068(4) -0.007(3)
F43 0.0604(19) 0.084(3) 0.077(3) -0.045(2) 0.053(2) -0.0192(16)
F44 0.0375(14) 0.066(2) 0.061(2) -0.0427(17) -0.0042(13) 0.0133(13)
F42' 0.135(6) 0.028(3) 0.0308(19) -0.0019(15) -0.002(3) 0.033(4)
F43' 0.143(6) 0.0316(19) 0.043(3) -0.0063(17) 0.069(4) -0.012(3)
F44' 0.050(3) 0.084(5) 0.092(5) -0.068(4) 0.041(3) -0.033(3)
C45 0.0185(5) 0.0193(5) 0.0177(5) -0.0003(4) 0.0067(4) 0.0007(4)
C46 0.0195(5) 0.0216(5) 0.0172(5) 0.0003(4) 0.0059(4) 0.0011(4)
C47 0.0232(5) 0.0205(5) 0.0181(5) 0.0019(4) 0.0083(4) 0.0026(4)
C48 0.0233(5) 0.0204(5) 0.0227(5) 0.0015(4) 0.0112(4) 0.0015(4)
C49 0.0193(5) 0.0180(5) 0.0211(5) -0.0003(4) 0.0080(4) 0.0006(4)
C50 0.0185(5) 0.0201(5) 0.0183(5) 0.0001(4) 0.0064(4) 0.0010(4)
C51 0.0290(6) 0.0310(7) 0.0194(5) 0.0030(5) 0.0095(5) 0.0018(5)
F52 0.0274(4) 0.0666(7) 0.0216(4) 0.0074(4) 0.0032(3) 0.0002(4)
F53 0.0643(7) 0.0417(5) 0.0245(4) -0.0040(4) 0.0192(4) 0.0088(5)
F54 0.0442(5) 0.0470(6) 0.0253(4) 0.0127(4) 0.0137(4) -0.0045(4)
C55 0.0223(5) 0.0211(5) 0.0252(6) -0.0023(4) 0.0105(5) -0.0015(4)
F56 0.0287(4) 0.0420(5) 0.0258(4) -0.0121(4) 0.0116(3) -0.0103(4)
F57 0.0429(5) 0.0282(5) 0.0429(5) 0.0039(4) 0.0116(4) -0.0143(4)
F58 0.0191(4) 0.0425(5) 0.0420(5) -0.0164(4) 0.0100(4) -0.0003(3)
C59 0.0178(5) 0.0207(5) 0.0160(5) 0.0016(4) 0.0049(4) 0.0007(4)
C60 0.0203(5) 0.0240(6) 0.0192(5) 0.0002(4) 0.0080(4) -0.0007(4)
C61 0.0209(5) 0.0244(6) 0.0205(5) 0.0016(4) 0.0070(4) -0.0031(4)
C62 0.0233(5) 0.0207(5) 0.0215(5) 0.0005(4) 0.0072(4) -0.0020(4)
C63 0.0203(5) 0.0206(5) 0.0185(5) 0.0009(4) 0.0065(4) 0.0016(4)
C64 0.0180(5) 0.0204(5) 0.0188(5) 0.0006(4) 0.0061(4) -0.0002(4)
C65 0.0290(6) 0.0326(7) 0.0288(6) -0.0014(5) 0.0139(5) -0.0081(5)
F66 0.0397(5) 0.0562(6) 0.0313(4) -0.0030(4) 0.0205(4) -0.0175(5)
F67 0.0653(8) 0.0320(5) 0.0914(10) -0.0113(6) 0.0539(7) -0.0211(5)
F68 0.0219(4) 0.0811(8) 0.0365(5) 0.0087(5) 0.0087(4) -0.0108(5)
C69 0.0248(6) 0.0206(5) 0.0236(5) 0.0004(4) 0.0091(5) 0.0021(4)
F70 0.0360(5) 0.0293(4) 0.0371(5) 0.0079(4) 0.0169(4) 0.0149(4)
F71 0.0340(5) 0.0450(5) 0.0234(4) -0.0073(4) 0.0075(3) 0.0094(4)
F72 0.0501(6) 0.0319(5) 0.0553(6) -0.0101(4) 0.0395(5) -0.0087(4)
C73 0.0186(5) 0.0197(5) 0.0173(5) -0.0001(4) 0.0060(4) -0.0012(4)
C74 0.0200(5) 0.0226(5) 0.0189(5) 0.0008(4) 0.0077(4) 0.0003(4)
C75 0.0180(5) 0.0224(5) 0.0205(5) 0.0020(4) 0.0064(4) 0.0013(4)
C76 0.0204(5) 0.0232(6) 0.0175(5) 0.0022(4) 0.0052(4) 0.0001(4)
C77 0.0208(5) 0.0219(5) 0.0174(5) 0.0013(4) 0.0078(4) -0.0005(4)
C78 0.0183(5) 0.0228(5) 0.0181(5) 0.0010(4) 0.0065(4) -0.0005(4)
C79 0.0232(5) 0.0272(6) 0.0193(5) 0.0032(4) 0.0090(4) 0.0005(4)
F80 0.0383(5) 0.0295(4) 0.0305(4) 0.0015(3) 0.0202(4) 0.0058(3)
F81 0.0303(4) 0.0463(5) 0.0172(3) 0.0052(3) 0.0094(3) 0.0034(4)
F82 0.0285(4) 0.0377(5) 0.0327(4) 0.0009(4) 0.0173(4) -0.0064(3)
C83 0.0211(5) 0.0297(6) 0.0269(6) 0.0040(5) 0.0078(5) 0.0043(5)
F84 0.031(2) 0.083(4) 0.0415(16) 0.027(2) 0.0213(14) 0.020(2)
F85 0.0277(18) 0.0279(19) 0.086(2) -0.0037(15) 0.0140(14) 0.0021(13)
F86 0.0213(10) 0.0492(14) 0.0275(13) -0.0007(10) -0.0028(9) 0.0064(10)
F84' 0.0182(19) 0.032(2) 0.060(4) 0.001(2) 0.018(2) -0.0022(17)
F85' 0.039(4) 0.029(4) 0.144(10) -0.027(5) 0.037(5) 0.007(3)
F86' 0.055(4) 0.144(8) 0.035(3) 0.040(3) 0.025(3) 0.063(4)

loop_
_geom_bond_atom_site_label_1
_geom_bond_atom_site_label_2
_geom_bond_distance
_geom_bond_site_symmetry_2
_geom_bond_publ_flag
N1 C2 1.3332(16) . ?
N1 C5 1.3802(16) . ?
N1 C6 1.4521(16) . ?
C2 N3 1.3349(15) . ?
C2 H2 0.9500 . ?
N3 C4 1.3820(16) . ?
N3 C18 1.4466(16) . ?
C4 C5 1.3552(18) . ?
C4 H4 0.9500 . ?
C5 H5 0.9500 . ?
C6 C7 1.3989(18) . ?
C6 C11 1.4026(18) . ?
C7 C8 1.3963(18) . ?
C7 C15 1.5167(19) . ?
C8 C9 1.383(2) . ?
C8 H8 0.9500 . ?
C9 C10 1.387(2) . ?
C9 H9 0.9500 . ?
C10 C11 1.3959(18) . ?
C10 H10 0.9500 . ?
C11 C12 1.5207(19) . ?
C12 C13 1.531(2) . ?
C12 C14 1.5308(19) . ?
C12 H12 1.0000 . ?
C13 H13A 0.9800 . ?
C13 H13B 0.9800 . ?
C13 H13C 0.9800 . ?
C14 H14A 0.9800 . ?
C14 H14B 0.9800 . ?
C14 H14C 0.9800 . ?
C15 C17 1.531(2) . ?
C15 C16 1.532(2) . ?
C15 H15 1.0000 . ?
C16 H16A 0.9800 . ?
C16 H16B 0.9800 . ?
C16 H16C 0.9800 . ?
C17 H17A 0.9800 . ?
C17 H17B 0.9800 . ?
C17 H17C 0.9800 . ?
C18 C23 1.3925(18) . ?
C18 C19 1.4040(18) . ?
C19 C20 1.3910(19) . ?
C19 C27 1.520(2) . ?
C20 C21 1.385(2) . ?
C20 H20 0.9500 . ?
C21 C22 1.380(2) . ?
C21 H21 0.9500 . ?
C22 C23 1.3988(19) . ?
C22 H22 0.9500 . ?
C23 C24 1.513(2) . ?
C24 C25 1.516(3) . ?
C24 C26 1.526(2) . ?
C24 H24 1.0000 . ?
C25 H25A 0.9800 . ?
C25 H25B 0.9800 . ?
C25 H25C 0.9800 . ?
C26 H26A 0.9800 . ?
C26 H26B 0.9800 . ?
C26 H26C 0.9800 . ?
C27 C28 1.526(2) . ?
C27 C29 1.529(2) . ?
C27 H27 1.0000 . ?
C28 H28A 0.9800 . ?
C28 H28B 0.9800 . ?
C28 H28C 0.9800 . ?
C29 H29A 0.9800 . ?
C29 H29B 0.9800 . ?
C29 H29C 0.9800 . ?
B30 C45 1.6346(18) . ?
B30 C59 1.6357(18) . ?
B30 C31 1.6357(18) . ?
B30 C73 1.6425(17) . ?
C31 C32 1.4006(16) . ?
C31 C36 1.4056(17) . ?
C32 C33 1.3939(17) . ?
C32 H32 0.9500 . ?
C33 C34 1.3848(18) . ?
C33 C37 1.4985(18) . ?
C34 C35 1.3947(18) . ?
C34 H34 0.9500 . ?
C35 C36 1.3877(18) . ?
C35 C41 1.4987(19) . ?
C36 H36 0.9500 . ?
C37 F38 1.3219(18) . ?
C37 F40 1.3352(16) . ?
C37 F39 1.3404(18) . ?
C41 F43' 1.267(6) . ?
C41 F42 1.283(5) . ?
C41 F44' 1.292(6) . ?
C41 F43 1.310(5) . ?
C41 F44 1.351(3) . ?
C41 F42' 1.364(7) . ?
C45 C50 1.4018(16) . ?
C45 C46 1.4053(16) . ?
C46 C47 1.3908(18) . ?
C46 H46 0.9500 . ?
C47 C48 1.3901(18) . ?
C47 C51 1.4967(18) . ?
C48 C49 1.3896(17) . ?
C48 H48 0.9500 . ?
C49 C50 1.3924(17) . ?
C49 C55 1.4957(17) . ?
C50 H50 0.9500 . ?
C51 F52 1.3356(17) . ?
C51 F54 1.3362(17) . ?
C51 F53 1.3453(18) . ?
C55 F57 1.3347(16) . ?
C55 F56 1.3402(15) . ?
C55 F58 1.3455(15) . ?
C59 C60 1.3982(17) . ?
C59 C64 1.4011(17) . ?
C60 C61 1.3922(18) . ?
C60 H60 0.9500 . ?
C61 C62 1.3854(19) . ?
C61 C65 1.4967(19) . ?
C62 C63 1.3902(18) . ?
C62 H62 0.9500 . ?
C63 C64 1.3908(17) . ?
C63 C69 1.4942(18) . ?
C64 H64 0.9500 . ?
C65 F68 1.3302(18) . ?
C65 F66 1.3382(17) . ?
C65 F67 1.3384(19) . ?
C69 F72 1.3357(16) . ?
C69 F71 1.3429(16) . ?
C69 F70 1.3435(15) . ?
C73 C78 1.3974(17) . ?
C73 C74 1.4081(17) . ?
C74 C75 1.3940(17) . ?
C74 H74 0.9500 . ?
C75 C76 1.3888(18) . ?
C75 C83 1.5013(18) . ?
C76 C77 1.3861(17) . ?
C76 H76 0.9500 . ?
C77 C78 1.3967(16) . ?
C77 C79 1.4926(18) . ?
C78 H78 0.9500 . ?
C79 F81 1.3392(15) . ?
C79 F80 1.3421(16) . ?
C79 F82 1.3547(16) . ?
C83 F86' 1.293(9) . ?
C83 F84' 1.311(9) . ?
C83 F85 1.314(9) . ?
C83 F84 1.334(7) . ?
C83 F85' 1.341(13) . ?
C83 F86 1.350(5) . ?

loop_
_geom_angle_atom_site_label_1
_geom_angle_atom_site_label_2
_geom_angle_atom_site_label_3
_geom_angle
_geom_angle_site_symmetry_1
_geom_angle_site_symmetry_3
_geom_angle_publ_flag
C2 N1 C5 108.85(10) . . ?
C2 N1 C6 126.15(10) . . ?
C5 N1 C6 124.81(10) . . ?
N1 C2 N3 108.50(11) . . ?
N1 C2 H2 125.8 . . ?
N3 C2 H2 125.8 . . ?
C2 N3 C4 108.54(10) . . ?
C2 N3 C18 126.21(10) . . ?
C4 N3 C18 125.19(10) . . ?
C5 C4 N3 107.19(11) . . ?
C5 C4 H4 126.4 . . ?
N3 C4 H4 126.4 . . ?
C4 C5 N1 106.92(11) . . ?
C4 C5 H5 126.5 . . ?
N1 C5 H5 126.5 . . ?
C7 C6 C11 124.56(11) . . ?
C7 C6 N1 117.59(11) . . ?
C11 C6 N1 117.77(11) . . ?
C8 C7 C6 116.37(12) . . ?
C8 C7 C15 119.75(12) . . ?
C6 C7 C15 123.88(11) . . ?
C9 C8 C7 120.99(13) . . ?
C9 C8 H8 119.5 . . ?
C7 C8 H8 119.5 . . ?
C8 C9 C10 120.88(12) . . ?
C8 C9 H9 119.6 . . ?
C10 C9 H9 119.6 . . ?
C9 C10 C11 121.03(13) . . ?
C9 C10 H10 119.5 . . ?
C11 C10 H10 119.5 . . ?
C10 C11 C6 116.17(12) . . ?
C10 C11 C12 121.71(12) . . ?
C6 C11 C12 122.09(11) . . ?
C11 C12 C13 110.17(11) . . ?
C11 C12 C14 112.89(12) . . ?
C13 C12 C14 110.42(12) . . ?
C11 C12 H12 107.7 . . ?
C13 C12 H12 107.7 . . ?
C14 C12 H12 107.7 . . ?
C12 C13 H13A 109.5 . . ?
C12 C13 H13B 109.5 . . ?
H13A C13 H13B 109.5 . . ?
C12 C13 H13C 109.5 . . ?
H13A C13 H13C 109.5 . . ?
H13B C13 H13C 109.5 . . ?
C12 C14 H14A 109.5 . . ?
C12 C14 H14B 109.5 . . ?
H14A C14 H14B 109.5 . . ?
C12 C14 H14C 109.5 . . ?
H14A C14 H14C 109.5 . . ?
H14B C14 H14C 109.5 . . ?
C7 C15 C17 111.65(12) . . ?
C7 C15 C16 110.45(12) . . ?
C17 C15 C16 110.90(13) . . ?
C7 C15 H15 107.9 . . ?
C17 C15 H15 107.9 . . ?
C16 C15 H15 107.9 . . ?
C15 C16 H16A 109.5 . . ?
C15 C16 H16B 109.5 . . ?
H16A C16 H16B 109.5 . . ?
C15 C16 H16C 109.5 . . ?
H16A C16 H16C 109.5 . . ?
H16B C16 H16C 109.5 . . ?
C15 C17 H17A 109.5 . . ?
C15 C17 H17B 109.5 . . ?
H17A C17 H17B 109.5 . . ?
C15 C17 H17C 109.5 . . ?
H17A C17 H17C 109.5 . . ?
H17B C17 H17C 109.5 . . ?
C23 C18 C19 124.57(12) . . ?
C23 C18 N3 118.17(11) . . ?
C19 C18 N3 117.25(11) . . ?
C20 C19 C18 116.33(13) . . ?
C20 C19 C27 121.04(12) . . ?
C18 C19 C27 122.55(12) . . ?
C21 C20 C19 120.80(13) . . ?
C21 C20 H20 119.6 . . ?
C19 C20 H20 119.6 . . ?
C22 C21 C20 121.16(13) . . ?
C22 C21 H21 119.4 . . ?
C20 C21 H21 119.4 . . ?
C21 C22 C23 120.81(14) . . ?
C21 C22 H22 119.6 . . ?
C23 C22 H22 119.6 . . ?
C18 C23 C22 116.32(13) . . ?
C18 C23 C24 123.00(12) . . ?
C22 C23 C24 120.68(13) . . ?
C23 C24 C25 110.55(15) . . ?
C23 C24 C26 111.08(14) . . ?
C25 C24 C26 111.4(2) . . ?
C23 C24 H24 107.9 . . ?
C25 C24 H24 107.9 . . ?
C26 C24 H24 107.9 . . ?
C24 C25 H25A 109.5 . . ?
C24 C25 H25B 109.5 . . ?
H25A C25 H25B 109.5 . . ?
C24 C25 H25C 109.5 . . ?
H25A C25 H25C 109.5 . . ?
H25B C25 H25C 109.5 . . ?
C24 C26 H26A 109.5 . . ?
C24 C26 H26B 109.5 . . ?
H26A C26 H26B 109.5 . . ?
C24 C26 H26C 109.5 . . ?
H26A C26 H26C 109.5 . . ?
H26B C26 H26C 109.5 . . ?
C19 C27 C28 112.90(13) . . ?
C19 C27 C29 110.27(12) . . ?
C28 C27 C29 110.34(13) . . ?
C19 C27 H27 107.7 . . ?
C28 C27 H27 107.7 . . ?
C29 C27 H27 107.7 . . ?
C27 C28 H28A 109.5 . . ?
C27 C28 H28B 109.5 . . ?
H28A C28 H28B 109.5 . . ?
C27 C28 H28C 109.5 . . ?
H28A C28 H28C 109.5 . . ?
H28B C28 H28C 109.5 . . ?
C27 C29 H29A 109.5 . . ?
C27 C29 H29B 109.5 . . ?
H29A C29 H29B 109.5 . . ?
C27 C29 H29C 109.5 . . ?
H29A C29 H29C 109.5 . . ?
H29B C29 H29C 109.5 . . ?
C45 B30 C59 112.09(10) . . ?
C45 B30 C31 103.71(10) . . ?
C59 B30 C31 111.77(10) . . ?
C45 B30 C73 113.03(10) . . ?
C59 B30 C73 103.77(10) . . ?
C31 B30 C73 112.75(10) . . ?
C32 C31 C36 115.96(11) . . ?
C32 C31 B30 123.14(11) . . ?
C36 C31 B30 120.57(10) . . ?
C33 C32 C31 121.94(11) . . ?
C33 C32 H32 119.0 . . ?
C31 C32 H32 119.0 . . ?
C34 C33 C32 121.23(11) . . ?
C34 C33 C37 120.29(12) . . ?
C32 C33 C37 118.45(12) . . ?
C33 C34 C35 117.74(12) . . ?
C33 C34 H34 121.1 . . ?
C35 C34 H34 121.1 . . ?
C36 C35 C34 121.02(12) . . ?
C36 C35 C41 120.14(12) . . ?
C34 C35 C41 118.84(12) . . ?
C35 C36 C31 122.07(11) . . ?
C35 C36 H36 119.0 . . ?
C31 C36 H36 119.0 . . ?
F38 C37 F40 107.81(13) . . ?
F38 C37 F39 105.88(13) . . ?
F40 C37 F39 104.96(12) . . ?
F38 C37 C33 112.99(12) . . ?
F40 C37 C33 113.03(12) . . ?
F39 C37 C33 111.60(12) . . ?
F43' C41 F44' 112.4(5) . . ?
F42 C41 F43 108.7(4) . . ?
F42 C41 F44 106.7(3) . . ?
F43 C41 F44 102.0(3) . . ?
F43' C41 F42' 101.8(5) . . ?
F44' C41 F42' 102.3(5) . . ?
F43' C41 C35 115.0(4) . . ?
F42 C41 C35 114.3(3) . . ?
F44' C41 C35 113.1(3) . . ?
F43 C41 C35 111.9(3) . . ?
F44 C41 C35 112.36(18) . . ?
F42' C41 C35 110.8(4) . . ?
C50 C45 C46 116.04(11) . . ?
C50 C45 B30 123.57(10) . . ?
C46 C45 B30 120.08(10) . . ?
C47 C46 C45 122.11(11) . . ?
C47 C46 H46 118.9 . . ?
C45 C46 H46 118.9 . . ?
C48 C47 C46 120.96(11) . . ?
C48 C47 C51 119.72(12) . . ?
C46 C47 C51 119.27(12) . . ?
C49 C48 C47 117.78(12) . . ?
C49 C48 H48 121.1 . . ?
C47 C48 H48 121.1 . . ?
C48 C49 C50 121.31(11) . . ?
C48 C49 C55 118.48(11) . . ?
C50 C49 C55 120.13(11) . . ?
C49 C50 C45 121.79(11) . . ?
C49 C50 H50 119.1 . . ?
C45 C50 H50 119.1 . . ?
F52 C51 F54 106.67(12) . . ?
F52 C51 F53 106.71(12) . . ?
F54 C51 F53 105.38(12) . . ?
F52 C51 C47 112.94(12) . . ?
F54 C51 C47 112.87(12) . . ?
F53 C51 C47 111.76(11) . . ?
F57 C55 F56 106.58(11) . . ?
F57 C55 F58 106.42(11) . . ?
F56 C55 F58 105.93(11) . . ?
F57 C55 C49 113.04(11) . . ?
F56 C55 C49 112.84(11) . . ?
F58 C55 C49 111.53(10) . . ?
C60 C59 C64 116.34(11) . . ?
C60 C59 B30 120.23(11) . . ?
C64 C59 B30 123.26(11) . . ?
C61 C60 C59 122.04(12) . . ?
C61 C60 H60 119.0 . . ?
C59 C60 H60 119.0 . . ?
C62 C61 C60 120.77(12) . . ?
C62 C61 C65 119.93(12) . . ?
C60 C61 C65 119.22(12) . . ?
C61 C62 C63 118.15(12) . . ?
C61 C62 H62 120.9 . . ?
C63 C62 H62 120.9 . . ?
C62 C63 C64 120.96(12) . . ?
C62 C63 C69 118.18(11) . . ?
C64 C63 C69 120.86(11) . . ?
C63 C64 C59 121.73(11) . . ?
C63 C64 H64 119.1 . . ?
C59 C64 H64 119.1 . . ?
F68 C65 F66 106.50(13) . . ?
F68 C65 F67 106.54(13) . . ?
F66 C65 F67 106.20(13) . . ?
F68 C65 C61 111.83(12) . . ?
F66 C65 C61 112.87(12) . . ?
F67 C65 C61 112.44(13) . . ?
F72 C69 F71 106.33(11) . . ?
F72 C69 F70 106.43(11) . . ?
F71 C69 F70 105.55(11) . . ?
F72 C69 C63 113.50(11) . . ?
F71 C69 C63 112.23(11) . . ?
F70 C69 C63 112.23(11) . . ?
C78 C73 C74 115.78(11) . . ?
C78 C73 B30 123.34(11) . . ?
C74 C73 B30 120.58(11) . . ?
C75 C74 C73 122.14(11) . . ?
C75 C74 H74 118.9 . . ?
C73 C74 H74 118.9 . . ?
C76 C75 C74 120.97(11) . . ?
C76 C75 C83 119.27(11) . . ?
C74 C75 C83 119.71(12) . . ?
C77 C76 C75 117.79(11) . . ?
C77 C76 H76 121.1 . . ?
C75 C76 H76 121.1 . . ?
C76 C77 C78 121.25(11) . . ?
C76 C77 C79 120.43(11) . . ?
C78 C77 C79 118.31(11) . . ?
C77 C78 C73 122.06(11) . . ?
C77 C78 H78 119.0 . . ?
C73 C78 H78 119.0 . . ?
F81 C79 F80 106.92(11) . . ?
F81 C79 F82 106.17(10) . . ?
F80 C79 F82 105.23(11) . . ?
F81 C79 C77 113.20(11) . . ?
F80 C79 C77 112.60(11) . . ?
F82 C79 C77 112.15(11) . . ?
F86' C83 F84' 108.5(7) . . ?
F85 C83 F84 105.8(6) . . ?
F86' C83 F85' 104.2(9) . . ?
F84' C83 F85' 105.9(9) . . ?
F85 C83 F86 107.3(5) . . ?
F84 C83 F86 105.3(4) . . ?
F86' C83 C75 113.9(4) . . ?
F84' C83 C75 112.8(5) . . ?
F85 C83 C75 113.0(4) . . ?
F84 C83 C75 112.9(4) . . ?
F85' C83 C75 110.8(6) . . ?
F86 C83 C75 112.0(3) . . ?

loop_
_geom_torsion_atom_site_label_1
_geom_torsion_atom_site_label_2
_geom_torsion_atom_site_label_3
_geom_torsion_atom_site_label_4
_geom_torsion
_geom_torsion_site_symmetry_1
_geom_torsion_site_symmetry_2
_geom_torsion_site_symmetry_3
_geom_torsion_site_symmetry_4
_geom_torsion_publ_flag
C5 N1 C2 N3 0.46(14) . . . . ?
C6 N1 C2 N3 175.63(11) . . . . ?
N1 C2 N3 C4 -0.05(14) . . . . ?
N1 C2 N3 C18 -177.12(11) . . . . ?
C2 N3 C4 C5 -0.39(15) . . . . ?
C18 N3 C4 C5 176.72(12) . . . . ?
N3 C4 C5 N1 0.65(15) . . . . ?
C2 N1 C5 C4 -0.70(15) . . . . ?
C6 N1 C5 C4 -175.95(12) . . . . ?
C2 N1 C6 C7 -74.22(16) . . . . ?
C5 N1 C6 C7 100.21(15) . . . . ?
C2 N1 C6 C11 108.85(14) . . . . ?
C5 N1 C6 C11 -76.71(16) . . . . ?
C11 C6 C7 C8 -0.35(19) . . . . ?
N1 C6 C7 C8 -177.04(11) . . . . ?
C11 C6 C7 C15 179.55(12) . . . . ?
N1 C6 C7 C15 2.85(18) . . . . ?
C6 C7 C8 C9 0.25(19) . . . . ?
C15 C7 C8 C9 -179.65(12) . . . . ?
C7 C8 C9 C10 -0.3(2) . . . . ?
C8 C9 C10 C11 0.3(2) . . . . ?
C9 C10 C11 C6 -0.39(19) . . . . ?
C9 C10 C11 C12 -178.36(12) . . . . ?
C7 C6 C11 C10 0.42(19) . . . . ?
N1 C6 C11 C10 177.11(11) . . . . ?
C7 C6 C11 C12 178.38(12) . . . . ?
N1 C6 C11 C12 -4.93(18) . . . . ?
C10 C11 C12 C13 97.96(15) . . . . ?
C6 C11 C12 C13 -79.88(15) . . . . ?
C10 C11 C12 C14 -25.98(18) . . . . ?
C6 C11 C12 C14 156.17(12) . . . . ?
C8 C7 C15 C17 56.09(17) . . . . ?
C6 C7 C15 C17 -123.80(14) . . . . ?
C8 C7 C15 C16 -67.81(16) . . . . ?
C6 C7 C15 C16 112.30(15) . . . . ?
C2 N3 C18 C23 -89.00(16) . . . . ?
C4 N3 C18 C23 94.39(15) . . . . ?
C2 N3 C18 C19 92.09(15) . . . . ?
C4 N3 C18 C19 -84.52(15) . . . . ?
C23 C18 C19 C20 0.07(19) . . . . ?
N3 C18 C19 C20 178.90(11) . . . . ?
C23 C18 C19 C27 176.97(12) . . . . ?
N3 C18 C19 C27 -4.20(18) . . . . ?
C18 C19 C20 C21 -0.3(2) . . . . ?
C27 C19 C20 C21 -177.26(13) . . . . ?
C19 C20 C21 C22 0.3(2) . . . . ?
C20 C21 C22 C23 -0.1(2) . . . . ?
C19 C18 C23 C22 0.2(2) . . . . ?
N3 C18 C23 C22 -178.66(12) . . . . ?
C19 C18 C23 C24 -178.83(13) . . . . ?
N3 C18 C23 C24 2.35(19) . . . . ?
C21 C22 C23 C18 -0.2(2) . . . . ?
C21 C22 C23 C24 178.86(14) . . . . ?
C18 C23 C24 C25 118.2(2) . . . . ?
C22 C23 C24 C25 -60.8(2) . . . . ?
C18 C23 C24 C26 -117.65(17) . . . . ?
C22 C23 C24 C26 63.4(2) . . . . ?
C20 C19 C27 C28 -44.67(18) . . . . ?
C18 C19 C27 C28 138.57(14) . . . . ?
C20 C19 C27 C29 79.26(17) . . . . ?
C18 C19 C27 C29 -97.50(16) . . . . ?
C45 B30 C31 C32 -97.90(13) . . . . ?
C59 B30 C31 C32 23.04(16) . . . . ?
C73 B30 C31 C32 139.49(12) . . . . ?
C45 B30 C31 C36 75.23(13) . . . . ?
C59 B30 C31 C36 -163.83(11) . . . . ?
C73 B30 C31 C36 -47.39(15) . . . . ?
C36 C31 C32 C33 1.87(18) . . . . ?
B30 C31 C32 C33 175.29(11) . . . . ?
C31 C32 C33 C34 -0.02(19) . . . . ?
C31 C32 C33 C37 -177.90(12) . . . . ?
C32 C33 C34 C35 -1.57(19) . . . . ?
C37 C33 C34 C35 176.27(12) . . . . ?
C33 C34 C35 C36 1.25(19) . . . . ?
C33 C34 C35 C41 -178.95(12) . . . . ?
C34 C35 C36 C31 0.68(19) . . . . ?
C41 C35 C36 C31 -179.12(12) . . . . ?
C32 C31 C36 C35 -2.20(18) . . . . ?
B30 C31 C36 C35 -175.80(11) . . . . ?
C34 C33 C37 F38 138.02(14) . . . . ?
C32 C33 C37 F38 -44.08(18) . . . . ?
C34 C33 C37 F40 15.24(19) . . . . ?
C32 C33 C37 F40 -166.86(12) . . . . ?
C34 C33 C37 F39 -102.79(15) . . . . ?
C32 C33 C37 F39 75.11(16) . . . . ?
C36 C35 C41 F43' 99.4(6) . . . . ?
C34 C35 C41 F43' -80.4(6) . . . . ?
C36 C35 C41 F42 -117.7(5) . . . . ?
C34 C35 C41 F42 62.5(5) . . . . ?
C36 C35 C41 F44' -31.6(7) . . . . ?
C34 C35 C41 F44' 148.6(7) . . . . ?
C36 C35 C41 F43 118.2(3) . . . . ?
C34 C35 C41 F43 -61.6(4) . . . . ?
C36 C35 C41 F44 4.1(5) . . . . ?
C34 C35 C41 F44 -175.7(4) . . . . ?
C36 C35 C41 F42' -145.8(7) . . . . ?
C34 C35 C41 F42' 34.4(7) . . . . ?
C59 B30 C45 C50 137.64(11) . . . . ?
C31 B30 C45 C50 -101.63(13) . . . . ?
C73 B30 C45 C50 20.80(16) . . . . ?
C59 B30 C45 C46 -48.97(15) . . . . ?
C31 B30 C45 C46 71.76(13) . . . . ?
C73 B30 C45 C46 -165.81(11) . . . . ?
C50 C45 C46 C47 -0.95(18) . . . . ?
B30 C45 C46 C47 -174.82(11) . . . . ?
C45 C46 C47 C48 1.00(19) . . . . ?
C45 C46 C47 C51 -176.50(12) . . . . ?
C46 C47 C48 C49 -0.55(18) . . . . ?
C51 C47 C48 C49 176.93(12) . . . . ?
C47 C48 C49 C50 0.14(18) . . . . ?
C47 C48 C49 C55 -176.55(11) . . . . ?
C48 C49 C50 C45 -0.14(19) . . . . ?
C55 C49 C50 C45 176.49(11) . . . . ?
C46 C45 C50 C49 0.52(17) . . . . ?
B30 C45 C50 C49 174.16(11) . . . . ?
C48 C47 C51 F52 138.97(13) . . . . ?
C46 C47 C51 F52 -43.50(18) . . . . ?
C48 C47 C51 F54 17.87(18) . . . . ?
C46 C47 C51 F54 -164.60(12) . . . . ?
C48 C47 C51 F53 -100.70(15) . . . . ?
C46 C47 C51 F53 76.83(16) . . . . ?
C48 C49 C55 F57 -38.81(16) . . . . ?
C50 C49 C55 F57 144.47(12) . . . . ?
C48 C49 C55 F56 -159.84(11) . . . . ?
C50 C49 C55 F56 23.44(17) . . . . ?
C48 C49 C55 F58 81.06(15) . . . . ?
C50 C49 C55 F58 -95.66(14) . . . . ?
C45 B30 C59 C60 163.95(11) . . . . ?
C31 B30 C59 C60 48.01(14) . . . . ?
C73 B30 C59 C60 -73.77(13) . . . . ?
C45 B30 C59 C64 -21.01(16) . . . . ?
C31 B30 C59 C64 -136.95(11) . . . . ?
C73 B30 C59 C64 101.27(13) . . . . ?
C64 C59 C60 C61 0.12(18) . . . . ?
B30 C59 C60 C61 175.50(11) . . . . ?
C59 C60 C61 C62 -0.32(19) . . . . ?
C59 C60 C61 C65 176.58(12) . . . . ?
C60 C61 C62 C63 0.59(19) . . . . ?
C65 C61 C62 C63 -176.30(12) . . . . ?
C61 C62 C63 C64 -0.68(18) . . . . ?
C61 C62 C63 C69 178.93(11) . . . . ?
C62 C63 C64 C59 0.51(18) . . . . ?
C69 C63 C64 C59 -179.09(11) . . . . ?
C60 C59 C64 C63 -0.21(17) . . . . ?
B30 C59 C64 C63 -175.44(11) . . . . ?
C62 C61 C65 F68 95.30(16) . . . . ?
C60 C61 C65 F68 -81.63(16) . . . . ?
C62 C61 C65 F66 -144.63(13) . . . . ?
C60 C61 C65 F66 38.44(19) . . . . ?
C62 C61 C65 F67 -24.52(19) . . . . ?
C60 C61 C65 F67 158.55(13) . . . . ?
C62 C63 C69 F72 -177.20(12) . . . . ?
C64 C63 C69 F72 2.41(17) . . . . ?
C62 C63 C69 F71 -56.61(16) . . . . ?
C64 C63 C69 F71 123.01(13) . . . . ?
C62 C63 C69 F70 62.07(15) . . . . ?
C64 C63 C69 F70 -118.32(13) . . . . ?
C45 B30 C73 C78 -135.16(12) . . . . ?
C59 B30 C73 C78 103.19(13) . . . . ?
C31 B30 C73 C78 -17.93(16) . . . . ?
C45 B30 C73 C74 51.47(15) . . . . ?
C59 B30 C73 C74 -70.18(14) . . . . ?
C31 B30 C73 C74 168.70(11) . . . . ?
C78 C73 C74 C75 0.78(18) . . . . ?
B30 C73 C74 C75 174.63(12) . . . . ?
C73 C74 C75 C76 0.0(2) . . . . ?
C73 C74 C75 C83 -177.49(12) . . . . ?
C74 C75 C76 C77 -0.21(19) . . . . ?
C83 C75 C76 C77 177.27(12) . . . . ?
C75 C76 C77 C78 -0.35(19) . . . . ?
C75 C76 C77 C79 -179.61(12) . . . . ?
C76 C77 C78 C73 1.18(19) . . . . ?
C79 C77 C78 C73 -179.55(12) . . . . ?
C74 C73 C78 C77 -1.34(18) . . . . ?
B30 C73 C78 C77 -175.00(11) . . . . ?
C76 C77 C79 F81 -12.30(18) . . . . ?
C78 C77 C79 F81 168.42(11) . . . . ?
C76 C77 C79 F80 -133.72(12) . . . . ?
C78 C77 C79 F80 47.00(16) . . . . ?
C76 C77 C79 F82 107.81(14) . . . . ?
C78 C77 C79 F82 -71.47(15) . . . . ?
C76 C75 C83 F86' 13.5(7) . . . . ?
C74 C75 C83 F86' -169.0(7) . . . . ?
C76 C75 C83 F84' 137.9(5) . . . . ?
C74 C75 C83 F84' -44.6(5) . . . . ?
C76 C75 C83 F85 -93.1(6) . . . . ?
C74 C75 C83 F85 84.4(6) . . . . ?
C76 C75 C83 F84 146.9(4) . . . . ?
C74 C75 C83 F84 -35.6(4) . . . . ?
C76 C75 C83 F85' -103.5(10) . . . . ?
C74 C75 C83 F85' 74.0(10) . . . . ?
C76 C75 C83 F86 28.2(3) . . . . ?
C74 C75 C83 F86 -154.2(3) . . . . ?

_shelx_res_file                  
;
TITL 20251113_SM_100K_FMK359_A_a.res in P2(1)/c
    20251113_SM_100K_FMK359_A_a.res
    created by SHELXL-2019/3 at 12:32:33 on 18-Dec-2025
REM Old TITL 20251113_SM_100K_FMK359_A in P2(1)/c
REM SHELXT solution in P2(1)/c: R1 0.191, Rweak 0.007, Alpha 0.026
REM <I/s>   0.664 for  405 systematic absences,  Orientation as input
REM Formula found by SHELXT:  C59 B F24 N2
CELL  0.71073  18.6588  17.6535  19.6283   90.000  118.262   90.000
ZERR    4.000   0.0009   0.0009   0.0014    0.000    0.002    0.000
LATT  1
SYMM -X, 1/2+Y, 1/2-Z
SFAC C B F N H
UNIT 236 4 96 8 196
OMIT -2 0 2
OMIT 1 2 0
OMIT 1 1 1
OMIT -1 0 2
OMIT 0 0 2
OMIT 1 1 0
SIZE 0.114 0.267 0.486
TEMP -173.150
L.S. 5
RIGU
BOND $H
CONF
WPDB
ACTA
LIST 4
FMAP 2
PLAN 20

WGHT    0.071300    2.838200
FVAR       0.29699   0.59935
N1    4    0.777252    0.474779    0.745696    11.00000    0.02017    0.01987 =
         0.01811    0.00012    0.00818    0.00099
C2    1    0.726148    0.531471    0.736205    11.00000    0.02080    0.01964 =
         0.01891    0.00006    0.00872    0.00092
AFIX  43
H2    5    0.729321    0.564627    0.775663    11.00000   -1.20000
AFIX   0
N3    4    0.669767    0.533797    0.661916    11.00000    0.02030    0.01928 =
         0.01813    0.00075    0.00760    0.00050
C4    1    0.685695    0.476609    0.622892    11.00000    0.02570    0.02237 =
         0.01841   -0.00113    0.00895    0.00093
AFIX  43
H4    5    0.654997    0.465109    0.569389    11.00000   -1.20000
AFIX   0
C5    1    0.753295    0.440001    0.675215    11.00000    0.02539    0.02128 =
         0.02031   -0.00161    0.01108    0.00165
AFIX  43
H5    5    0.779241    0.398350    0.665278    11.00000   -1.20000
AFIX   0
C6    1    0.850292    0.455992    0.816618    11.00000    0.01985    0.02111 =
         0.01762   -0.00088    0.00702    0.00262
C7    1    0.918062    0.503060    0.838898    11.00000    0.02173    0.02245 =
         0.02191   -0.00312    0.00978   -0.00010
C8    1    0.988618    0.481641    0.905288    11.00000    0.02174    0.02829 =
         0.02400   -0.00461    0.00768    0.00060
AFIX  43
H8    5    1.036190    0.511913    0.922860    11.00000   -1.20000
AFIX   0
C9    1    0.990293    0.417041    0.945840    11.00000    0.02342    0.03238 =
         0.02065   -0.00211    0.00593    0.00530
AFIX  43
H9    5    1.039035    0.403437    0.990742    11.00000   -1.20000
AFIX   0
C10   1    0.921734    0.371820    0.921826    11.00000    0.02698    0.02553 =
         0.01996    0.00119    0.00801    0.00430
AFIX  43
H10   5    0.924144    0.327821    0.950705    11.00000   -1.20000
AFIX   0
C11   1    0.849270    0.389964    0.855893    11.00000    0.02365    0.02192 =
         0.01930   -0.00038    0.00898    0.00269
C12   1    0.772939    0.342183    0.829958    11.00000    0.02706    0.02239 =
         0.02179    0.00184    0.00979   -0.00032
AFIX  13
H12   5    0.743531    0.342090    0.772120    11.00000   -1.20000
AFIX   0
C13   1    0.716575    0.377912    0.857696    11.00000    0.03205    0.03144 =
         0.03752    0.00176    0.02019   -0.00135
AFIX 137
H13A  5    0.667049    0.347351    0.839621    11.00000   -1.50000
H13B  5    0.702133    0.429368    0.836884    11.00000   -1.50000
H13C  5    0.744453    0.379893    0.914344    11.00000   -1.50000
AFIX   0
C14   1    0.791482    0.259784    0.856993    11.00000    0.03860    0.02225 =
         0.03204    0.00211    0.01159   -0.00109
AFIX 137
H14A  5    0.740716    0.230682    0.835112    11.00000   -1.50000
H14B  5    0.817266    0.257954    0.913588    11.00000   -1.50000
H14C  5    0.828335    0.237967    0.839587    11.00000   -1.50000
AFIX   0
C15   1    0.918292    0.574002    0.795414    11.00000    0.02481    0.02394 =
         0.02666   -0.00161    0.01193   -0.00304
AFIX  13
H15   5    0.864725    0.576987    0.747286    11.00000   -1.20000
AFIX   0
C16   1    0.926761    0.644692    0.843970    11.00000    0.04610    0.02562 =
         0.03823   -0.00377    0.02268   -0.00386
AFIX 137
H16A  5    0.922385    0.690129    0.813551    11.00000   -1.50000
H16B  5    0.979848    0.644112    0.890599    11.00000   -1.50000
H16C  5    0.883467    0.645045    0.858814    11.00000   -1.50000
AFIX   0
C17   1    0.985292    0.571427    0.771400    11.00000    0.03985    0.03666 =
         0.04718    0.00331    0.02905    0.00004
AFIX 137
H17A  5    0.982271    0.617043    0.741699    11.00000   -1.50000
H17B  5    0.977906    0.526482    0.739431    11.00000   -1.50000
H17C  5    1.038574    0.569109    0.817703    11.00000   -1.50000
AFIX   0
C18   1    0.605080    0.588950    0.626659    11.00000    0.02188    0.01983 =
         0.01760    0.00088    0.00640    0.00181
C19   1    0.620731    0.653512    0.594037    11.00000    0.02941    0.01956 =
         0.02032    0.00040    0.00991    0.00010
C20   1    0.557260    0.705172    0.559236    11.00000    0.03720    0.02189 =
         0.02309    0.00302    0.00884    0.00424
AFIX  43
H20   5    0.564866    0.749915    0.536534    11.00000   -1.20000
AFIX   0
C21   1    0.483120    0.692172    0.557280    11.00000    0.02931    0.02746 =
         0.02715   -0.00026    0.00315    0.00738
AFIX  43
H21   5    0.440499    0.728078    0.532984    11.00000   -1.20000
AFIX   0
C22   1    0.470056    0.627988    0.589995    11.00000    0.02114    0.02985 =
         0.03286   -0.00246    0.00643    0.00250
AFIX  43
H22   5    0.418675    0.620367    0.587958    11.00000   -1.20000
AFIX   0
C23   1    0.531536    0.574003    0.626124    11.00000    0.02089    0.02490 =
         0.02358   -0.00087    0.00743    0.00014
C24   1    0.517529    0.504415    0.663237    11.00000    0.02682    0.02925 =
         0.03700    0.00352    0.01638   -0.00175
AFIX  13
H24   5    0.569018    0.474232    0.686705    11.00000   -1.20000
AFIX   0
C25   1    0.498587    0.526801    0.727595    11.00000    0.16593    0.04960 =
         0.10624    0.00333    0.11619   -0.00745
AFIX 137
H25A  5    0.488670    0.481155    0.750306    11.00000   -1.50000
H25B  5    0.450042    0.559027    0.706534    11.00000   -1.50000
H25C  5    0.544807    0.554686    0.767534    11.00000   -1.50000
AFIX   0
C26   1    0.450474    0.454747    0.603125    11.00000    0.03513    0.03206 =
         0.07473    0.01139   -0.00136   -0.00691
AFIX 137
H26A  5    0.443423    0.409602    0.628400    11.00000   -1.50000
H26B  5    0.465543    0.439399    0.563615    11.00000   -1.50000
H26C  5    0.399389    0.483342    0.578754    11.00000   -1.50000
AFIX   0
C27   1    0.703426    0.669115    0.599526    11.00000    0.03598    0.02265 =
         0.02958    0.00225    0.01841   -0.00222
AFIX  13
H27   5    0.733847    0.620096    0.611472    11.00000   -1.20000
AFIX   0
C28   1    0.697477    0.699507    0.524232    11.00000    0.05538    0.03713 =
         0.03628    0.00357    0.02793   -0.00707
AFIX 137
H28A  5    0.752238    0.704729    0.529685    11.00000   -1.50000
H28B  5    0.670631    0.749072    0.512651    11.00000   -1.50000
H28C  5    0.665744    0.664236    0.482011    11.00000   -1.50000
AFIX   0
C29   1    0.752029    0.723726    0.666077    11.00000    0.03797    0.04110 =
         0.03849   -0.00668    0.01893   -0.01261
AFIX 137
H29A  5    0.806665    0.730258    0.671551    11.00000   -1.50000
H29B  5    0.756250    0.703076    0.714187    11.00000   -1.50000
H29C  5    0.724333    0.772858    0.655163    11.00000   -1.50000
AFIX   0
B30   2    0.240606    0.503447    0.768896    11.00000    0.01762    0.02029 =
         0.01623   -0.00004    0.00562   -0.00006
C31   1    0.316586    0.447435    0.784137    11.00000    0.01970    0.02150 =
         0.01623    0.00092    0.00749   -0.00024
C32   1    0.394304    0.455157    0.847564    11.00000    0.01993    0.02257 =
         0.01629    0.00046    0.00638    0.00089
AFIX  43
H32   5    0.405034    0.496892    0.881596    11.00000   -1.20000
AFIX   0
C33   1    0.456367    0.403408    0.862222    11.00000    0.01957    0.02534 =
         0.01778    0.00300    0.00635    0.00225
C34   1    0.443767    0.341645    0.814355    11.00000    0.02400    0.02471 =
         0.02228    0.00277    0.01120    0.00458
AFIX  43
H34   5    0.486499    0.307118    0.823689    11.00000   -1.20000
AFIX   0
C35   1    0.366212    0.331853    0.751980    11.00000    0.02641    0.02217 =
         0.01930   -0.00052    0.01174    0.00066
C36   1    0.304308    0.383171    0.737603    11.00000    0.02198    0.02283 =
         0.01699    0.00026    0.00745    0.00015
AFIX  43
H36   5    0.251990    0.374597    0.694971    11.00000   -1.20000
AFIX   0
C37   1    0.536856    0.414445    0.932921    11.00000    0.02005    0.03075 =
         0.02536    0.00118    0.00542    0.00462
F38   3    0.561661    0.485669    0.943281    11.00000    0.03193    0.03412 =
         0.06413    0.00308   -0.01034   -0.00609
F39   3    0.533823    0.394435    0.997382    11.00000    0.03225    0.08363 =
         0.01965    0.00318    0.00417    0.00267
F40   3    0.595945    0.371916    0.932756    11.00000    0.02118    0.06177 =
         0.04179   -0.00726    0.00686    0.01290
C41   1    0.350522    0.264722    0.700059    11.00000    0.03483    0.02792 =
         0.02485   -0.00322    0.01503    0.00206
PART 1 21.0
F42   3    0.359348    0.200530    0.733781    21.00000    0.18802    0.02145 =
         0.04599   -0.00323    0.06804   -0.00736
F43   3    0.396076    0.265687    0.665823    21.00000    0.06038    0.08369 =
         0.07749   -0.04466    0.05322   -0.01924
F44   3    0.274757    0.265307    0.639269    21.00000    0.03750    0.06627 =
         0.06074   -0.04271   -0.00422    0.01329
PART 2 -21.0
F42'  3    0.394559    0.203621    0.741039   -21.00000    0.13455    0.02771 =
         0.03081   -0.00193   -0.00196    0.03338
F43'  3    0.374277    0.272006    0.649705   -21.00000    0.14303    0.03156 =
         0.04280   -0.00632    0.06893   -0.01225
F44'  3    0.276650    0.240060    0.670755   -21.00000    0.04953    0.08411 =
         0.09184   -0.06836    0.04096   -0.03313

PART 0
C45   1    0.189753    0.455937    0.803417    11.00000    0.01846    0.01930 =
         0.01772   -0.00031    0.00670    0.00070
C46   1    0.221734    0.446957    0.883716    11.00000    0.01954    0.02162 =
         0.01722    0.00032    0.00587    0.00106
AFIX  43
H46   5    0.270801    0.472343    0.917353    11.00000   -1.20000
AFIX   0
C47   1    0.183856    0.402097    0.915525    11.00000    0.02324    0.02046 =
         0.01805    0.00189    0.00829    0.00255
C48   1    0.112652    0.362968    0.868554    11.00000    0.02331    0.02038 =
         0.02270    0.00150    0.01115    0.00151
AFIX  43
H48   5    0.086931    0.331943    0.890144    11.00000   -1.20000
AFIX   0
C49   1    0.080353    0.370749    0.788965    11.00000    0.01932    0.01796 =
         0.02112   -0.00034    0.00804    0.00064
C50   1    0.117938    0.416034    0.757063    11.00000    0.01852    0.02010 =
         0.01833    0.00006    0.00640    0.00098
AFIX  43
H50   5    0.094267    0.419995    0.702397    11.00000   -1.20000
AFIX   0
C51   1    0.218660    0.398617    1.001588    11.00000    0.02898    0.03098 =
         0.01943    0.00302    0.00951    0.00182
F52   3    0.299616    0.392023    1.038429    11.00000    0.02737    0.06663 =
         0.02160    0.00738    0.00322    0.00024
F53   3    0.200646    0.461074    1.029740    11.00000    0.06431    0.04175 =
         0.02451   -0.00403    0.01925    0.00885
F54   3    0.189553    0.340707    1.024918    11.00000    0.04419    0.04702 =
         0.02532    0.01266    0.01369   -0.00450
C55   1    0.001265    0.332632    0.737661    11.00000    0.02235    0.02112 =
         0.02525   -0.00226    0.01049   -0.00154
F56   3   -0.010865    0.323041    0.665234    11.00000    0.02867    0.04200 =
         0.02582   -0.01208    0.01156   -0.01032
F57   3   -0.005387    0.264289    0.763208    11.00000    0.04286    0.02818 =
         0.04287    0.00387    0.01158   -0.01434
F58   3   -0.062403    0.373476    0.731542    11.00000    0.01910    0.04254 =
         0.04198   -0.01644    0.00997   -0.00029
C59   1    0.272124    0.585256    0.811965    11.00000    0.01778    0.02066 =
         0.01605    0.00156    0.00487    0.00075
C60   1    0.332846    0.625237    0.804705    11.00000    0.02026    0.02400 =
         0.01919    0.00016    0.00797   -0.00072
AFIX  43
H60   5    0.358091    0.602527    0.777617    11.00000   -1.20000
AFIX   0
C61   1    0.357460    0.697295    0.835941    11.00000    0.02092    0.02445 =
         0.02049    0.00160    0.00700   -0.00312
C62   1    0.321895    0.732540    0.875520    11.00000    0.02332    0.02067 =
         0.02147    0.00049    0.00717   -0.00201
AFIX  43
H62   5    0.338235    0.781896    0.896471    11.00000   -1.20000
AFIX   0
C63   1    0.261632    0.693676    0.883727    11.00000    0.02025    0.02059 =
         0.01846    0.00088    0.00651    0.00161
C64   1    0.237073    0.621738    0.852376    11.00000    0.01804    0.02038 =
         0.01880    0.00063    0.00611   -0.00023
AFIX  43
H64   5    0.195439    0.596681    0.858525    11.00000   -1.20000
AFIX   0
C65   1    0.426030    0.735067    0.829876    11.00000    0.02905    0.03261 =
         0.02885   -0.00139    0.01389   -0.00815
F66   3    0.424629    0.722197    0.762069    11.00000    0.03975    0.05616 =
         0.03128   -0.00301    0.02049   -0.01746
F67   3    0.425300    0.810402    0.837187    11.00000    0.06532    0.03198 =
         0.09139   -0.01126    0.05385   -0.02106
F68   3    0.498135    0.711309    0.884497    11.00000    0.02191    0.08110 =
         0.03654    0.00869    0.00866   -0.01083
C69   1    0.224291    0.731098    0.927621    11.00000    0.02476    0.02062 =
         0.02360    0.00041    0.00908    0.00211
F70   3    0.185860    0.795762    0.893982    11.00000    0.03597    0.02930 =
         0.03710    0.00788    0.01690    0.01491
F71   3    0.280079    0.750477    0.999586    11.00000    0.03402    0.04497 =
         0.02345   -0.00730    0.00748    0.00935
F72   3    0.169731    0.687826    0.935145    11.00000    0.05010    0.03189 =
         0.05533   -0.01008    0.03953   -0.00866
C73   1    0.185356    0.525944    0.677299    11.00000    0.01863    0.01968 =
         0.01726   -0.00008    0.00596   -0.00121
C74   1    0.109734    0.562352    0.651317    11.00000    0.01999    0.02265 =
         0.01889    0.00077    0.00772    0.00026
AFIX  43
H74   5    0.088973    0.569790    0.686645    11.00000   -1.20000
AFIX   0
C75   1    0.064343    0.587836    0.575444    11.00000    0.01802    0.02242 =
         0.02051    0.00195    0.00639    0.00128
C76   1    0.092250    0.578241    0.521778    11.00000    0.02042    0.02323 =
         0.01750    0.00219    0.00525    0.00012
AFIX  43
H76   5    0.061329    0.595419    0.469998    11.00000   -1.20000
AFIX   0
C77   1    0.166719    0.542767    0.546284    11.00000    0.02076    0.02191 =
         0.01744    0.00129    0.00780   -0.00046
C78   1    0.212538    0.517814    0.622475    11.00000    0.01830    0.02278 =
         0.01809    0.00100    0.00651   -0.00047
AFIX  43
H78   5    0.263788    0.494586    0.637499    11.00000   -1.20000
AFIX   0
C79   1    0.200374    0.531163    0.491578    11.00000    0.02317    0.02722 =
         0.01928    0.00319    0.00903    0.00051
F80   3    0.228901    0.460715    0.494921    11.00000    0.03835    0.02953 =
         0.03050    0.00155    0.02019    0.00582
F81   3    0.145908    0.544106    0.417667    11.00000    0.03026    0.04632 =
         0.01717    0.00516    0.00943    0.00337
F82   3    0.264233    0.577492    0.507335    11.00000    0.02850    0.03774 =
         0.03267    0.00090    0.01729   -0.00640
C83   1   -0.014248    0.629113    0.551970    11.00000    0.02109    0.02968 =
         0.02695    0.00405    0.00776    0.00430
PART 1 21.0
F84   3   -0.055287    0.602822    0.587169    21.00000    0.03055    0.08265 =
         0.04154    0.02741    0.02129    0.01990
F85   3   -0.004013    0.701852    0.567810    21.00000    0.02765    0.02789 =
         0.08575   -0.00373    0.01403    0.00209
F86   3   -0.065697    0.622304    0.475560    21.00000    0.02128    0.04916 =
         0.02749   -0.00066   -0.00281    0.00636
PART 2 -21.0
F84'  3   -0.059815    0.596724    0.577871   -21.00000    0.01825    0.03231 =
         0.06039    0.00121    0.01800   -0.00217
F85'  3   -0.000329    0.699683    0.580654   -21.00000    0.03914    0.02944 =
         0.14442   -0.02727    0.03684    0.00685
F86'  3   -0.057351    0.638591    0.478095   -21.00000    0.05477    0.14390 =
         0.03483    0.03970    0.02491    0.06339

PART 0

REM <hkl>
REM 20251113_SM_100K_FMK359_A_a.hkl
REM </hkl>
HKLF 4


REM  20251113_SM_100K_FMK359_A_a.res in P2(1)/c
REM wR2 = 0.1529, GooF = S = 1.029, Restrained GooF = 1.014 for all data
REM R1 = 0.0511 for 15638 Fo > 4sig(Fo) and 0.0837 for all 21876 data
REM 838 parameters refined using 768 restraints

END

WGHT      0.0636      2.5870

REM Highest difference peak  0.552,  deepest hole -0.383,  1-sigma level  0.062
Q1    1   0.5381  0.4399  0.9896  11.00000  0.05    0.55
Q2    1   0.6003  0.4117  0.9176  11.00000  0.05    0.47
Q3    1   0.4169  0.2269  0.7124  11.00000  0.05    0.47
Q4    1   0.6123  0.6215  0.6126  11.00000  0.05    0.47
Q5    1   0.5872  0.4715  0.9100  11.00000  0.05    0.44
Q6    1   0.2405  0.7148  0.9026  11.00000  0.05    0.43
Q7    1   0.0798  0.5786  0.5518  11.00000  0.05    0.42
Q8    1   0.2003  0.4015  0.9573  11.00000  0.05    0.40
Q9    1   0.1836  0.5283  0.5796  11.00000  0.05    0.39
Q10   1  -0.0179  0.6926  0.4986  11.00000  0.05    0.38
Q11   1   0.2091  0.4812  0.7821  11.00000  0.05    0.38
Q12   1   0.3468  0.6635  0.8237  11.00000  0.05    0.38
Q13   1   0.8495  0.4209  0.8365  11.00000  0.05    0.37
Q14   1   0.2018  0.4213  0.8933  11.00000  0.05    0.37
Q15   1   0.2509  0.6051  0.8300  11.00000  0.05    0.37
Q16   1   0.9179  0.5359  0.8164  11.00000  0.05    0.37
Q17   1   0.0811  0.5708  0.6082  11.00000  0.05    0.36
Q18   1   0.5277  0.5417  0.6497  11.00000  0.05    0.36
Q19   1   0.0959  0.3630  0.8291  11.00000  0.05    0.36
Q20   1   0.2024  0.5298  0.6487  11.00000  0.05    0.36
;
_shelx_res_checksum              72232
_shelx_hkl_file                  
;
   0  -2   0  243.88   14.00
   0   3   0   -1.90    1.40
   0   3   0    1.10    0.70
   0   3   0   -3.30    2.00
   0   3   0    0.70    0.80
   0   3   0    1.50    0.60
   0   3   0   -0.50    1.80
   0   3   0   -0.60    1.40
   0  -3   0    1.00    0.90
   0  -3   0    1.20    0.70
   0  -3   0    0.10    1.00
   0  -3   0    0.30    0.70
   0  -3   0    1.30    2.10
   0  -3   0    1.90    1.50
   0  -3   0    0.00    0.70
   0  -3   0    1.50    0.80
   0  -3   0    0.60    0.60
   0  -3   0   -1.50    1.30
   0  -3   0   -0.20    0.70
   0  -3   0    0.50    0.90
   0   4   0  136.59    9.00
   0   4   0  131.89    7.70
   0   4   0  133.69    7.90
   0   4   0  126.79    7.80
   0   4   0  139.39    7.80
   0   4   0  139.99    8.80
   0   4   0  138.59    8.40
   0  -4   0  127.79    8.90
   0  -4   0  125.59    8.30
   0  -4   0  140.59    7.90
   0  -4   0  127.59    7.80
   0  -4   0  132.99    7.70
   0  -4   0  136.79    8.40
   0  -4   0  135.49    7.70
   0  -4   0  129.29    7.70
   0  -4   0  136.39    7.80
   0  -4   0  132.59    8.00
   0  -4   0  145.99    7.80
   0  -4   0  135.19    8.00
   0   5   0   -0.40    0.80
   0   5   0    0.90    1.20
   0   5   0   -5.20    2.60
   0   5   0    0.00    2.00
   0   5   0   -5.10    3.20
   0   5   0   -4.40    2.00
   0   5   0   -0.30    1.10
   0  -5   0    1.70    1.20
   0  -5   0   -6.60    3.10
   0  -5   0    0.50    1.00
   0  -5   0   -1.70    2.10
   0  -5   0   -0.60    1.30
   0  -5   0   -1.40    1.20
   0  -5   0    3.10    2.20
   0  -5   0    0.80    1.00
   0  -5   0   -0.10    0.90
   0  -5   0    0.30    1.00
   0  -5   0    2.00    0.90
   0  -5   0    0.60    0.90
   0   6   0 1025.70   56.79
   0   6   0 1052.09   56.99
   0   6   0  909.01   56.89
   0   6   0 1047.20   57.59
   0   6   0  938.51   57.19
   0   6   0  972.90   57.69
   0  -6   0 1014.60   57.09
   0  -6   0 1062.09   56.89
   0  -6   0 1032.80   57.79
   0  -6   0 1100.39   56.99
   0  -6   0 1019.50   57.39
   0  -6   0 1140.39   57.49
   0  -6   0 1009.50   56.79
   0  -6   0  931.81   56.89
   0  -6   0 1031.40   56.79
   0  -6   0  967.30   56.79
   0  -6   0 1085.69   56.99
   0   7   0    1.70    1.30
   0   7   0    0.10    1.30
   0   7   0   -1.30    2.40
   0   7   0   -3.70    2.20
   0   7   0   -4.20    3.10
   0   7   0    0.50    1.00
   0  -7   0   -1.20    1.10
   0  -7   0    1.10    1.30
   0  -7   0   -0.40    2.30
   0  -7   0    1.00    1.60
   0  -7   0    3.20    2.50
   0  -7   0    2.40    1.60
   0  -7   0   -0.40    3.70
   0  -7   0    1.20    1.30
   0  -7   0    0.00    1.50
   0  -7   0    0.10    1.20
   0  -7   0    1.20    1.10
   0  -7   0    0.30    1.00
   0   8   0   42.00    3.80
   0   8   0   37.60    5.40
   0   8   0   30.00    5.10
   0   8   0   31.20    4.30
   0   8   0   37.10    3.60
   0   8   0   43.60    3.60
   0   8   0   40.70    6.10
   0  -8   0   35.20    3.50
   0  -8   0   47.00    5.70
   0  -8   0   37.30    5.20
   0  -8   0   43.30    4.40
   0  -8   0   46.10    5.10
   0  -8   0   46.20    4.10
   0  -8   0   43.50    3.80
   0  -8   0   44.90    3.40
   0  -8   0   36.10    3.40
   0  -8   0   38.10    3.70
   0   9   0   -1.10    1.20
   0   9   0    1.80    1.60
   0   9   0   -5.20    3.40
   0   9   0   -2.90    3.00
   0   9   0    0.00    1.80
   0   9   0   -1.20    1.60
   0   9   0    0.30    1.60
   0   9   0   -6.40    4.10
   0   9   0   -8.60    4.50
   0  -9   0   -0.70    1.40
   0  -9   0    1.40    1.40
   0  -9   0    2.70    2.80
   0  -9   0    5.00    3.10
   0  -9   0   -1.20    1.20
   0  -9   0    0.40    1.80
   0  -9   0    4.80    1.90
   0  -9   0    0.20    4.00
   0  -9   0    1.60    1.60
   0  -9   0    0.40    1.40
   0  -9   0    1.00    1.60
   0  -9   0    1.00    2.10
   0  10   0   53.59    6.10
   0  10   0   35.50    5.70
   0  10   0   47.60    8.00
   0  10   0   45.20    4.40
   0  10   0   51.69    4.10
   0  10   0   46.20    7.30
   0  10   0   50.19    3.90
   0  10   0   42.80    4.10
   0 -10   0   41.90    3.90
   0 -10   0   50.59    4.90
   0 -10   0   52.29    4.00
   0 -10   0   43.90    5.70
   0 -10   0   55.49    4.40
   0 -10   0   52.19    3.80
   0 -10   0   40.80    4.90
   0 -10   0   53.09    4.10
   0  11   0   -3.70    4.10
   0  11   0   -3.80    4.70
   0  11   0    1.40    1.60
   0  11   0   -0.60    3.10
   0  11   0   -4.50    3.10
   0  11   0    0.30    1.80
   0  11   0    3.50    1.70
   0 -11   0   -1.10    1.40
   0 -11   0    1.60    2.00
   0 -11   0   -1.30    2.00
   0 -11   0    0.30    1.30
   0 -11   0   -0.40    1.60
   0 -11   0    1.20    2.20
   0  12   0  510.25   31.20
   0  12   0  583.94   32.40
   0  12   0  540.75   31.60
   0  12   0  506.95   30.50
   0  12   0  532.85   30.30
   0  12   0  593.54   33.00
   0  12   0  523.45   30.20
   0 -12   0  547.45   30.50
   0 -12   0  553.04   31.00
   0 -12   0  555.24   30.30
   0 -12   0  529.85   30.60
   0 -12   0  543.95   30.20
   0 -12   0  510.55   30.20
   0 -12   0  476.95   31.20
   0 -12   0  497.75   30.30
   0  13   0    2.00    1.70
   0  13   0   -6.00    3.90
   0  13   0    0.30    1.80
   0  13   0   -5.20    5.50
   0  13   0   -4.90    4.70
   0  13   0    2.90    1.90
   0  13   0   -0.10    3.50
   0 -13   0    1.20    1.60
   0 -13   0   -1.30    2.50
   0 -13   0    0.70    1.80
   0 -13   0   -3.10    3.20
   0 -13   0   -0.50    1.60
   0 -13   0    0.90    2.50
   0 -13   0    1.10    2.00
   0 -13   0   -0.90    1.50
   0  14   0  225.88   13.00
   0  14   0  192.28   13.20
   0  14   0  200.78   16.60
   0  14   0  213.58   15.00
   0  14   0  187.38   12.90
   0  14   0  199.28   16.40
   0  14   0  223.78   12.60
   0  14   0  220.18   14.80
   0 -14   0  211.98   12.70
   0 -14   0  210.98   13.10
   0 -14   0  211.38   13.40
   0 -14   0  194.38   12.70
   0 -14   0  216.88   12.80
   0 -14   0  228.68   13.90
   0 -14   0  225.58   12.80
   0  15   0   -8.80   12.90
   0  15   0    2.30    1.90
   0  15   0   -5.00    4.40
   0  15   0   -2.50    4.80
   0  15   0   -4.80    6.70
   0 -15   0   -1.40    1.90
   0 -15   0    4.10    3.40
   0 -15   0   -0.80    1.90
   0 -15   0    0.00    2.60
   0 -15   0   -0.40    1.90
   0 -15   0   -0.60    2.40
   0 -15   0   -2.10    4.30
   0  16   0   -3.00    4.20
   0  16   0    1.30    2.00
   0  16   0   -3.90    6.80
   0  16   0    7.40    5.20
   0  16   0    1.40    3.50
   0  16   0   -3.30    6.60
   0  16   0   -0.30    2.50
   0 -16   0   -1.70    3.10
   0 -16   0    3.30    2.10
   0 -16   0    3.50    3.00
   0 -16   0    0.30    2.10
   0 -16   0    1.30    2.40
   0 -16   0    2.60    2.80
   0 -16   0    2.20    2.10
   0  17   0    3.10    4.60
   0  17   0    8.00    5.80
   0  17   0   -0.80    2.60
   0  17   0    0.00    2.10
   0  17   0   -0.10    1.90
   0  17   0    1.70    7.20
   0  17   0   -0.10    7.20
   0 -17   0    4.30    2.60
   0 -17   0    0.00    2.50
   0 -17   0    1.30    2.90
   0 -17   0   -0.20    2.00
   0 -17   0    2.20    3.40
   0 -17   0   -2.10    3.90
   0  18   0  167.28   13.30
   0  18   0  166.28   10.20
   0  18   0  177.58   16.00
   0  18   0  164.28   10.80
   0  18   0  162.88   13.30
   0  18   0  156.88   10.80
   0 -18   0  151.28   11.40
   0 -18   0  154.98   12.10
   0 -18   0  156.98   10.40
   0 -18   0  156.98   11.30
   0 -18   0  152.68   10.50
   0 -18   0  164.78   10.70
   0  19   0   -2.30    2.80
   0  19   0    7.70    7.30
   0  19   0    3.60    2.30
   0  19   0    4.20    7.90
   0  19   0   -2.80    4.50
   0  19   0    0.50    2.10
   0  19   0    7.80    6.00
   0 -19   0    2.20    2.50
   0 -19   0   -1.30    2.20
   0 -19   0    2.10    3.60
   0 -19   0    3.80    3.30
   0 -19   0   -1.40    3.20
   0 -19   0   -2.50    2.50
   0 -19   0   -5.30    2.70
   0  20   0   10.90    9.00
   0  20   0    2.90    2.90
   0  20   0    5.90    5.10
   0  20   0    9.80    7.40
   0  20   0   19.30    7.60
   0  20   0    4.60    2.50
   0 -20   0    3.30    3.60
   0 -20   0    4.30    3.00
   0 -20   0    4.00    3.80
   0 -20   0    1.50    3.50
   0 -20   0    1.50    2.60
   0 -20   0   -2.90    2.00
   0 -20   0    1.80    2.60
   0  21   0   -3.90    4.80
   0  21   0    5.70    9.80
   0  21   0   12.30    6.30
   0  21   0    0.50    2.80
   0  21   0    5.30    7.00
   0 -21   0   -6.60    2.70
   0 -21   0   -7.00    3.50
   0 -21   0   -1.00    2.70
   0 -21   0   -4.00    3.40
   0 -21   0   -3.20    2.40
   0 -21   0   -3.00    3.40
   0  22   0   16.60    6.30
   0  22   0   -2.60    3.00
   0  22   0   25.60    9.90
   0  22   0    7.70   11.00
   0 -22   0    5.10    3.90
   0 -22   0    7.10    3.10
   0 -22   0    3.10    3.10
   0 -22   0   -0.10    3.70
   0  23   0   18.80   14.00
   0  23   0   12.60    6.50
   0  23   0   -2.40    3.00
   0  23   0   -0.50    5.30
   0  23   0   15.10    7.60
   0 -23   0   -7.00    3.90
   0 -23   0   -4.10    2.90
   0 -23   0   -3.00    4.00
   0 -23   0   -3.00    3.90
   0 -23   0   -1.40    2.90
   0  24   0   74.99    7.70
   0  24   0   82.79   10.90
   0 -24   0   81.79    7.60
   0 -24   0   94.59    7.50
   0 -24   0   57.49    8.00
   0 -24   0   52.59    7.20
   0 -24   0   70.99    7.80
   0  25   0    3.00    5.60
   0  25   0   32.30    9.20
   0 -25   0    0.40    5.00
   0 -25   0    0.60    4.40
   0 -25   0    3.80    3.60
   0 -25   0    3.70    3.30
   0  26   0  141.89   18.60
   0  26   0  196.58   23.30
   0  27   0   10.70   10.60
   0  27   0    9.80    6.70
   0 -27   0    2.30    4.90
   0 -27   0    4.50    3.70
   0 -27   0   -5.20    4.90
  -1 -27   1   22.50    4.20
  -1 -27   1    9.10    5.20
  -1 -27   1   12.40    8.60
   1  27  -1   13.30   13.20
   1  27  -1   13.40    7.80
  -1 -26   1   -1.90    4.50
   1  26  -1   37.10   10.20
   1  26  -1    2.30    6.30
   1  26  -1    3.00    3.80
  -1 -25   1    1.70    3.30
  -1 -25   1    2.50    4.50
   1  25  -1    1.40    3.50
   1  25  -1   35.70    9.80
   1  25  -1    4.30    5.80
  -1 -24   1    2.30    4.40
  -1 -24   1   12.80    3.80
  -1 -24   1    7.20    3.40
  -1 -24   1    5.70    4.90
  -1 -24   1   10.50    4.60
   1  24  -1   22.80    6.40
   1  24  -1   -2.30    5.60
   1  24  -1    8.90    3.50
  -1 -23   1   21.80    5.40
  -1 -23   1   28.40    4.30
  -1 -23   1   28.70    4.10
  -1 -23   1   19.30    5.50
  -1 -23   1   24.00    5.00
   1  23  -1   31.00    6.80
   1  23  -1   22.50    4.00
  -1 -22   1   14.30    4.30
  -1 -22   1   13.70    5.60
  -1 -22   1   12.80    4.20
  -1 -22   1   11.90    3.30
   1  22  -1   17.50    7.30
   1  22  -1   38.10   12.00
   1  22  -1   11.00    6.30
  -1 -21   1   10.10    2.60
  -1 -21   1   14.90    3.20
  -1 -21   1   16.10    4.00
  -1 -21   1    8.10    3.10
  -1 -21   1    9.60    4.30
  -1 -21   1    9.20    4.10
   1  21  -1    8.20    5.20
   1  21  -1   28.30   10.70
   1  21  -1   13.10    3.10
   1  21  -1   11.90    3.00
  -1 -20   1    0.50    3.40
  -1 -20   1   -5.10    3.70
  -1 -20   1   -1.50    3.50
  -1 -20   1   -0.40    2.50
  -1 -20   1   -1.00    2.10
  -1 -20   1   -2.20    2.60
   1  20  -1    9.20    6.80
   1  20  -1    8.70    8.60
   1  20  -1    7.40    7.60
   1  20  -1   -0.90    4.80
   1  20  -1   -1.90    3.80
   1  20  -1   -3.50    2.40
  -1 -19   1    1.80    3.60
  -1 -19   1   -3.80    1.90
  -1 -19   1    0.60    2.30
  -1 -19   1   -0.10    2.70
  -1 -19   1   -4.00    3.10
  -1 -19   1   -1.90    2.10
  -1 -19   1   -1.00    3.00
   1  19  -1    1.60    8.00
   1  19  -1   -1.90    1.90
   1  19  -1    2.10    4.70
   1  19  -1    7.70    7.00
   1  19  -1   -2.00    2.50
   1  19  -1    3.50    5.20
   1  19  -1   -0.20    2.60
  -1 -18   1   23.80    3.90
  -1 -18   1   24.50    3.10
  -1 -18   1   21.90    3.40
  -1 -18   1   22.30    4.10
  -1 -18   1   24.20    3.50
  -1 -18   1   25.20    4.80
   1  18  -1   31.00    6.80
   1  18  -1   39.10    8.80
   1  18  -1   25.70    3.40
   1  18  -1   21.20    3.40
   1  18  -1   22.10    8.40
   1  18  -1   25.00    3.50
   1  18  -1   21.10    5.70
  -1 -17   1   75.79    6.80
  -1 -17   1   91.79    8.90
  -1 -17   1   97.39    7.30
  -1 -17   1  102.29    6.70
  -1 -17   1   86.59    8.10
  -1 -17   1   90.49    8.00
  -1 -17   1  100.19    7.00
   1  17  -1   81.79   10.00
   1  17  -1   78.09   12.50
   1  17  -1   90.99    7.30
   1  17  -1   99.69   11.90
   1  17  -1  118.49   10.80
   1  17  -1   95.29    6.50
   1  17  -1   91.69    7.20
  -1 -16   1    9.30    2.10
  -1 -16   1    8.30    2.20
  -1 -16   1    9.40    2.70
  -1 -16   1    5.80    2.20
  -1 -16   1    8.00    2.90
  -1 -16   1    6.90    3.20
  -1 -16   1    4.70    3.40
   1  16  -1    7.30    4.70
   1  16  -1   -0.90    6.40
   1  16  -1    7.70    2.40
   1  16  -1   10.80    2.70
   1  16  -1   12.20    5.40
   1  16  -1   -0.50    6.90
   1  16  -1    9.70    2.10
  -1 -15   1    4.30    1.90
  -1 -15   1    2.70    3.10
  -1 -15   1    3.60    2.00
  -1 -15   1    4.70    2.90
  -1 -15   1    3.40    2.50
  -1 -15   1    5.00    2.10
  -1 -15   1    7.00    2.60
   1  15  -1   -7.10    6.90
   1  15  -1   -2.40    6.70
   1  15  -1    6.30    4.50
   1  15  -1    2.00    4.30
   1  15  -1    6.10    2.30
   1  15  -1    5.80    2.60
   1  15  -1    6.30    2.00
  -1 -14   1    2.90    2.50
  -1 -14   1    2.60    1.70
  -1 -14   1   -2.10    2.20
  -1 -14   1    0.90    1.80
  -1 -14   1    2.60    2.80
  -1 -14   1    2.00    1.70
  -1 -14   1    0.20    2.00
   1  14  -1    1.40    1.70
   1  14  -1   -0.80    3.90
   1  14  -1   -9.30    5.10
   1  14  -1    0.60    2.00
   1  14  -1   -3.10    2.20
  -1 -13   1    0.10    1.60
  -1 -13   1    3.10    1.90
  -1 -13   1   -5.10    3.70
  -1 -13   1    1.40    1.60
  -1 -13   1   -0.20    2.00
  -1 -13   1   -0.50    1.60
  -1 -13   1    0.10    2.60
  -1 -13   1    3.00    2.40
   1  13  -1   -7.40    4.60
   1  13  -1   -4.60    5.30
   1  13  -1    1.40    1.80
   1  13  -1   -4.50    3.70
   1  13  -1   -1.00    3.50
   1  13  -1   -1.40    1.60
  -1 -12   1   -2.00    2.20
  -1 -12   1   -2.10    3.10
  -1 -12   1   -2.50    1.80
  -1 -12   1   -1.50    1.50
  -1 -12   1    1.40    1.50
  -1 -12   1   -0.10    1.70
  -1 -12   1   -0.50    2.00
  -1 -12   1   -2.50    1.40
   1  12  -1   -0.40    1.50
   1  12  -1   -0.60    1.90
   1  12  -1    3.10    1.80
   1  12  -1   -3.70    4.20
   1  12  -1    1.40    3.30
   1  12  -1   -6.40    4.80
   1  12  -1   -6.00    3.10
  -1 -11   1    2.80    1.50
  -1 -11   1    0.70    2.30
  -1 -11   1   -1.10    1.90
  -1 -11   1    1.80    1.80
  -1 -11   1   -0.80    1.50
  -1 -11   1   -0.90    1.50
  -1 -11   1    0.10    1.40
   1  11  -1   -4.90    4.80
   1  11  -1   -0.40    1.80
   1  11  -1   -2.90    3.80
   1  11  -1   -1.50    1.50
   1  11  -1   -0.60    1.40
   1  11  -1    0.20    2.90
   1  11  -1   -1.30    3.10
  -1 -10   1   64.69    6.70
  -1 -10   1   65.29    4.70
  -1 -10   1   67.89    5.80
  -1 -10   1   61.49    4.80
  -1 -10   1   67.69    4.60
  -1 -10   1   73.19    5.20
  -1 -10   1   70.09    4.80
   1  10  -1   55.09    7.50
   1  10  -1   60.99    6.40
   1  10  -1   70.99    6.80
   1  10  -1   62.89    4.60
   1  10  -1   70.69    8.30
   1  10  -1   71.59    4.90
   1  10  -1   62.99    5.10
  -1  -9   1  546.95   35.00
  -1  -9   1  611.44   33.50
  -1  -9   1  550.54   33.40
  -1  -9   1  640.04   33.70
  -1  -9   1  527.35   34.40
  -1  -9   1  607.14   33.80
  -1  -9   1  664.03   34.20
  -1  -9   1  564.94   33.50
  -1  -9   1  560.44   34.00
  -1  -9   1  580.74   34.40
  -1  -9   1  637.44   33.50
  -1  -9   1  631.54   33.50
   1   9  -1  597.74   34.40
   1   9  -1  613.04   34.60
   1   9  -1  619.74   33.80
   1   9  -1  596.34   33.40
   1   9  -1  613.24   33.60
   1   9  -1  533.55   33.30
   1   9  -1  606.54   34.90
   1   9  -1  615.64   35.30
  -1  -8   1   54.99    4.20
  -1  -8   1   48.20    6.20
  -1  -8   1   59.39    5.00
  -1  -8   1   51.89    5.20
  -1  -8   1   58.39    4.00
  -1  -8   1   57.59    3.80
  -1  -8   1   64.09    4.60
  -1  -8   1   58.29    4.50
  -1  -8   1   50.79    4.10
   1   8  -1   41.20    6.80
   1   8  -1   48.80    4.30
   1   8  -1   50.99    4.30
   1   8  -1   48.20    4.70
   1   8  -1   48.50    4.00
   1   8  -1   60.19    6.10
   1   8  -1   43.00    7.40
   1   8  -1   42.20    6.20
  -1  -7   1  382.86   21.80
  -1  -7   1  402.06   22.00
  -1  -7   1  372.06   22.20
  -1  -7   1  340.47   21.80
  -1  -7   1  340.27   22.60
  -1  -7   1  400.76   23.20
  -1  -7   1  370.36   21.80
  -1  -7   1  408.56   22.70
  -1  -7   1  403.16   22.30
  -1  -7   1  383.86   22.00
  -1  -7   1  393.26   21.80
   1   7  -1  388.76   22.20
   1   7  -1  391.66   22.50
   1   7  -1  405.36   22.70
   1   7  -1  416.66   23.40
   1   7  -1  380.46   21.80
   1   7  -1  382.86   21.70
   1   7  -1  400.66   23.00
  -1  -6   1  327.07   18.00
  -1  -6   1  322.97   17.70
  -1  -6   1  322.87   18.20
  -1  -6   1  322.67   18.50
  -1  -6   1  278.57   17.80
  -1  -6   1  281.17   18.50
  -1  -6   1  325.67   19.10
  -1  -6   1  321.07   17.90
  -1  -6   1  301.57   17.70
  -1  -6   1  285.37   17.80
   1   6  -1  335.77   17.80
   1   6  -1  325.47   18.40
   1   6  -1  325.17   18.80
   1   6  -1  325.87   17.90
   1   6  -1  318.17   17.70
  -1  -5   1 1211.68   68.39
  -1  -5   1 1275.17   68.59
  -1  -5   1 1285.47   68.79
  -1  -5   1 1232.88   69.29
  -1  -5   1 1249.38   68.89
  -1  -5   1 1193.78   68.39
  -1  -5   1 1181.28   68.89
  -1  -5   1 1190.88   68.69
  -1  -5   1 1205.48   68.39
  -1  -5   1 1276.17   68.49
   1   5  -1 1188.08   68.39
   1   5  -1 1280.27   69.29
   1   5  -1 1227.98   68.49
   1   5  -1 1188.18   68.39
   1   5  -1 1266.67   69.09
  -1  -4   1  935.11   51.89
  -1  -4   1  966.70   52.09
  -1  -4   1  886.91   52.39
  -1  -4   1  962.10   52.09
  -1  -4   1  982.80   52.19
  -1  -4   1  940.41   51.89
  -1  -4   1  928.31   52.59
  -1  -4   1  889.41   51.89
   1   4  -1  970.40   52.69
   1   4  -1  837.02   51.99
   1   4  -1  956.90   52.49
   1   4  -1  926.61   52.09
   1   4  -1  966.80   52.39
   1   4  -1  926.11   52.29
   1   4  -1  986.70   51.99
   1   4  -1  882.81   51.89
  -1  -3   1   31.40    3.60
  -1  -3   1   33.80    2.30
  -1  -3   1   35.90    2.30
  -1  -3   1   31.90    2.30
  -1  -3   1   37.20    2.40
  -1  -3   1   34.00    3.20
  -1  -3   1   32.20    2.20
  -1  -3   1   36.10    2.80
  -1  -3   1   32.50    2.20
  -1  -3   1   30.30    2.10
   1   3  -1   32.80    3.40
   1   3  -1   34.90    3.70
   1   3  -1   30.20    3.00
   1   3  -1   34.20    2.10
   1   3  -1   31.30    2.30
   1   3  -1   35.60    3.20
   1   3  -1   30.50    2.70
   1   3  -1   35.40    2.40
   1   2  -1  307.47   17.20
   1  -2  -1  220.48   14.00
   1  -2  -1  280.37   14.10
  -1   3   1   32.00    3.20
  -1   3   1   32.60    2.50
  -1   3   1   40.00    3.10
  -1   3   1   32.80    2.30
  -1   3   1   35.50    2.50
  -1   3   1   33.10    2.60
  -1   3   1   37.50    4.20
  -1   3   1   38.20    2.60
  -1   3   1   28.40    2.40
   1  -3  -1   27.80    2.50
   1  -3  -1   34.00    2.40
   1  -3  -1   36.80    2.60
   1  -3  -1   36.20    4.00
   1  -3  -1   32.70    2.50
   1  -3  -1   32.10    3.20
   1  -3  -1   32.50    2.40
   1  -3  -1   37.00    2.90
   1  -3  -1   34.80    2.30
   1  -3  -1   31.40    2.60
  -1   4   1  949.80   49.00
  -1   4   1  835.42   48.30
  -1   4   1  935.81   48.80
  -1   4   1  872.71   48.40
  -1   4   1  820.92   48.50
  -1   4   1  808.22   48.30
  -1   4   1  767.82   48.30
  -1   4   1  824.02   48.20
   1  -4  -1  919.01   48.60
   1  -4  -1  836.92   48.30
   1  -4  -1  922.21   48.30
   1  -4  -1  908.91   48.40
   1  -4  -1  903.91   48.30
   1  -4  -1  843.32   48.90
   1  -4  -1  866.21   48.50
   1  -4  -1  879.91   48.30
   1  -4  -1  838.42   48.30
  -1   5   1 1125.89   67.19
  -1   5   1 1255.67   67.49
  -1   5   1 1103.59   66.89
  -1   5   1 1178.18   66.79
  -1   5   1 1256.77   67.69
  -1   5   1 1226.68   66.99
   1  -5  -1 1236.58   66.89
   1  -5  -1 1235.58   66.89
   1  -5  -1 1276.97   67.29
   1  -5  -1 1203.18   67.59
   1  -5  -1 1123.19   66.79
   1  -5  -1 1104.69   66.89
   1  -5  -1 1234.88   66.79
   1  -5  -1 1310.27   67.09
   1  -5  -1 1143.69   67.19
  -1   6   1  308.87   17.70
  -1   6   1  313.97   18.70
  -1   6   1  339.37   17.90
  -1   6   1  276.57   18.20
  -1   6   1  319.37   17.80
  -1   6   1  309.87   17.60
  -1   6   1  321.87   18.40
   1  -6  -1  278.87   17.70
   1  -6  -1  308.97   17.80
   1  -6  -1  287.57   18.10
   1  -6  -1  313.87   17.90
   1  -6  -1  315.47   18.00
   1  -6  -1  317.07   18.90
   1  -6  -1  318.97   17.70
   1  -6  -1  320.87   17.70
   1  -6  -1  327.37   17.90
   1  -6  -1  309.27   17.60
   1  -6  -1  317.07   18.30
   1  -6  -1  315.97   17.70
  -1   7   1  398.76   23.00
  -1   7   1  391.26   23.70
  -1   7   1  405.76   22.30
  -1   7   1  392.16   23.40
  -1   7   1  367.06   22.90
  -1   7   1  378.56   22.40
  -1   7   1  388.56   22.10
  -1   7   1  396.16   22.20
   1  -7  -1  395.56   22.50
   1  -7  -1  407.76   22.30
   1  -7  -1  412.26   22.40
   1  -7  -1  387.46   22.20
   1  -7  -1  404.96   22.30
   1  -7  -1  405.26   22.90
   1  -7  -1  393.76   23.50
   1  -7  -1  367.16   22.70
   1  -7  -1  392.26   22.50
   1  -7  -1  377.16   22.20
   1  -7  -1  390.26   22.20
   1  -7  -1  392.46   22.70
  -1   8   1   42.10    7.60
  -1   8   1   48.70    6.10
  -1   8   1   49.80    7.30
  -1   8   1   54.09    4.50
  -1   8   1   57.29    4.50
  -1   8   1   54.29    4.50
   1  -8  -1   60.49    4.50
   1  -8  -1   68.49    4.80
   1  -8  -1   50.19    4.30
   1  -8  -1   61.59    5.70
   1  -8  -1   56.09    4.90
   1  -8  -1   43.80    4.30
   1  -8  -1   58.19    4.60
   1  -8  -1   64.99    4.30
   1  -8  -1   59.29    4.20
  -1   9   1  553.74   33.60
  -1   9   1  620.74   35.10
  -1   9   1  559.04   33.10
  -1   9   1  626.74   34.20
  -1   9   1  585.04   33.30
  -1   9   1  608.74   33.50
  -1   9   1  606.44   34.70
   1  -9  -1  613.84   33.40
   1  -9  -1  534.95   33.90
   1  -9  -1  619.64   33.60
   1  -9  -1  617.54   33.20
   1  -9  -1  543.05   33.20
   1  -9  -1  566.94   34.00
   1  -9  -1  646.74   33.30
   1  -9  -1  566.24   33.30
   1  -9  -1  565.24   33.60
   1  -9  -1  524.55   34.60
   1  -9  -1  639.54   33.80
   1  -9  -1  614.34   33.30
  -1  10   1   61.19    6.50
  -1  10   1   74.89    6.90
  -1  10   1   59.29    5.10
  -1  10   1   60.99    8.40
  -1  10   1   66.19    5.10
  -1  10   1   63.09    8.00
   1 -10  -1   76.19    5.00
   1 -10  -1   66.19    5.60
   1 -10  -1   63.89    5.40
   1 -10  -1   58.69    6.00
   1 -10  -1   63.19    4.70
   1 -10  -1   68.49    4.80
   1 -10  -1   61.29    4.90
   1 -10  -1   72.99    5.20
  -1  11   1   -2.90    2.90
  -1  11   1    2.10    4.40
  -1  11   1    3.50    1.90
  -1  11   1    1.30    1.80
  -1  11   1   -1.40    3.00
  -1  11   1   -6.60    4.80
  -1  11   1    0.50    1.80
   1 -11  -1   -0.30    2.90
   1 -11  -1   -0.30    1.40
   1 -11  -1    0.30    2.20
   1 -11  -1    2.30    2.10
   1 -11  -1   -1.40    1.50
   1 -11  -1   -0.20    1.80
   1 -11  -1    0.70    1.50
  -1  12   1    0.30    1.70
  -1  12   1   -3.90    5.10
  -1  12   1   -2.20    1.40
  -1  12   1   -2.40    1.90
  -1  12   1   -1.20    3.20
  -1  12   1    1.10    1.70
  -1  12   1   -7.50    4.30
  -1  12   1    0.00    3.40
   1 -12  -1   -1.00    1.80
   1 -12  -1   -0.90    1.70
   1 -12  -1    2.30    1.60
   1 -12  -1   -0.50    2.00
   1 -12  -1    1.10    2.30
   1 -12  -1    0.10    1.50
  -1  13   1   -3.10    3.60
  -1  13   1   -0.70    1.60
  -1  13   1    0.20    3.70
  -1  13   1   -8.50    5.50
  -1  13   1    1.20    2.00
  -1  13   1  -10.80    4.90
  -1  13   1   -0.50    1.80
   1 -13  -1    4.00    2.50
   1 -13  -1   -3.00    2.30
   1 -13  -1   -0.30    2.90
   1 -13  -1   -1.60    1.60
   1 -13  -1    1.60    1.70
   1 -13  -1   -1.50    1.90
   1 -13  -1   -0.80    2.00
  -1  14   1    1.80    2.40
  -1  14   1    0.90    1.90
  -1  14   1   -0.90    2.40
  -1  14   1   -0.40    3.80
  -1  14   1  -11.70    5.30
  -1  14   1   -5.90    4.00
  -1  14   1   -0.60    2.80
   1 -14  -1    1.20    1.90
   1 -14  -1   -0.80    2.40
   1 -14  -1    3.00    2.30
   1 -14  -1   -0.70    1.80
   1 -14  -1   -2.70    3.60
   1 -14  -1    0.60    2.70
   1 -14  -1    1.40    2.00
  -1  15   1    6.20    2.10
  -1  15   1    1.90    6.80
  -1  15   1   -4.30    6.90
  -1  15   1    6.00    2.40
  -1  15   1    3.50    2.60
  -1  15   1    8.30    5.20
   1 -15  -1    8.50    3.00
   1 -15  -1    5.80    2.20
   1 -15  -1    4.40    2.20
   1 -15  -1    8.20    2.50
   1 -15  -1    5.40    2.70
   1 -15  -1    6.10    2.00
  -1  16   1    1.30    7.10
  -1  16   1    6.80    2.20
  -1  16   1    9.70    5.60
  -1  16   1    5.40    7.30
  -1  16   1    7.70    2.50
  -1  16   1    4.70    2.50
  -1  16   1    8.90    4.90
   1 -16  -1    7.10    3.10
   1 -16  -1    4.60    2.10
   1 -16  -1    8.70    2.40
   1 -16  -1    4.10    3.30
   1 -16  -1    7.10    2.50
   1 -16  -1    9.20    3.00
   1 -16  -1    5.00    2.70
  -1  17   1   97.99   10.00
  -1  17   1   90.19   12.90
  -1  17   1   90.79    6.70
  -1  17   1  105.39    7.70
  -1  17   1   89.89    7.40
  -1  17   1   98.69   10.30
  -1  17   1   95.19   14.60
   1 -17  -1   86.89    7.00
   1 -17  -1   96.09    8.10
   1 -17  -1   93.29    7.20
   1 -17  -1   84.79    6.90
   1 -17  -1   90.59    8.60
   1 -17  -1   94.79    7.30
  -1  18   1   29.50    4.00
  -1  18   1   27.20    3.10
  -1  18   1   27.50    8.90
  -1  18   1   37.00    6.60
  -1  18   1   17.30    3.30
  -1  18   1   28.80    8.30
   1 -18  -1   16.70    4.00
   1 -18  -1   27.40    3.50
   1 -18  -1   16.90    4.40
   1 -18  -1   27.50    3.40
   1 -18  -1   30.40    3.60
   1 -18  -1   23.80    3.50
   1 -18  -1   23.20    4.10
  -1  19   1    0.20    2.30
  -1  19   1   -1.40    2.00
  -1  19   1   13.50    5.80
  -1  19   1    1.30    5.00
  -1  19   1    2.50    8.10
  -1  19   1    5.90    6.80
  -1  19   1   -0.60    2.60
   1 -19  -1   -3.00    3.00
   1 -19  -1    4.30    2.60
   1 -19  -1   -2.40    2.60
   1 -19  -1    0.90    3.80
   1 -19  -1   -3.60    2.10
   1 -19  -1    3.20    2.30
   1 -19  -1   -2.60    3.50
  -1  20   1   10.60    6.10
  -1  20   1   -2.00    2.50
  -1  20   1    5.80    9.10
  -1  20   1   -0.40    4.60
  -1  20   1   -1.10    2.70
  -1  20   1    8.80    7.20
  -1  20   1   -6.00    1.90
   1 -20  -1   -0.50    2.60
   1 -20  -1   -4.90    2.00
   1 -20  -1   -3.20    2.10
   1 -20  -1   -5.40    3.40
   1 -20  -1   -3.00    2.80
   1 -20  -1   -3.00    3.30
   1 -20  -1   -3.80    3.40
  -1  21   1   26.20    9.10
  -1  21   1   26.30    8.20
  -1  21   1   12.30    5.40
  -1  21   1   31.10   10.90
  -1  21   1   12.40    3.50
   1 -21  -1   12.30    3.40
   1 -21  -1    7.10    3.90
   1 -21  -1   11.00    4.40
   1 -21  -1   15.60    4.30
   1 -21  -1   21.20    3.60
  -1  22   1   30.60   11.60
  -1  22   1   10.30    3.50
   1 -22  -1    8.10    4.30
   1 -22  -1   13.70    3.40
   1 -22  -1   10.40    4.30
   1 -22  -1   20.80    3.80
  -1  23   1   20.30    4.10
  -1  23   1   25.60    6.50
   1 -23  -1   19.20    5.30
   1 -23  -1   14.20    4.80
   1 -23  -1   32.40    4.30
   1 -23  -1   25.10    4.10
   1 -23  -1   31.90    5.30
  -1  24   1    7.10    3.50
  -1  24   1    9.60    5.90
   1 -24  -1    4.70    4.60
   1 -24  -1    8.90    3.60
   1 -24  -1    2.80    5.40
   1 -24  -1    4.00    4.90
   1 -24  -1    7.80    3.50
  -1  25   1    1.80    3.60
  -1  25   1    0.50    5.60
  -1  26   1    7.70    6.30
  -1  26   1   -0.10    3.90
   1 -26  -1    4.50    9.20
   1 -26  -1   -2.80    3.50
   1 -26  -1    4.90    3.50
   1 -26  -1   -7.30    4.80
  -1  27   1   81.39   18.60
   2  27  -2   31.10   11.50
  -2 -26   2    3.80    3.70
  -2 -26   2    0.50    4.60
  -2 -26   2   -2.10    5.20
  -2 -26   2    8.50    3.50
   2  26  -2   13.40    6.80
   2  26  -2    5.80    3.70
  -2 -25   2    3.10    5.10
  -2 -25   2    2.50    3.00
  -2 -25   2   -0.60    4.40
   2  25  -2    2.30    5.70
   2  25  -2    2.10    3.20
   2  25  -2   28.40    9.90
   2  25  -2   21.90    6.20
  -2 -24   2    3.50    3.10
  -2 -24   2   -1.00    4.00
  -2 -24   2    0.90    4.60
   2  24  -2   25.10    9.20
   2  24  -2    1.40    5.50
   2  24  -2   44.10   13.70
   2  24  -2   13.30    6.60
  -2 -23   2    0.60    5.60
  -2 -23   2   -1.90    4.30
  -2 -23   2   -1.30    2.80
  -2 -23   2    3.20    2.90
  -2 -23   2    6.10    4.00
   2  23  -2    0.10    3.00
   2  23  -2    9.30    5.50
   2  23  -2    5.60    5.80
   2  23  -2   19.20    8.30
  -2 -22   2   15.10    5.00
  -2 -22   2    9.40    4.20
  -2 -22   2   16.20    4.30
  -2 -22   2   15.90    4.60
  -2 -22   2   20.70    3.50
   2  22  -2   14.60    4.20
   2  22  -2   16.60    6.00
  -2 -21   2   23.80    3.70
  -2 -21   2   25.90    4.60
  -2 -21   2   22.90    3.30
  -2 -21   2   19.70    4.60
  -2 -21   2   18.80    4.90
  -2 -21   2   27.00    3.50
   2  21  -2   15.40    3.30
   2  21  -2   43.50   10.10
   2  21  -2   37.30    7.10
   2  21  -2   20.20    3.60
   2  21  -2   21.20    5.90
   2  21  -2   41.00   11.40
  -2 -20   2   -4.30    3.50
  -2 -20   2    2.10    3.40
  -2 -20   2   -2.10    3.50
  -2 -20   2   -0.80    2.70
  -2 -20   2   -1.60    2.20
  -2 -20   2   -0.50    2.50
   2  20  -2   -0.30    4.80
   2  20  -2    9.80    5.90
   2  20  -2    5.30    7.70
   2  20  -2   -0.70    2.40
   2  20  -2    2.10    2.20
   2  20  -2   -1.40    8.20
  -2 -19   2   -0.30    2.30
  -2 -19   2    1.30    3.10
  -2 -19   2   -0.90    2.10
  -2 -19   2   -2.10    3.10
  -2 -19   2   -2.40    2.60
  -2 -19   2    1.70    3.70
   2  19  -2    0.20    6.90
   2  19  -2    1.10    8.70
   2  19  -2    0.10    2.50
   2  19  -2    4.10    7.90
   2  19  -2   -4.40    4.40
  -2 -18   2   16.10    3.00
  -2 -18   2   12.90    3.70
  -2 -18   2   13.60    2.80
  -2 -18   2    4.80    3.90
  -2 -18   2    9.20    3.40
  -2 -18   2   15.60    2.50
  -2 -18   2   15.20    2.60
   2  18  -2   22.50    7.90
   2  18  -2   20.10    6.10
   2  18  -2   15.00    2.20
   2  18  -2   11.20    5.20
   2  18  -2   15.00    3.20
   2  18  -2   28.00    8.70
  -2 -17   2   24.40    4.80
  -2 -17   2   29.70    3.30
  -2 -17   2   38.10    3.80
  -2 -17   2   27.70    4.10
  -2 -17   2   35.20    4.00
  -2 -17   2   23.30    3.10
  -2 -17   2   26.00    4.10
   2  17  -2   39.30    6.90
   2  17  -2   25.30    7.80
   2  17  -2   32.30    6.10
   2  17  -2   28.50    3.60
   2  17  -2   32.40    9.10
  -2 -16   2    1.10    2.80
  -2 -16   2    5.30    2.10
  -2 -16   2    8.20    2.20
  -2 -16   2    5.00    1.90
  -2 -16   2    0.80    2.90
  -2 -16   2   12.10    2.70
  -2 -16   2    4.40    3.40
   2  16  -2    4.60    1.80
   2  16  -2    2.90    2.30
   2  16  -2   10.70    5.00
   2  16  -2   12.00    5.40
   2  16  -2   -5.10    6.40
   2  16  -2   -7.20    6.70
  -2 -15   2    4.60    1.80
  -2 -15   2    6.60    2.50
  -2 -15   2    5.50    2.00
  -2 -15   2   -0.50    3.10
  -2 -15   2    2.60    2.60
  -2 -15   2    5.00    2.00
  -2 -15   2    5.50    3.00
   2  15  -2   -5.60    6.80
   2  15  -2   -1.20    2.80
   2  15  -2    7.70    2.50
   2  15  -2   -5.60    6.00
   2  15  -2    4.40    1.80
   2  15  -2    1.70    4.20
   2  15  -2    7.20    4.90
  -2 -14   2   56.29    5.30
  -2 -14   2   56.79    4.60
  -2 -14   2   58.59    5.90
  -2 -14   2   64.99    6.50
  -2 -14   2   64.49    5.20
  -2 -14   2   58.19    4.70
  -2 -14   2   68.39    4.90
   2  14  -2   45.20    4.90
   2  14  -2   65.89    7.20
   2  14  -2   50.19    8.90
   2  14  -2   58.79    5.10
   2  14  -2   56.19    7.60
   2  14  -2   62.59    4.40
   2  14  -2   53.19    5.40
   2  14  -2   48.30    7.70
  -2 -13   2   26.50    3.80
  -2 -13   2   28.70    3.20
  -2 -13   2   22.80    3.10
  -2 -13   2   25.40    2.70
  -2 -13   2   32.60    2.90
  -2 -13   2   26.80    3.40
  -2 -13   2   25.00    2.60
   2  13  -2   24.90    2.90
   2  13  -2   31.20    2.60
   2  13  -2   33.40    4.90
   2  13  -2   20.70    5.70
   2  13  -2   29.30    3.70
   2  13  -2   27.30    2.80
   2  13  -2   18.40    6.40
   2  13  -2   26.70    4.80
  -2 -12   2   -0.70    1.50
  -2 -12   2   -1.90    1.40
  -2 -12   2    2.50    2.40
  -2 -12   2    1.60    1.70
  -2 -12   2   -3.90    3.20
  -2 -12   2    0.20    1.40
  -2 -12   2    0.60    2.00
  -2 -12   2    0.50    1.80
   2  12  -2   -0.90    3.10
   2  12  -2   -4.70    3.80
   2  12  -2    0.70    1.50
   2  12  -2   -9.10    4.70
   2  12  -2   -0.90    1.40
   2  12  -2   -4.40    1.50
   2  12  -2   -1.80    1.90
   2  12  -2   -2.80    3.30
  -2 -11   2  302.27   17.00
  -2 -11   2  256.67   16.50
  -2 -11   2  309.77   16.70
  -2 -11   2  305.87   17.10
  -2 -11   2  258.57   16.60
  -2 -11   2  300.87   17.50
  -2 -11   2  287.67   16.60
   2  11  -2  287.17   17.00
   2  11  -2  304.97   16.80
   2  11  -2  248.28   16.70
   2  11  -2  299.97   17.90
   2  11  -2  292.57   16.50
   2  11  -2  301.97   18.20
   2  11  -2  294.17   19.30
   2  11  -2  291.17   18.70
  -2 -10   2  204.78   12.90
  -2 -10   2  214.78   13.00
  -2 -10   2  184.98   14.20
  -2 -10   2  224.68   12.10
  -2 -10   2  227.98   12.40
  -2 -10   2  193.98   11.90
  -2 -10   2  197.28   12.00
   2  10  -2  214.18   12.10
   2  10  -2  208.18   12.40
   2  10  -2  180.68   12.10
   2  10  -2  197.78   11.90
   2  10  -2  207.38   13.30
   2  10  -2  218.68   13.60
   2  10  -2  206.08   14.10
   2  10  -2  212.08   14.70
  -2  -9   2   87.79    8.20
  -2  -9   2   94.19    6.90
  -2  -9   2   92.49    7.60
  -2  -9   2  104.69    6.10
  -2  -9   2   93.29    6.10
  -2  -9   2   85.99    5.70
  -2  -9   2  110.59    7.10
  -2  -9   2   81.49    8.70
  -2  -9   2   80.49    5.90
  -2  -9   2  104.19    6.60
  -2  -9   2   98.09    6.30
  -2  -9   2   95.59    6.90
   2   9  -2   88.39    5.70
   2   9  -2   99.19    5.90
   2   9  -2   85.29    8.30
   2   9  -2  102.19    9.30
   2   9  -2   99.59    7.90
   2   9  -2   95.99    6.10
   2   9  -2   93.89    6.40
   2   9  -2   90.59    6.20
   2   9  -2   97.59    7.60
  -2  -8   2    2.20    1.10
  -2  -8   2    1.70    1.50
  -2  -8   2   -0.30    1.40
  -2  -8   2    2.30    2.50
  -2  -8   2    1.30    1.80
  -2  -8   2   -0.60    2.00
  -2  -8   2    1.00    4.10
  -2  -8   2   -1.40    3.20
  -2  -8   2    3.10    1.20
  -2  -8   2   -0.20    1.90
  -2  -8   2    1.50    1.30
  -2  -8   2   -0.10    1.30
   2   8  -2    0.10    1.40
   2   8  -2    2.40    1.40
   2   8  -2    3.00    1.70
   2   8  -2   -5.30    2.60
   2   8  -2    1.50    1.30
   2   8  -2    1.70    1.10
   2   8  -2   -1.90    2.80
   2   8  -2   -8.10    4.10
   2   8  -2   -6.00    3.40
  -2  -7   2  544.45   32.20
  -2  -7   2  548.35   32.80
  -2  -7   2  588.74   32.50
  -2  -7   2  589.24   32.20
  -2  -7   2  599.94   32.40
  -2  -7   2  563.44   32.20
  -2  -7   2  564.94   33.50
  -2  -7   2  576.74   32.20
  -2  -7   2  622.44   32.30
  -2  -7   2  539.15   33.00
  -2  -7   2  597.64   33.20
  -2  -7   2  586.24   32.80
   2   7  -2  596.94   33.40
   2   7  -2  512.15   33.00
   2   7  -2  612.44   32.50
   2   7  -2  586.14   32.20
   2   7  -2  579.94   33.70
   2   7  -2  567.34   32.30
   2   7  -2  581.74   33.10
   2   7  -2  588.94   32.20
   2   7  -2  547.95   32.30
  -2  -6   2  159.08    8.90
  -2  -6   2  158.88   10.70
  -2  -6   2  148.69    9.40
  -2  -6   2  161.28   10.00
  -2  -6   2  164.28    9.20
  -2  -6   2  155.68    8.90
  -2  -6   2  140.49    8.90
  -2  -6   2  133.99    9.80
  -2  -6   2  160.38    9.00
  -2  -6   2  135.09    9.00
  -2  -6   2  161.78    9.10
  -2  -6   2  167.88    9.60
   2   6  -2  153.28    8.90
   2   6  -2  163.28   10.80
   2   6  -2  166.68   10.00
   2   6  -2  164.38    8.90
   2   6  -2  158.58    9.20
   2   6  -2  158.28    9.80
   2   6  -2  140.99    9.00
   2   6  -2  157.38    9.00
  -2  -5   2   21.60    2.90
  -2  -5   2   22.30    2.00
  -2  -5   2   17.60    1.80
  -2  -5   2   20.80    1.80
  -2  -5   2   20.40    1.70
  -2  -5   2   16.90    2.80
  -2  -5   2   21.30    2.10
  -2  -5   2   19.50    2.10
  -2  -5   2   16.70    3.80
  -2  -5   2   20.80    2.70
  -2  -5   2   23.60    2.30
   2   5  -2   17.70    2.60
   2   5  -2   21.30    3.20
   2   5  -2   18.30    2.00
   2   5  -2   21.10    2.20
   2   5  -2   17.40    3.70
   2   5  -2   20.50    1.90
   2   5  -2   22.20    2.80
   2   5  -2   17.80    2.00
   2   5  -2   17.50    2.30
   2   5  -2   18.10    1.70
   2   5  -2   22.50    2.10
  -2  -4   2  144.99    7.90
  -2  -4   2  126.99    8.90
  -2  -4   2  147.09    8.20
  -2  -4   2  133.99    7.80
  -2  -4   2  130.89    7.90
  -2  -4   2  124.49    8.40
  -2  -4   2  125.19    8.50
  -2  -4   2  138.59    7.70
  -2  -4   2  126.19    7.70
  -2  -4   2  131.89    7.70
  -2  -4   2  137.49    7.70
   2   4  -2  130.19    7.70
   2   4  -2  137.59    7.70
   2   4  -2  135.89    8.20
   2   4  -2  128.29    7.80
   2   4  -2  140.79    7.80
   2   4  -2  125.79    8.40
   2   4  -2  151.98    7.70
   2   4  -2  141.59    7.90
   2   4  -2  129.49    8.70
   2   4  -2  137.89    8.00
   2   4  -2  137.69    8.60
  -2  -3   2 1045.90   54.69
  -2  -3   2  944.81   54.99
  -2  -3   2 1011.30   54.49
  -2  -3   2  888.01   54.79
  -2  -3   2 1042.30   54.39
  -2  -3   2  917.71   54.79
   2   3  -2 1039.10   55.09
   2   3  -2  940.51   54.39
   2   3  -2  947.21   54.89
   2   3  -2  995.60   54.39
   2   3  -2 1021.10   54.69
   2   3  -2  963.10   54.69
  -2  -2   2 2216.98  133.79
   2   2  -2 2440.26  134.29
   2   2  -2 2423.86  134.09
   2   1  -2  779.22   43.60
  -2   0   2  180.18   10.10
   2  -1  -2  856.81   47.60
  -2   2   2 2235.08  129.29
  -2   2   2 2303.67  133.09
   2  -2  -2 2289.97  129.19
   2  -2  -2 2075.29  130.09
  -2   3   2  990.40   52.09
  -2   3   2  915.61   51.99
  -2   3   2  910.31   52.09
  -2   3   2  965.40   52.39
   2  -3  -2  900.01   52.09
   2  -3  -2  920.21   52.59
   2  -3  -2  930.31   52.29
   2  -3  -2  929.91   51.99
   2  -3  -2  888.51   52.09
   2  -3  -2 1001.30   52.19
  -2   4   2  130.99    8.40
  -2   4   2  125.69    8.00
  -2   4   2  138.19    8.00
  -2   4   2  132.19    8.00
  -2   4   2  144.89    9.00
  -2   4   2  144.49    8.00
  -2   4   2  146.99    9.40
  -2   4   2  134.79    8.60
  -2   4   2  123.49    7.80
  -2   4   2  136.49    8.00
   2  -4  -2  141.19    7.90
   2  -4  -2  134.79    8.60
   2  -4  -2  132.99    8.30
   2  -4  -2  133.39    7.90
   2  -4  -2  137.79    8.00
   2  -4  -2  127.89    7.90
   2  -4  -2  136.79    8.00
   2  -4  -2  133.89    8.00
   2  -4  -2  139.49    7.90
   2  -4  -2  126.69    9.10
  -2   5   2   19.00    2.60
  -2   5   2   23.40    4.60
  -2   5   2   17.80    1.90
  -2   5   2   22.20    2.50
  -2   5   2   14.40    2.80
  -2   5   2   19.70    2.00
  -2   5   2   16.90    1.80
  -2   5   2   22.00    3.70
  -2   5   2   19.60    1.90
   2  -5  -2   16.80    1.70
   2  -5  -2   17.30    1.90
   2  -5  -2   16.80    2.80
   2  -5  -2   17.50    1.70
   2  -5  -2   20.70    2.20
   2  -5  -2   20.10    1.90
   2  -5  -2   22.60    3.00
   2  -5  -2   16.50    1.80
   2  -5  -2   26.90    4.00
   2  -5  -2   20.30    2.30
   2  -5  -2   22.60    2.50
  -2   6   2  158.68    9.10
  -2   6   2  142.29    9.20
  -2   6   2  155.08    9.90
  -2   6   2  172.48    9.30
  -2   6   2  162.58    9.30
  -2   6   2  161.78    9.40
  -2   6   2  152.18   10.40
  -2   6   2  153.68   10.60
  -2   6   2  158.88   11.10
   2  -6  -2  161.78    9.40
   2  -6  -2  151.58    9.20
   2  -6  -2  156.28    9.20
   2  -6  -2  150.98   10.80
   2  -6  -2  153.88    9.10
   2  -6  -2  149.09    9.40
   2  -6  -2  161.08    9.20
   2  -6  -2  157.58    9.30
   2  -6  -2  155.98   10.00
   2  -6  -2  158.78    9.50
   2  -6  -2  144.59    9.60
  -2   7   2  546.25   32.30
  -2   7   2  605.04   32.90
  -2   7   2  575.84   32.20
  -2   7   2  581.14   32.20
  -2   7   2  573.54   33.60
  -2   7   2  544.55   32.70
  -2   7   2  568.54   32.10
  -2   7   2  569.24   33.20
   2  -7  -2  548.45   33.30
   2  -7  -2  561.04   32.10
   2  -7  -2  575.44   32.80
   2  -7  -2  555.04   32.10
   2  -7  -2  584.34   32.20
   2  -7  -2  556.44   32.40
   2  -7  -2  586.14   32.20
   2  -7  -2  641.14   32.20
   2  -7  -2  529.95   32.50
   2  -7  -2  574.74   32.30
   2  -7  -2  585.14   32.30
  -2   8   2    2.70    4.30
  -2   8   2   -0.70    3.00
  -2   8   2    0.90    1.70
  -2   8   2    5.40    3.30
  -2   8   2   -0.60    1.50
  -2   8   2   -0.50    4.70
  -2   8   2    1.30    1.80
  -2   8   2    0.00    1.70
   2  -8  -2    1.20    1.70
   2  -8  -2    1.40    1.90
   2  -8  -2    0.10    1.40
   2  -8  -2    2.70    1.60
   2  -8  -2    4.00    4.80
   2  -8  -2   -1.70    2.00
   2  -8  -2    0.20    1.90
   2  -8  -2    1.40    1.50
   2  -8  -2    1.10    3.20
   2  -8  -2    2.00    2.40
   2  -8  -2    1.30    1.60
  -2   9   2   98.59    9.30
  -2   9   2   93.69    8.50
  -2   9   2  100.09    8.00
  -2   9   2   94.69    6.30
  -2   9   2   93.59    9.80
  -2   9   2   98.19    6.50
  -2   9   2   95.89    6.10
  -2   9   2   96.69    6.60
  -2   9   2  104.09    6.50
   2  -9  -2   90.39    6.40
   2  -9  -2   94.99    7.70
   2  -9  -2   85.49    6.60
   2  -9  -2   97.09    7.10
   2  -9  -2   90.89    9.10
   2  -9  -2   96.59    6.20
   2  -9  -2   95.09    6.50
   2  -9  -2   90.09    6.30
   2  -9  -2   98.49    6.30
   2  -9  -2   91.09    6.10
   2  -9  -2   94.39    7.20
   2  -9  -2  103.79    6.90
  -2  10   2  216.18   13.40
  -2  10   2  214.58   14.90
  -2  10   2  193.98   12.30
  -2  10   2  192.68   12.20
  -2  10   2  198.08   14.20
  -2  10   2  206.38   12.20
  -2  10   2  195.18   12.10
  -2  10   2  190.88   13.30
   2 -10  -2  200.08   12.10
   2 -10  -2  189.28   12.40
   2 -10  -2  213.28   12.10
   2 -10  -2  219.48   12.10
   2 -10  -2  184.48   12.80
   2 -10  -2  208.58   12.40
   2 -10  -2  209.38   12.20
   2 -10  -2  221.88   12.70
  -2  11   2  282.17   17.50
  -2  11   2  269.87   17.10
  -2  11   2  292.57   18.20
  -2  11   2  295.27   19.00
  -2  11   2  295.37   17.00
  -2  11   2  273.77   16.90
  -2  11   2  299.67   19.50
  -2  11   2  281.67   17.90
   2 -11  -2  320.07   17.30
   2 -11  -2  282.47   16.80
   2 -11  -2  300.77   17.50
   2 -11  -2  297.27   16.80
   2 -11  -2  279.67   16.80
   2 -11  -2  279.67   16.90
   2 -11  -2  296.07   17.40
  -2  12   2   -2.60    4.40
  -2  12   2    2.00    3.20
  -2  12   2   -1.20    1.70
  -2  12   2   -0.20    2.00
  -2  12   2   -1.50    3.40
  -2  12   2    0.10    2.00
  -2  12   2   -2.00    5.20
   2 -12  -2    0.60    1.60
   2 -12  -2    0.60    2.30
   2 -12  -2    0.50    2.30
   2 -12  -2   -0.30    1.70
   2 -12  -2   -0.50    1.80
   2 -12  -2    2.10    1.90
   2 -12  -2   -2.20    1.60
  -2  13   2   26.00    4.60
  -2  13   2   27.10    3.10
  -2  13   2   27.40    6.60
  -2  13   2   22.80    3.50
  -2  13   2   28.30    7.00
  -2  13   2   24.70    3.20
  -2  13   2   31.10    5.10
   2 -13  -2   21.90    4.00
   2 -13  -2   22.50    2.70
   2 -13  -2   36.10    3.20
   2 -13  -2   22.40    3.10
   2 -13  -2   25.80    3.40
   2 -13  -2   35.10    3.30
   2 -13  -2   21.30    3.50
   2 -13  -2   29.90    3.00
  -2  14   2   52.19    5.20
  -2  14   2   67.79    7.70
  -2  14   2   50.39    5.20
  -2  14   2   57.59    5.40
  -2  14   2   49.40    7.50
  -2  14   2   45.40    7.80
  -2  14   2   52.19    9.10
  -2  14   2   50.49    5.10
   2 -14  -2   47.00    4.80
   2 -14  -2   37.00    6.10
   2 -14  -2   56.69    4.90
   2 -14  -2   51.09    4.60
   2 -14  -2   55.79    5.40
   2 -14  -2   55.19    5.90
   2 -14  -2   48.30    4.80
   2 -14  -2   53.39    5.60
  -2  15   2    8.50    2.30
  -2  15   2    1.30    2.20
  -2  15   2   -2.00    4.50
  -2  15   2    7.00    2.50
  -2  15   2   -2.30    7.10
  -2  15   2   10.00    7.20
   2 -15  -2    3.40    2.20
   2 -15  -2    7.90    3.50
   2 -15  -2    7.00    2.40
   2 -15  -2    8.30    3.00
   2 -15  -2    5.10    2.30
   2 -15  -2    3.60    2.10
   2 -15  -2    4.50    2.60
  -2  16   2    6.70    5.50
  -2  16   2   -0.70    6.90
  -2  16   2   -0.50    7.00
  -2  16   2    5.90    4.70
  -2  16   2    5.00    2.40
  -2  16   2    4.40    2.90
   2 -16  -2    5.40    3.10
   2 -16  -2    5.10    2.30
   2 -16  -2    6.50    3.00
   2 -16  -2    7.50    2.50
   2 -16  -2   12.30    3.50
   2 -16  -2    3.00    2.70
  -2  17   2   41.50    7.00
  -2  17   2   23.20    3.60
  -2  17   2   39.50    9.10
  -2  17   2   27.30    3.30
  -2  17   2   33.10    8.70
  -2  17   2   30.10    4.10
  -2  17   2   35.40    6.20
   2 -17  -2   31.00    3.70
   2 -17  -2   27.70    3.60
   2 -17  -2   25.90    4.10
   2 -17  -2   29.20    3.50
   2 -17  -2   31.60    4.70
   2 -17  -2   26.40    5.70
   2 -17  -2   34.20    3.70
  -2  18   2   10.80    3.00
  -2  18   2   17.30    8.60
  -2  18   2   11.40    2.70
  -2  18   2   20.00    8.50
  -2  18   2   15.30    3.30
  -2  18   2   28.30    6.80
  -2  18   2   15.30    5.10
   2 -18  -2   10.90    3.70
   2 -18  -2   20.50    3.10
   2 -18  -2   10.80    3.10
   2 -18  -2   18.90    3.90
   2 -18  -2   11.60    4.00
   2 -18  -2   11.40    2.70
   2 -18  -2   14.70    3.10
  -2  19   2   -0.80    2.60
  -2  19   2   -0.30    2.10
  -2  19   2   -1.30    4.50
  -2  19   2    1.80    6.90
  -2  19   2   -1.30    8.20
  -2  19   2    6.70    5.80
  -2  19   2    3.60    2.50
   2 -19  -2   -1.30    2.10
   2 -19  -2   -0.80    2.90
   2 -19  -2   -1.20    2.60
   2 -19  -2   -2.30    3.20
   2 -19  -2   -1.80    3.50
   2 -19  -2   -1.40    2.20
  -2  20   2   -1.20    4.60
  -2  20   2    1.20    3.00
  -2  20   2   16.20    6.70
  -2  20   2    9.70    7.30
  -2  20   2    4.70    9.00
  -2  20   2   -0.90    2.60
  -2  20   2   -2.70    2.20
   2 -20  -2   -2.10    2.50
   2 -20  -2   -3.40    2.20
   2 -20  -2    0.60    2.80
   2 -20  -2   -5.90    3.10
   2 -20  -2    2.30    3.70
   2 -20  -2   -1.80    2.60
   2 -20  -2   -1.70    3.40
  -2  21   2   21.60    3.90
  -2  21   2   42.40   11.50
  -2  21   2   41.60    9.00
  -2  21   2   27.40    6.50
   2 -21  -2   20.10    4.50
   2 -21  -2   25.80    5.10
   2 -21  -2   14.20    4.40
   2 -21  -2   24.70    4.00
   2 -21  -2   27.10    3.90
  -2  22   2   13.70    3.60
  -2  22   2   41.00   12.80
   2 -22  -2   12.10    5.30
   2 -22  -2   12.10    3.80
   2 -22  -2   22.00    4.80
   2 -22  -2   17.80    3.70
   2 -22  -2    7.80    5.00
  -2  23   2   21.00   14.50
  -2  23   2   18.30    8.00
  -2  23   2    4.30    3.40
  -2  23   2    0.70    5.00
   2 -23  -2   -2.90    4.00
   2 -23  -2   -2.00    4.10
   2 -23  -2   -0.40    3.90
   2 -23  -2    6.30    3.30
  -2  24   2   47.30   14.40
  -2  24   2   19.90    8.10
  -2  25   2    8.40    6.00
  -2  25   2    1.30    3.80
   2 -25  -2   -2.90    4.50
   2 -25  -2   -3.70    4.70
   2 -25  -2    0.70    3.40
   2 -25  -2    3.00    3.50
  -3 -27   3   -1.70    4.80
  -3 -27   3   -8.00    5.20
   3  27  -3    1.50    6.50
   3  27  -3   18.10    9.80
  -3 -26   3   18.40    3.80
  -3 -26   3   12.70    6.20
  -3 -26   3   17.20    5.10
  -3 -26   3   19.30    4.20
   3  26  -3   34.20   10.80
   3  26  -3   16.10    4.00
   3  26  -3   11.70    6.80
  -3 -25   3   -5.70    4.70
  -3 -25   3    2.30    2.90
  -3 -25   3   -1.60    4.20
  -3 -25   3    0.00    3.20
   3  25  -3   14.80    9.30
   3  25  -3   17.50    6.10
   3  25  -3    9.00    6.40
   3  25  -3    7.80    3.50
  -3 -24   3   -3.50    4.50
  -3 -24   3   -2.50    4.00
  -3 -24   3   -4.80    4.10
  -3 -24   3    1.40    3.20
  -3 -24   3   -4.60    2.60
   3  24  -3    1.20    5.50
   3  24  -3    6.00    6.00
   3  24  -3    5.20    3.30
   3  24  -3   26.60   12.80
   3  24  -3   18.40    9.30
  -3 -23   3   -3.90    4.30
  -3 -23   3    0.80    3.10
  -3 -23   3   -3.00    3.70
  -3 -23   3   -2.00    2.60
   3  23  -3   14.50    6.50
   3  23  -3   12.60    8.60
   3  23  -3   24.30   12.40
   3  23  -3    0.60    5.30
   3  23  -3   -2.60    2.80
  -3 -22   3    3.50    3.80
  -3 -22   3    4.20    2.80
  -3 -22   3   -0.50    4.30
  -3 -22   3    2.40    3.00
  -3 -22   3    4.10    3.70
   3  22  -3    4.10    5.10
   3  22  -3   13.30    8.40
   3  22  -3   15.60   10.20
   3  22  -3    7.90    5.60
   3  22  -3    4.80    3.00
  -3 -21   3    3.10    3.70
  -3 -21   3   -1.80    3.40
  -3 -21   3   -1.80    2.40
  -3 -21   3   -2.40    2.60
  -3 -21   3   -1.70    3.80
  -3 -21   3   -3.10    2.10
   3  21  -3    7.20    9.70
   3  21  -3    3.80    5.30
   3  21  -3   -0.40    4.80
   3  21  -3    8.70    8.10
   3  21  -3    1.40    2.60
  -3 -20   3   -2.90    3.50
  -3 -20   3    8.50    2.60
  -3 -20   3    1.00    3.90
  -3 -20   3    4.40    2.80
  -3 -20   3    7.40    2.60
   3  20  -3    9.40    8.60
   3  20  -3   11.20    3.00
   3  20  -3    8.90    5.20
   3  20  -3    2.70    2.90
   3  20  -3   13.00    5.50
   3  20  -3   12.00    8.20
  -3 -19   3   11.00    3.60
  -3 -19   3   14.60    2.70
  -3 -19   3    5.60    3.40
  -3 -19   3   11.70    3.00
  -3 -19   3    8.70    4.20
   3  19  -3   17.40    8.20
   3  19  -3    8.20    2.60
   3  19  -3   14.40    5.60
   3  19  -3    8.20    2.70
   3  19  -3    9.80    5.60
   3  19  -3   17.40    8.30
  -3 -18   3    0.50    3.00
  -3 -18   3   -0.10    2.10
  -3 -18   3    3.40    2.60
  -3 -18   3   -0.20    2.00
  -3 -18   3    0.40    3.60
  -3 -18   3   -0.10    3.40
   3  18  -3    2.10    2.60
   3  18  -3    3.00    6.90
   3  18  -3   -1.00    7.30
   3  18  -3    3.30    5.20
   3  18  -3    0.20    2.10
   3  18  -3    6.00    4.80
  -3 -17   3    4.00    3.00
  -3 -17   3   10.10    2.30
  -3 -17   3    5.20    3.20
  -3 -17   3    5.10    3.60
  -3 -17   3    7.10    2.60
  -3 -17   3    8.20    2.20
   3  17  -3    8.10    2.00
   3  17  -3    8.20    2.50
   3  17  -3   11.50    7.80
   3  17  -3    3.20    7.00
   3  17  -3   13.30    5.70
   3  17  -3    7.30    2.60
   3  17  -3   10.70    5.20
  -3 -16   3   46.10    5.10
  -3 -16   3   48.60    4.70
  -3 -16   3   64.99    5.00
  -3 -16   3   43.30    4.20
  -3 -16   3   61.59    5.20
  -3 -16   3   59.99    6.00
  -3 -16   3   45.80    5.70
   3  16  -3   56.09    8.90
   3  16  -3   41.60    5.00
   3  16  -3   60.59    5.40
   3  16  -3   57.69    4.60
   3  16  -3   46.90    6.70
   3  16  -3   68.19   10.20
   3  16  -3   62.59    7.60
  -3 -15   3  522.55   30.30
  -3 -15   3  498.85   29.50
  -3 -15   3  519.75   29.10
  -3 -15   3  501.15   29.00
  -3 -15   3  497.15   29.70
  -3 -15   3  517.65   29.20
   3  15  -3  530.55   29.30
   3  15  -3  458.45   29.50
   3  15  -3  520.75   31.00
   3  15  -3  536.55   32.50
   3  15  -3  489.95   30.70
   3  15  -3  527.45   32.90
   3  15  -3  509.75   29.40
  -3 -14   3    0.90    1.60
  -3 -14   3    2.70    2.40
  -3 -14   3    5.00    2.80
  -3 -14   3    2.00    1.80
  -3 -14   3    4.20    2.60
  -3 -14   3    1.20    1.50
   3  14  -3    0.20    1.40
   3  14  -3    0.80    2.60
   3  14  -3    3.30    2.40
   3  14  -3    4.10    4.60
   3  14  -3   -1.10    3.90
   3  14  -3   -3.30    7.00
   3  14  -3    1.10    1.70
   3  14  -3   -6.40    5.30
  -3 -13   3    3.30    2.10
  -3 -13   3    2.70    2.10
  -3 -13   3    6.60    1.60
  -3 -13   3    3.20    2.80
  -3 -13   3    3.50    1.70
  -3 -13   3    4.10    1.60
  -3 -13   3    0.00    2.30
   3  13  -3    0.10    2.20
   3  13  -3   -0.60    4.50
   3  13  -3    1.50    1.80
   3  13  -3    1.80    3.50
   3  13  -3   -4.60    5.60
   3  13  -3    2.40    1.70
   3  13  -3    5.40    1.50
   3  13  -3    5.00    4.00
  -3 -12   3    0.80    1.70
  -3 -12   3   -1.00    2.30
  -3 -12   3    2.60    2.10
  -3 -12   3    0.30    2.20
  -3 -12   3    0.60    1.30
  -3 -12   3   -1.60    1.70
  -3 -12   3    0.90    1.30
   3  12  -3    3.00    1.40
   3  12  -3   -4.30    3.80
   3  12  -3   -1.60    1.70
   3  12  -3    0.20    3.30
   3  12  -3    4.00    3.60
   3  12  -3   -4.70    5.10
   3  12  -3   -1.20    1.90
   3  12  -3    0.20    1.40
  -3 -11   3   78.99    6.20
  -3 -11   3   70.99    5.50
  -3 -11   3   75.89    5.00
  -3 -11   3   70.89    4.70
  -3 -11   3   65.69    7.10
  -3 -11   3   76.59    5.30
  -3 -11   3   59.59    4.90
  -3 -11   3   74.19    4.70
   3  11  -3   70.59    7.00
   3  11  -3   65.69    5.40
   3  11  -3   66.79    4.60
   3  11  -3   72.89    7.90
   3  11  -3   67.69    5.00
   3  11  -3   74.09    7.10
   3  11  -3   69.09    8.90
   3  11  -3   60.09    5.00
  -3 -10   3    7.40    1.80
  -3 -10   3    9.20    1.60
  -3 -10   3    6.00    2.40
  -3 -10   3   11.50    1.60
  -3 -10   3   11.00    1.80
  -3 -10   3   10.50    2.00
  -3 -10   3   11.60    3.60
  -3 -10   3   11.00    2.30
   3  10  -3    1.60    4.70
   3  10  -3    7.30    3.40
   3  10  -3    8.60    1.70
   3  10  -3    7.10    3.30
   3  10  -3    9.10    2.10
   3  10  -3    8.90    4.00
   3  10  -3   10.10    1.40
   3  10  -3    6.30    1.70
  -3  -9   3   -0.50    5.20
  -3  -9   3    0.00    2.10
  -3  -9   3   -1.90    0.90
  -3  -9   3   -0.60    1.50
  -3  -9   3   -0.20    4.90
  -3  -9   3   -0.80    1.10
  -3  -9   3    1.90    4.10
  -3  -9   3   -2.10    1.40
  -3  -9   3   -1.00    1.20
  -3  -9   3   -0.90    1.40
  -3  -9   3    0.60    1.80
   3   9  -3   -1.50    1.60
   3   9  -3   -0.20    1.10
   3   9  -3   -0.10    1.20
   3   9  -3    3.90    3.10
   3   9  -3   -1.70    1.40
   3   9  -3    0.90    1.30
   3   9  -3   -4.20    3.30
   3   9  -3   -1.50    4.40
   3   9  -3   -3.70    2.80
  -3  -8   3   50.89    3.40
  -3  -8   3   50.39    3.50
  -3  -8   3   49.00    3.90
  -3  -8   3   49.50    4.30
  -3  -8   3   48.80    6.90
  -3  -8   3   52.59    4.90
  -3  -8   3   44.60    4.50
  -3  -8   3   49.80    5.50
  -3  -8   3   54.49    3.80
  -3  -8   3   61.09    6.40
   3   8  -3   56.49    3.50
   3   8  -3   47.40    3.80
   3   8  -3   48.90    5.70
   3   8  -3   44.50    7.30
   3   8  -3   51.89    3.90
   3   8  -3   48.80    4.10
   3   8  -3   43.40    5.40
   3   8  -3   47.30    6.40
   3   8  -3   45.90    3.30
  -3  -7   3    1.90    1.60
  -3  -7   3    0.60    1.30
  -3  -7   3    3.70    1.10
  -3  -7   3   -0.30    2.80
  -3  -7   3    2.80    1.90
  -3  -7   3    1.20    1.00
  -3  -7   3   -2.90    2.70
  -3  -7   3    0.10    1.30
  -3  -7   3    2.60    1.40
   3   7  -3   -0.60    3.00
   3   7  -3    1.50    1.20
   3   7  -3   -3.70    3.70
   3   7  -3    1.80    1.40
   3   7  -3   -1.70    2.80
   3   7  -3   -2.50    2.50
   3   7  -3    0.60    1.70
   3   7  -3    0.70    1.00
   3   7  -3   -0.50    1.50
  -3  -6   3 2539.15  140.29
  -3  -6   3 2594.74  140.99
  -3  -6   3 2615.14  141.39
   3   6  -3 2457.95  140.59
   3   6  -3 2427.86  140.19
  -3  -5   3  103.69    6.30
  -3  -5   3  109.29    7.30
  -3  -5   3  102.49    6.10
  -3  -5   3  101.19    7.30
  -3  -5   3  116.79    6.30
  -3  -5   3  112.99    6.40
  -3  -5   3   96.69    6.30
  -3  -5   3  103.79    6.10
  -3  -5   3  105.99    7.90
  -3  -5   3  103.99    6.90
  -3  -5   3  103.69    6.10
   3   5  -3  104.69    6.70
   3   5  -3  108.69    6.40
   3   5  -3  103.89    6.80
   3   5  -3  102.29    7.70
   3   5  -3  101.49    6.30
   3   5  -3  110.69    6.10
   3   5  -3  105.49    7.20
   3   5  -3  119.79   10.70
   3   5  -3  110.69    6.10
  -3  -4   3  303.47   18.70
  -3  -4   3  323.87   18.20
  -3  -4   3  341.97   18.50
  -3  -4   3  329.17   18.00
  -3  -4   3  308.87   18.70
  -3  -4   3  328.17   19.10
  -3  -4   3  345.67   18.10
  -3  -4   3  329.37   18.10
  -3  -4   3  303.87   18.00
  -3  -4   3  322.77   18.20
   3   4  -3  327.67   18.00
   3   4  -3  322.17   18.80
   3   4  -3  311.67   18.90
   3   4  -3  315.27   18.10
   3   4  -3  318.47   18.00
   3   4  -3  318.57   18.50
   3   4  -3  322.37   18.10
   3   4  -3  320.07   18.80
   3   4  -3  317.17   18.50
   3   4  -3  337.17   19.20
   3   4  -3  336.47   18.20
  -3  -3   3   -0.40    1.20
  -3  -3   3   -0.90    2.20
  -3  -3   3    0.60    1.70
  -3  -3   3    0.20    0.80
  -3  -3   3   -0.70    1.60
  -3  -3   3   -1.90    1.70
  -3  -3   3    0.90    0.70
  -3  -3   3    1.00    0.70
  -3  -3   3    0.10    0.60
  -3  -3   3    1.40    0.90
  -3  -3   3    0.50    0.50
   3   3  -3    1.20    0.70
   3   3  -3   -0.40    1.40
   3   3  -3   -0.30    0.70
   3   3  -3    1.50    0.80
   3   3  -3    0.00    1.70
   3   3  -3    2.50    0.80
   3   3  -3    2.80    2.40
   3   3  -3   -1.10    1.90
   3   3  -3   -0.10    1.10
   3   3  -3    1.00    0.60
  -3  -2   3 8881.31  497.25
  -3  -2   3 8695.73  496.75
   3   2  -3 9079.79  496.95
  -3  -1   3   63.29    3.60
  -3  -1   3   66.39    3.70
  -3  -1   3   65.49    4.40
  -3  -1   3   52.79    3.60
  -3  -1   3   64.09    3.60
  -3  -1   3   54.69    3.50
  -3  -1   3   63.69    3.80
  -3  -1   3   69.59    4.40
   3   1  -3   62.19    3.60
   3   1  -3   54.49    3.60
   3   1  -3   59.89    4.50
   3   1  -3   62.39    4.40
   3   1  -3   53.49    3.50
   3   1  -3   57.79    4.20
   3   1  -3   62.69    4.30
   3   1  -3   59.59    3.70
   3   1  -3   67.19    3.80
  -3   0   3    0.60    1.90
  -3   0   3    1.90    1.30
  -3   0   3    1.10    0.60
  -3   0   3    1.90    0.70
  -3   0   3    0.40    0.80
  -3   0   3    1.30    0.80
  -3   0   3    2.40    1.40
  -3   0   3    1.30    0.70
  -3   0   3    2.00    0.70
   3   0  -3    0.80    0.70
   3   0  -3    1.90    0.50
   3   0  -3    1.00    1.10
   3   0  -3    1.30    0.90
   3   0  -3    2.00    1.40
   3   0  -3    1.10    1.50
   3   0  -3    1.30    1.70
   3   0  -3    2.00    1.40
   3   0  -3    1.90    0.70
   3   0  -3    2.40    0.70
   3   0  -3    1.40    0.70
  -3   1   3   65.29    3.90
  -3   1   3   56.79    3.60
  -3   1   3   64.19    3.80
  -3   1   3   58.09    4.20
  -3   1   3   63.19    3.80
  -3   1   3   64.39    3.80
  -3   1   3   64.69    3.90
   3  -1  -3   63.19    3.70
   3  -1  -3   60.19    4.20
   3  -1  -3   62.29    3.80
   3  -1  -3   58.79    4.30
   3  -1  -3   62.59    4.70
   3  -1  -3   62.89    3.90
   3  -1  -3   63.39    3.80
   3  -1  -3   56.29    3.70
   3  -1  -3   58.39    3.80
  -3   2   3 8461.85  461.85
  -3   2   3 7803.22  461.15
   3  -2  -3 8097.39  461.15
   3  -2  -3 8414.46  461.85
  -3   3   3   -2.10    2.10
  -3   3   3    3.40    1.60
  -3   3   3    0.70    1.00
  -3   3   3    4.20    1.20
  -3   3   3   -0.30    0.80
  -3   3   3   -0.90    1.00
  -3   3   3    0.20    1.10
  -3   3   3   -1.40    1.20
  -3   3   3   -0.10    0.90
   3  -3  -3   -0.20    0.90
   3  -3  -3    0.30    1.10
   3  -3  -3    0.10    1.10
   3  -3  -3    2.20    2.00
   3  -3  -3   -0.10    1.70
   3  -3  -3    1.00    0.90
   3  -3  -3   -0.40    0.90
   3  -3  -3    2.00    1.40
   3  -3  -3    0.60    1.10
   3  -3  -3    0.70    1.30
   3  -3  -3    0.20    0.90
   3  -3  -3    4.40    2.60
  -3   4   3  339.17   19.00
  -3   4   3  304.27   17.80
  -3   4   3  310.67   17.90
  -3   4   3  326.87   17.90
  -3   4   3  341.07   18.70
  -3   4   3  321.27   17.90
  -3   4   3  299.67   18.20
  -3   4   3  313.97   18.40
  -3   4   3  301.47   17.90
  -3   4   3  332.77   17.90
   3  -4  -3  318.17   17.90
   3  -4  -3  332.67   18.40
   3  -4  -3  318.57   17.80
   3  -4  -3  295.17   17.80
   3  -4  -3  304.67   17.80
   3  -4  -3  311.57   17.80
   3  -4  -3  318.77   17.90
   3  -4  -3  296.27   18.10
   3  -4  -3  312.27   17.80
   3  -4  -3  310.77   17.80
   3  -4  -3  323.07   18.80
   3  -4  -3  299.47   17.90
  -3   5   3  104.99    7.10
  -3   5   3  117.39    8.20
  -3   5   3  108.59    6.70
  -3   5   3  110.09    9.10
  -3   5   3  105.69    6.50
  -3   5   3  107.09    7.50
  -3   5   3  108.39    6.70
  -3   5   3  118.59    6.70
  -3   5   3  106.69    6.70
  -3   5   3  107.39    6.70
   3  -5  -3  106.39    6.60
   3  -5  -3  108.19    8.20
   3  -5  -3  100.09    6.50
   3  -5  -3  121.09    6.80
   3  -5  -3  112.29    6.70
   3  -5  -3   98.29    7.00
   3  -5  -3   99.79    7.40
   3  -5  -3  101.69    6.50
   3  -5  -3  113.09    6.60
   3  -5  -3  109.59    6.80
   3  -5  -3   99.79    6.60
  -3   6   3 2267.47  131.39
  -3   6   3 2455.65  131.29
  -3   7   3    0.80    4.60
  -3   7   3    9.00    3.90
  -3   7   3    2.00    1.60
  -3   7   3    1.10    1.50
  -3   7   3    1.50    1.70
  -3   7   3   -0.10    1.40
  -3   7   3    1.70    2.10
  -3   7   3    5.60    2.70
  -3   7   3    0.20    3.00
   3  -7  -3    1.20    1.70
   3  -7  -3   -1.40    2.70
   3  -7  -3    0.40    1.50
   3  -7  -3   -2.20    2.00
   3  -7  -3    3.00    1.50
   3  -7  -3   -0.70    1.20
   3  -7  -3   -1.30    1.50
   3  -7  -3    0.20    1.40
   3  -7  -3    0.10    1.40
   3  -7  -3    0.50    2.30
  -3   8   3   52.89    4.50
  -3   8   3   44.80    4.30
  -3   8   3   52.39    4.50
  -3   8   3   54.29    4.50
  -3   8   3   51.89    8.20
  -3   8   3   50.59    5.90
   3  -8  -3   42.30    4.20
   3  -8  -3   52.99    4.20
   3  -8  -3   41.60    4.40
   3  -8  -3   46.30    4.60
   3  -8  -3   54.69    4.50
   3  -8  -3   53.69    5.30
   3  -8  -3   51.69    4.10
   3  -8  -3   42.90    4.90
   3  -8  -3   49.60    4.10
   3  -8  -3   56.79    4.60
   3  -8  -3   51.99    7.00
  -3   9   3    3.50    1.80
  -3   9   3    0.80    5.30
  -3   9   3   -4.80    2.90
  -3   9   3   -4.50    1.80
  -3   9   3    1.10    1.50
  -3   9   3    2.70    4.40
  -3   9   3    0.60    1.70
  -3   9   3   -1.90    1.70
   3  -9  -3   -0.50    1.80
   3  -9  -3   -0.60    1.60
   3  -9  -3    1.20    2.20
   3  -9  -3   -1.20    4.30
   3  -9  -3   -0.30    1.80
   3  -9  -3    0.30    1.50
   3  -9  -3   -3.20    2.60
   3  -9  -3   -0.20    1.30
   3  -9  -3    0.80    1.60
   3  -9  -3   -1.30    1.50
   3  -9  -3    1.10    1.50
  -3  10   3   12.50    2.20
  -3  10   3    8.10    3.40
  -3  10   3   10.40    4.80
  -3  10   3    7.80    2.00
  -3  10   3    9.80    2.20
  -3  10   3   12.10    3.60
  -3  10   3    8.50    2.10
  -3  10   3    7.10    5.40
   3 -10  -3    6.40    1.80
   3 -10  -3    5.70    1.80
   3 -10  -3    6.90    2.20
   3 -10  -3    8.50    2.30
   3 -10  -3    8.40    1.80
   3 -10  -3    9.20    2.00
   3 -10  -3    9.70    2.70
   3 -10  -3    6.90    2.00
   3 -10  -3   11.70    1.90
  -3  11   3   73.99    5.50
  -3  11   3   71.59    5.70
  -3  11   3   66.59    5.70
  -3  11   3   71.79    7.20
  -3  11   3   65.99    5.60
  -3  11   3   66.39    7.20
  -3  11   3   82.29    9.40
  -3  11   3   81.59    8.90
   3 -11  -3   78.79    5.40
   3 -11  -3   78.09    5.50
   3 -11  -3   76.59    5.40
   3 -11  -3   58.99    6.10
   3 -11  -3   74.59    6.10
   3 -11  -3   78.99    6.00
   3 -11  -3   73.49    5.30
  -3  12   3   -0.20    3.30
  -3  12   3    1.10    5.00
  -3  12   3   -0.50    1.80
  -3  12   3   -1.90    3.40
  -3  12   3   -2.50    2.10
  -3  12   3    0.90    1.80
  -3  12   3    1.40    5.40
   3 -12  -3   -1.70    1.60
   3 -12  -3    1.60    1.90
   3 -12  -3    1.80    1.80
   3 -12  -3   -1.20    2.10
   3 -12  -3    0.60    1.80
   3 -12  -3   -0.30    1.70
   3 -12  -3    1.00    2.20
  -3  13   3   -1.80    6.00
  -3  13   3    2.20    3.60
  -3  13   3    2.60    2.10
  -3  13   3    5.40    2.40
  -3  13   3    4.20    2.30
  -3  13   3    2.80    3.80
  -3  13   3    1.30    2.20
  -3  13   3    2.90    5.40
   3 -13  -3    1.20    1.80
   3 -13  -3    1.00    2.40
   3 -13  -3    2.20    2.00
   3 -13  -3    2.70    2.50
   3 -13  -3   -1.00    2.70
   3 -13  -3    1.60    2.20
   3 -13  -3    3.60    1.70
   3 -13  -3    4.20    1.90
  -3  14   3    7.00    2.70
  -3  14   3    4.10    4.00
  -3  14   3    2.00    2.40
  -3  14   3    3.10    5.80
  -3  14   3   -5.30    6.50
  -3  14   3    1.30    2.30
  -3  14   3   -0.40    3.80
  -3  14   3    2.70    4.00
   3 -14  -3    3.10    2.50
   3 -14  -3   -0.40    3.00
   3 -14  -3    1.00    1.90
   3 -14  -3    3.50    2.20
   3 -14  -3    2.00    2.40
   3 -14  -3   -1.40    2.10
   3 -14  -3    1.20    2.60
   3 -14  -3    4.20    2.20
  -3  15   3  497.55   27.90
  -3  15   3  540.85   33.20
  -3  15   3  447.66   28.90
  -3  15   3  518.55   31.30
  -3  15   3  514.85   30.80
  -3  15   3  421.96   27.80
   3 -15  -3  451.65   28.20
   3 -15  -3  443.96   27.80
   3 -15  -3  506.65   28.10
   3 -15  -3  495.95   28.50
   3 -15  -3  471.65   27.70
   3 -15  -3  476.95   28.20
   3 -15  -3  479.05   27.70
  -3  16   3   49.60    5.60
  -3  16   3   59.09    7.20
  -3  16   3   60.69   10.20
  -3  16   3   63.89    9.20
  -3  16   3   56.69    6.10
  -3  16   3   60.69    8.70
   3 -16  -3   44.30    5.40
   3 -16  -3   60.99    5.40
   3 -16  -3   56.69    6.40
   3 -16  -3   48.10    5.50
   3 -16  -3   54.49    6.60
   3 -16  -3   54.19    5.50
   3 -16  -3   60.09    6.30
  -3  17   3    7.20    2.50
  -3  17   3   11.00    3.20
  -3  17   3    4.80    2.40
  -3  17   3   17.10    8.50
  -3  17   3    7.60    7.60
  -3  17   3    8.90    4.80
  -3  17   3   17.10    5.80
   3 -17  -3    8.60    2.50
   3 -17  -3    6.20    2.80
   3 -17  -3   12.40    3.50
   3 -17  -3   10.70    2.80
   3 -17  -3    9.10    3.60
   3 -17  -3    9.60    2.50
   3 -17  -3   15.70    3.60
  -3  18   3   -1.20    3.80
  -3  18   3   -4.10    2.50
  -3  18   3    4.20    7.20
  -3  18   3    2.20    4.70
  -3  18   3    0.90    2.50
  -3  18   3    2.70    8.00
  -3  18   3   14.80    5.90
   3 -18  -3    0.10    3.30
   3 -18  -3   -1.60    3.10
   3 -18  -3    0.30    2.60
   3 -18  -3    7.40    2.80
   3 -18  -3    1.60    2.40
   3 -18  -3    0.40    3.40
  -3  19   3    6.10    8.40
  -3  19   3   11.30    5.10
  -3  19   3   20.40    8.10
  -3  19   3   11.00    3.00
  -3  19   3    7.60    3.30
  -3  19   3    7.90    2.50
   3 -19  -3   13.40    3.20
   3 -19  -3    5.40    2.50
   3 -19  -3    4.80    3.60
   3 -19  -3    4.40    3.00
   3 -19  -3    5.20    2.60
   3 -19  -3    3.00    3.70
  -3  20   3   12.60    5.50
  -3  20   3    8.50    7.40
  -3  20   3    4.60    2.50
  -3  20   3    6.20    2.80
  -3  20   3   17.80    9.70
  -3  20   3    1.90    3.00
   3 -20  -3    3.50    3.70
   3 -20  -3    4.90    2.50
   3 -20  -3    2.00    3.40
   3 -20  -3    5.00    3.70
   3 -20  -3    5.70    3.10
   3 -20  -3    3.50    2.60
   3 -20  -3   10.00    3.10
  -3  21   3   11.20    7.80
  -3  21   3    1.00    4.80
  -3  21   3   -0.20    3.00
  -3  21   3   15.10   10.60
   3 -21  -3    1.20    2.90
   3 -21  -3   -4.10    3.40
   3 -21  -3   -0.80    2.90
   3 -21  -3   -3.10    3.60
   3 -21  -3    4.20    3.90
  -3  22   3   20.70    8.10
  -3  22   3    9.50   11.60
  -3  22   3    5.00    3.40
   3 -22  -3   -5.20    3.70
   3 -22  -3   -2.50    3.00
   3 -22  -3   -1.90    4.00
   3 -22  -3   -0.80    3.20
  -3  23   3   18.60    8.20
  -3  23   3   11.80   15.00
  -3  24   3   47.40   14.60
  -3  24   3   28.40    8.60
   3 -24  -3    5.00    4.60
  -3  25   3    1.30    3.60
  -3  25   3    8.80    6.30
   3 -25  -3   -5.20    4.40
   3 -25  -3   -2.10    4.50
   3 -25  -3   10.80    3.90
   3 -25  -3    1.80    3.50
  -3  26   3   10.30    4.10
  -3  26   3   14.80    6.70
   3 -26  -3    9.50    7.60
   3 -26  -3   11.30    5.40
   3 -26  -3   19.50    4.60
   3 -26  -3   10.80    4.10
   3 -27  -3   -5.20    4.80
   3 -27  -3    1.80    6.30
  -4 -26   4    0.00    4.60
  -4 -26   4   -8.10    5.30
  -4 -26   4    5.90    3.00
  -4 -26   4    2.60    3.50
   4  26  -4    2.50    3.20
   4  26  -4   16.80    9.10
   4  26  -4   35.00   15.30
  -4 -25   4   19.90    3.50
  -4 -25   4   14.80    3.90
  -4 -25   4    8.20    4.70
  -4 -25   4   12.20    5.80
   4  25  -4   11.70    3.60
   4  25  -4   16.20    9.40
   4  25  -4   16.60    6.80
   4  25  -4   33.40    8.60
  -4 -24   4   -3.90    2.90
  -4 -24   4   -0.10    4.70
  -4 -24   4   -3.70    4.00
  -4 -24   4    5.70    2.80
  -4 -24   4   -1.20    4.10
   4  24  -4    8.10    8.60
   4  24  -4    5.40    5.80
   4  24  -4   -3.60    5.40
   4  24  -4   -2.10    2.80
   4  24  -4   30.90   13.10
  -4 -23   4   -8.00    3.70
  -4 -23   4    4.50    5.00
  -4 -23   4   -2.60    2.50
  -4 -23   4   -3.20    2.90
   4  23  -4    5.10    6.20
   4  23  -4   10.30    8.60
   4  23  -4    2.20    2.90
   4  23  -4   19.20   12.10
   4  23  -4   -1.20    5.30
  -4 -22   4   -4.40    4.20
  -4 -22   4   -1.80    3.40
  -4 -22   4    2.50    2.50
  -4 -22   4   -0.90    3.00
  -4 -22   4   -0.80    3.60
   4  22  -4   10.80   10.30
   4  22  -4   -0.90    2.80
   4  22  -4    2.00    7.80
   4  22  -4   -2.80    4.90
   4  22  -4    7.00    6.40
  -4 -21   4    5.60    2.50
  -4 -21   4    3.70    3.60
  -4 -21   4    7.50    2.60
  -4 -21   4    4.50    2.90
  -4 -21   4   -1.00    3.60
  -4 -21   4    8.70    7.10
   4  21  -4   15.20    6.50
   4  21  -4    8.40    9.80
   4  21  -4   11.30    8.10
   4  21  -4   13.40    6.00
   4  21  -4   -0.80    2.40
   4  21  -4    5.30    3.00
  -4 -20   4    4.30    4.00
  -4 -20   4    0.40    3.60
  -4 -20   4    2.10    2.30
  -4 -20   4    3.60    2.90
  -4 -20   4    2.00    2.50
   4  20  -4    0.70    2.40
   4  20  -4    5.90    5.00
   4  20  -4    5.40    2.70
   4  20  -4    6.70    7.30
   4  20  -4    6.80    8.90
   4  20  -4    3.10    5.30
  -4 -19   4   -3.00    3.50
  -4 -19   4    3.40    3.20
  -4 -19   4    0.70    2.60
  -4 -19   4    4.90    2.30
  -4 -19   4   -1.40    3.30
  -4 -19   4    3.60    2.20
   4  19  -4    0.40    4.70
   4  19  -4    2.20    2.30
   4  19  -4    3.80    7.60
   4  19  -4    0.70    4.60
   4  19  -4    4.50    2.70
   4  19  -4    5.20    7.90
  -4 -18   4   61.29    7.60
  -4 -18   4   50.29    5.00
  -4 -18   4   47.40    5.30
  -4 -18   4   56.99    5.20
  -4 -18   4   62.29    7.80
  -4 -18   4   61.99    5.60
   4  18  -4   46.80    5.60
   4  18  -4   75.19   11.50
   4  18  -4   47.60    5.50
   4  18  -4   58.69    8.50
   4  18  -4   61.99   10.10
   4  18  -4   59.19    9.00
  -4 -17   4    4.60    3.00
  -4 -17   4    8.40    3.20
  -4 -17   4    8.40    2.20
  -4 -17   4   10.50    2.90
  -4 -17   4    7.80    2.20
  -4 -17   4    2.70    3.70
   4  17  -4   12.40    8.10
   4  17  -4    8.70    7.00
   4  17  -4   10.80    5.20
   4  17  -4    4.40    5.20
   4  17  -4    6.10    2.50
   4  17  -4    6.50    2.40
  -4 -16   4   49.10    4.80
  -4 -16   4   57.39    5.80
  -4 -16   4   38.00    4.90
  -4 -16   4   58.89    5.20
  -4 -16   4   52.29    7.00
  -4 -16   4   49.00    4.50
   4  16  -4   51.49    8.80
   4  16  -4   53.39    7.10
   4  16  -4   65.29    7.60
   4  16  -4   42.50    4.90
   4  16  -4   47.20    5.20
   4  16  -4   63.49   10.00
  -4 -15   4   34.40    3.60
  -4 -15   4   32.80    3.50
  -4 -15   4   38.50    3.80
  -4 -15   4   32.80    4.10
  -4 -15   4   27.80    4.70
  -4 -15   4   37.60    3.50
  -4 -15   4   34.20    3.90
   4  15  -4   44.10    6.40
   4  15  -4   37.00    7.60
   4  15  -4   37.60    3.20
   4  15  -4   25.30    3.20
   4  15  -4   29.80    3.50
   4  15  -4   41.50    6.20
   4  15  -4   52.79    9.00
   4  15  -4   35.80    4.00
  -4 -14   4  214.28   12.60
  -4 -14   4  208.98   12.20
  -4 -14   4  189.58   14.00
  -4 -14   4  209.18   12.80
  -4 -14   4  193.08   11.90
  -4 -14   4  188.98   11.70
  -4 -14   4  208.98   12.60
   4  14  -4  215.88   15.60
   4  14  -4  187.48   12.30
   4  14  -4  207.68   12.80
   4  14  -4  219.48   22.10
   4  14  -4  199.18   14.20
   4  14  -4  187.38   17.00
   4  14  -4  199.48   12.10
  -4 -13   4    8.50    2.10
  -4 -13   4    5.10    1.70
  -4 -13   4    8.50    1.90
  -4 -13   4    4.60    2.20
  -4 -13   4    6.20    2.50
  -4 -13   4    3.50    3.00
   4  13  -4    3.10    4.70
   4  13  -4    7.80    2.00
   4  13  -4    5.10    2.30
   4  13  -4    7.00    3.80
   4  13  -4   -2.50    5.40
   4  13  -4   10.30    4.10
   4  13  -4    6.70    2.00
  -4 -12   4  109.09    7.00
  -4 -12   4   99.99    7.40
  -4 -12   4  110.09    8.20
  -4 -12   4  112.19    6.50
  -4 -12   4  117.19    7.00
  -4 -12   4  107.79    6.70
   4  12  -4  106.79    9.10
   4  12  -4  106.69   10.90
   4  12  -4  106.39    6.50
   4  12  -4   93.59    7.00
   4  12  -4  101.99    7.40
   4  12  -4  100.99    9.90
   4  12  -4  114.99    9.30
   4  12  -4  112.79    7.10
  -4 -11   4  150.18    8.50
  -4 -11   4  140.09    8.50
  -4 -11   4  140.69    9.00
  -4 -11   4  141.29    8.70
  -4 -11   4  135.99    9.50
  -4 -11   4  132.89    8.10
  -4 -11   4  142.79    8.30
   4  11  -4  145.89   10.30
   4  11  -4  141.49   11.80
   4  11  -4  131.59   10.90
   4  11  -4  143.19    8.50
   4  11  -4  117.49    8.50
   4  11  -4  136.99    8.10
   4  11  -4  147.29   10.50
   4  11  -4  118.69    8.70
  -4 -10   4   82.69    5.80
  -4 -10   4   98.59    5.50
  -4 -10   4   98.69    5.80
  -4 -10   4   90.49    6.90
  -4 -10   4   83.79    7.80
  -4 -10   4   88.09    6.20
  -4 -10   4   83.09    6.00
  -4 -10   4   84.79    5.60
   4  10  -4   89.39    6.10
   4  10  -4   80.29    5.90
   4  10  -4   88.39    7.60
   4  10  -4  100.69    9.40
   4  10  -4   90.89    5.40
   4  10  -4   80.49    5.80
   4  10  -4   94.39    7.90
   4  10  -4   85.69    8.30
  -4  -9   4  620.34   34.20
  -4  -9   4  544.55   33.90
  -4  -9   4  603.94   34.10
  -4  -9   4  623.44   34.60
  -4  -9   4  661.23   33.80
  -4  -9   4  564.24   33.80
  -4  -9   4  612.44   33.90
  -4  -9   4  583.04   35.00
   4   9  -4  545.95   34.00
   4   9  -4  662.73   36.00
   4   9  -4  627.24   35.10
   4   9  -4  623.24   34.10
   4   9  -4  608.74   35.40
   4   9  -4  590.84   33.70
   4   9  -4  620.14   35.00
   4   9  -4  573.74   34.30
  -4  -8   4   66.39    7.70
  -4  -8   4   78.69    6.10
  -4  -8   4   89.19    5.20
  -4  -8   4   73.89    6.20
  -4  -8   4   82.99    4.80
  -4  -8   4   85.79    5.60
  -4  -8   4   76.59    6.80
  -4  -8   4   85.99    5.20
  -4  -8   4   75.79    4.80
  -4  -8   4   83.39    5.40
   4   8  -4   81.39    8.40
   4   8  -4   83.99    6.80
   4   8  -4   67.29    5.20
   4   8  -4   81.69    7.10
   4   8  -4   80.89    5.30
   4   8  -4   85.59    5.80
   4   8  -4   81.29    5.90
   4   8  -4   70.19    4.70
   4   8  -4   74.89    4.80
   4   8  -4   78.79    7.70
  -4  -7   4  208.98   12.70
  -4  -7   4  228.28   12.60
  -4  -7   4  220.08   12.50
  -4  -7   4  216.58   12.80
  -4  -7   4  225.98   13.40
  -4  -7   4  218.78   14.00
  -4  -7   4  237.28   12.40
  -4  -7   4  215.48   12.60
  -4  -7   4  221.08   13.80
  -4  -7   4  220.48   15.00
   4   7  -4  222.48   13.90
   4   7  -4  222.78   12.80
   4   7  -4  210.28   14.20
   4   7  -4  204.58   12.40
   4   7  -4  216.48   13.20
   4   7  -4  212.48   13.70
   4   7  -4  208.98   12.70
   4   7  -4  234.98   14.70
  -4  -6   4  490.85   26.90
  -4  -6   4  486.55   27.00
  -4  -6   4  479.85   26.80
  -4  -6   4  474.55   27.80
  -4  -6   4  521.85   26.80
  -4  -6   4  472.25   26.70
  -4  -6   4  468.75   26.90
  -4  -6   4  481.65   28.30
  -4  -6   4  497.85   27.40
  -4  -6   4  471.85   27.90
  -4  -6   4  446.46   26.90
   4   6  -4  479.25   27.00
   4   6  -4  473.75   28.30
   4   6  -4  488.15   27.80
   4   6  -4  472.35   27.70
   4   6  -4  474.95   27.40
   4   6  -4  464.95   26.70
   4   6  -4  484.45   26.90
   4   6  -4  474.35   28.00
  -4  -5   4  443.76   25.50
  -4  -5   4  440.96   24.80
  -4  -5   4  440.76   24.80
  -4  -5   4  435.06   25.90
  -4  -5   4  427.86   25.50
  -4  -5   4  441.86   24.70
  -4  -5   4  429.66   24.60
  -4  -5   4  401.66   24.70
   4   5  -4  475.25   26.10
   4   5  -4  466.55   26.00
   4   5  -4  430.86   25.70
   4   5  -4  446.56   25.30
   4   5  -4  456.95   24.80
   4   5  -4  432.26   24.60
   4   5  -4  452.45   25.10
   4   5  -4  441.06   24.70
  -4  -4   4   88.39    6.30
  -4  -4   4   79.39    4.70
  -4  -4   4   77.79    6.00
  -4  -4   4   86.49    4.80
  -4  -4   4   70.69    4.70
  -4  -4   4   78.49    6.50
  -4  -4   4   85.89    5.00
  -4  -4   4   83.19    6.00
  -4  -4   4   71.99    5.00
   4   4  -4   82.19    5.30
   4   4  -4   81.99    6.00
   4   4  -4   82.69    4.70
   4   4  -4   81.39    4.90
   4   4  -4   77.59    7.10
   4   4  -4   84.09    4.80
   4   4  -4   83.39    6.70
   4   4  -4   81.29    4.70
   4   4  -4   77.69    5.00
   4   4  -4   82.99    5.60
  -4  -3   4 4777.02  276.07
  -4  -3   4 4767.92  276.07
   4   3  -4 5150.98  276.77
   4   3  -4 4823.72  275.97
  -4  -2   4  998.00   53.09
  -4  -2   4  902.61   53.79
  -4  -2   4  889.41   53.59
  -4  -2   4 1031.40   53.29
   4   2  -4  943.81   53.09
   4   2  -4  853.21   53.09
   4   2  -4 1004.30   53.29
   4   2  -4 1026.50   53.59
   4   2  -4  933.21   53.59
   4   2  -4  956.20   53.09
   4   2  -4  998.60   53.09
   4   2  -4  924.21   53.69
   4   2  -4  958.40   53.09
   4   2  -4  961.20   53.69
   4   2  -4  946.01   53.79
  -4  -1   4   37.50    2.50
  -4  -1   4   33.20    4.00
  -4  -1   4   30.20    2.50
  -4  -1   4   31.10    2.10
  -4  -1   4   40.20    2.40
  -4  -1   4   32.50    4.00
  -4  -1   4   36.30    2.30
  -4  -1   4   28.50    3.50
   4   1  -4   37.00    3.40
   4   1  -4   34.40    3.40
   4   1  -4   31.80    3.80
   4   1  -4   37.00    2.30
   4   1  -4   36.40    2.30
   4   1  -4   28.60    2.50
   4   1  -4   39.50    2.60
   4   1  -4   30.20    2.10
   4   1  -4   30.90    3.40
  -4   0   4  173.38    9.90
  -4   0   4  170.18    9.80
  -4   0   4  159.08    9.90
  -4   0   4  157.88    9.80
  -4   0   4  180.78    9.80
  -4   0   4  187.88   10.40
  -4   0   4  190.28   10.90
  -4   0   4  176.58    9.90
  -4   0   4  174.28   10.40
  -4   0   4  159.68    9.70
   4   0  -4  181.48   10.30
   4   0  -4  173.78   10.50
   4   0  -4  161.88   10.50
   4   0  -4  172.08    9.80
   4   0  -4  176.28    9.90
   4   0  -4  170.98   10.40
  -4   1   4   35.70    2.50
  -4   1   4   34.50    2.70
  -4   1   4   31.90    2.20
  -4   1   4   31.80    3.30
  -4   1   4   35.70    2.60
  -4   1   4   34.50    2.80
  -4   1   4   31.60    2.30
  -4   1   4   38.00    2.50
   4  -1  -4   34.90    2.30
   4  -1  -4   33.70    2.60
   4  -1  -4   34.00    3.70
   4  -1  -4   34.70    2.50
   4  -1  -4   31.80    2.30
   4  -1  -4   28.20    3.20
   4  -1  -4   30.60    2.80
   4  -1  -4   33.00    2.60
   4  -1  -4   33.80    3.80
   4  -1  -4   36.30    3.40
  -4   2   4  955.40   53.39
  -4   2   4  978.00   53.29
  -4   2   4  860.21   52.99
  -4   2   4 1019.60   52.69
  -4   2   4  970.80   53.09
  -4   2   4  946.61   52.79
  -4   2   4 1044.90   52.99
  -4   2   4  937.41   52.79
   4  -2  -4  899.21   52.69
   4  -2  -4  993.90   53.09
   4  -2  -4  967.50   52.69
   4  -2  -4  946.81   52.69
   4  -2  -4  906.01   53.09
   4  -2  -4  842.52   52.69
   4  -2  -4  923.91   53.29
   4  -2  -4  946.71   52.79
   4  -2  -4  955.70   52.79
  -4   3   4 4156.08  253.17
  -4   3   4 4797.32  256.37
   4  -3  -4 4230.18  252.97
   4  -3  -4 4401.46  253.87
  -4   4   4   78.69    5.90
  -4   4   4   85.59    6.30
  -4   4   4   83.59    5.40
  -4   4   4   89.69    5.30
  -4   4   4   89.99    6.80
  -4   4   4   79.29    5.30
  -4   4   4   76.29    5.10
  -4   4   4   75.59    5.40
  -4   4   4   75.39    5.10
  -4   4   4   93.29    8.20
   4  -4  -4   77.79    5.20
   4  -4  -4   79.79    5.20
   4  -4  -4   88.09    5.40
   4  -4  -4   83.19    6.10
   4  -4  -4   81.59    5.10
   4  -4  -4   78.89    5.20
   4  -4  -4   87.89    6.80
   4  -4  -4   81.99    5.20
   4  -4  -4   84.99    5.30
   4  -4  -4   80.29    5.50
  -4   5   4  412.26   25.10
  -4   5   4  429.56   24.60
  -4   5   4  438.76   24.60
  -4   5   4  432.86   25.90
  -4   5   4  442.26   24.70
  -4   5   4  432.06   24.70
  -4   5   4  451.25   26.00
  -4   5   4  435.16   25.20
  -4   5   4  476.65   24.70
  -4   5   4  448.96   24.70
   4  -5  -4  412.36   24.80
   4  -5  -4  424.46   25.50
   4  -5  -4  418.96   24.60
   4  -5  -4  439.46   25.20
   4  -5  -4  455.65   24.60
   4  -5  -4  460.75   24.70
   4  -5  -4  429.36   24.60
   4  -5  -4  409.36   24.60
   4  -5  -4  402.16   25.00
   4  -5  -4  480.75   24.70
   4  -5  -4  455.95   24.70
   4  -5  -4  415.66   24.60
  -4   6   4  459.65   25.80
  -4   6   4  461.55   25.70
  -4   6   4  474.95   26.40
  -4   6   4  440.06   26.20
  -4   6   4  461.05   25.80
  -4   6   4  499.95   26.20
  -4   6   4  472.35   25.80
  -4   6   4  490.65   25.80
  -4   6   4  461.45   27.20
  -4   6   4  452.25   26.70
   4  -6  -4  448.56   25.70
   4  -6  -4  443.26   26.80
   4  -6  -4  436.66   25.70
   4  -6  -4  418.46   25.80
   4  -6  -4  450.55   25.70
   4  -6  -4  432.46   25.80
   4  -6  -4  427.46   25.80
   4  -6  -4  465.05   25.80
   4  -6  -4  437.66   26.20
   4  -6  -4  460.15   25.70
   4  -6  -4  454.25   26.30
   4  -6  -4  463.05   25.70
  -4   7   4  195.48   12.20
  -4   7   4  221.48   13.80
  -4   7   4  211.48   12.00
  -4   7   4  218.18   12.20
  -4   7   4  181.28   12.20
  -4   7   4  205.38   12.90
  -4   7   4  222.48   14.60
  -4   7   4  196.68   13.10
   4  -7  -4  216.98   12.30
   4  -7  -4  190.58   12.50
   4  -7  -4  186.38   14.40
   4  -7  -4  212.08   12.10
   4  -7  -4  193.38   13.00
   4  -7  -4  219.58   12.20
   4  -7  -4  203.58   12.10
   4  -7  -4  212.48   12.10
   4  -7  -4  205.18   12.20
  -4   8   4   99.29    7.00
  -4   8   4   99.29    8.70
  -4   8   4   86.49    5.90
  -4   8   4   75.69    5.80
  -4   8   4   88.39    7.00
  -4   8   4   79.99    5.80
  -4   8   4   82.09    9.40
  -4   8   4   77.19    7.40
  -4   8   4   86.19    6.00
   4  -8  -4   82.09    5.90
   4  -8  -4   79.99    5.60
   4  -8  -4   75.09    8.20
   4  -8  -4   67.69    6.20
   4  -8  -4   86.39    6.00
   4  -8  -4   81.09    5.60
   4  -8  -4   69.49    7.30
   4  -8  -4   73.49    5.80
   4  -8  -4   85.69    6.00
   4  -8  -4   81.49    5.70
   4  -8  -4   83.19    5.70
  -4   9   4  591.24   34.00
  -4   9   4  555.64   33.40
  -4   9   4  580.64   33.50
  -4   9   4  567.44   32.80
  -4   9   4  594.34   32.60
  -4   9   4  567.74   32.50
  -4   9   4  619.94   34.60
  -4   9   4  574.34   32.70
  -4   9   4  566.84   32.70
   4  -9  -4  634.34   32.90
   4  -9  -4  616.24   32.90
   4  -9  -4  538.45   33.10
   4  -9  -4  589.64   32.60
   4  -9  -4  532.75   33.30
   4  -9  -4  574.74   32.60
   4  -9  -4  604.04   32.70
   4  -9  -4  596.74   32.60
   4  -9  -4  527.65   32.50
   4  -9  -4  521.25   32.70
  -4  10   4   80.39    7.50
  -4  10   4   75.69    6.10
  -4  10   4   90.29   10.00
  -4  10   4   90.49    6.30
  -4  10   4   93.09    7.70
  -4  10   4   88.19    6.30
  -4  10   4   96.19    6.30
  -4  10   4   95.19    9.40
   4 -10  -4   72.49    6.60
   4 -10  -4   88.49    6.10
   4 -10  -4  100.19    6.60
   4 -10  -4   94.39    6.10
   4 -10  -4   88.29    6.50
   4 -10  -4   82.49    6.20
   4 -10  -4   88.79    6.00
   4 -10  -4   90.09    6.50
   4 -10  -4   73.09    6.10
  -4  11   4  138.89   10.30
  -4  11   4  148.29   11.90
  -4  11   4  144.29    8.80
  -4  11   4  143.99   12.40
  -4  11   4  125.19    8.90
  -4  11   4  116.99   10.10
  -4  11   4  138.19    9.00
   4 -11  -4  135.99    8.80
   4 -11  -4  142.19    9.20
   4 -11  -4  142.39    8.70
   4 -11  -4  148.69    9.00
   4 -11  -4  122.49   10.00
   4 -11  -4  123.59    8.60
   4 -11  -4  146.09    8.70
   4 -11  -4  134.69    9.20
  -4  12   4  105.59    7.20
  -4  12   4   94.19    9.00
  -4  12   4   88.39   10.90
  -4  12   4  111.99    7.40
  -4  12   4  117.49   10.90
  -4  12   4  106.09    9.10
  -4  12   4  104.79    7.40
   4 -12  -4  105.19    7.80
   4 -12  -4  102.79    7.60
   4 -12  -4  104.79    7.30
   4 -12  -4  110.29    7.30
   4 -12  -4   98.59    7.10
   4 -12  -4  108.19    7.10
   4 -12  -4  100.19    7.10
  -4  13   4    8.10    2.60
  -4  13   4    6.10    4.10
  -4  13   4    5.20    2.20
  -4  13   4    4.10    2.40
  -4  13   4    6.50    5.60
  -4  13   4    6.90    6.30
  -4  13   4   -0.40    3.90
  -4  13   4    7.10    2.20
   4 -13  -4    4.90    2.10
   4 -13  -4    8.90    2.10
   4 -13  -4    4.50    2.80
   4 -13  -4    7.00    2.60
   4 -13  -4    8.20    2.70
   4 -13  -4    7.10    2.10
   4 -13  -4    7.10    2.30
   4 -13  -4    6.70    2.10
  -4  14   4  177.78   11.40
  -4  14   4  161.38   13.10
  -4  14   4  175.48   11.50
  -4  14   4  190.58   15.20
  -4  14   4  186.08   13.60
  -4  14   4  191.58   11.80
   4 -14  -4  199.38   12.10
   4 -14  -4  183.98   11.30
   4 -14  -4  204.28   11.90
   4 -14  -4  181.78   12.10
   4 -14  -4  171.78   11.50
   4 -14  -4  158.78   12.20
   4 -14  -4  190.08   11.40
  -4  15   4   27.50    5.70
  -4  15   4   42.90    9.00
  -4  15   4   30.40    5.30
  -4  15   4   34.20    4.30
  -4  15   4   32.30    3.60
  -4  15   4   44.60    8.40
   4 -15  -4   27.00    3.40
   4 -15  -4   31.70    3.60
   4 -15  -4   32.00    3.50
   4 -15  -4   32.80    4.10
   4 -15  -4   28.00    4.20
   4 -15  -4   39.80    3.80
   4 -15  -4   32.60    4.00
  -4  16   4   56.69    6.20
  -4  16   4   44.50    4.40
  -4  16   4   51.99    6.50
  -4  16   4   50.29    6.90
  -4  16   4   60.69    9.70
  -4  16   4   58.79    9.10
  -4  16   4   44.90    5.30
   4 -16  -4   54.09    6.60
   4 -16  -4   46.80    5.30
   4 -16  -4   57.09    5.90
   4 -16  -4   49.40    5.20
   4 -16  -4   38.70    4.90
   4 -16  -4   47.90    4.80
   4 -16  -4   52.49    5.10
  -4  17   4   12.30    5.10
  -4  17   4   12.40    7.20
  -4  17   4    3.80    7.10
  -4  17   4   10.00    5.00
  -4  17   4    1.70    3.00
  -4  17   4    2.70    2.70
   4 -17  -4    7.00    2.80
   4 -17  -4    6.00    2.40
   4 -17  -4   12.80    3.40
   4 -17  -4    8.60    3.50
   4 -17  -4    8.90    2.70
   4 -17  -4   10.20    3.50
   4 -17  -4    4.80    2.70
  -4  18   4   68.39   10.30
  -4  18   4   57.39   10.00
  -4  18   4   63.69    8.80
  -4  18   4   40.30    4.80
  -4  18   4   49.50    5.40
   4 -18  -4   60.59    7.30
   4 -18  -4   52.89    5.60
   4 -18  -4   54.29    6.00
   4 -18  -4   54.59    5.60
   4 -18  -4   52.09    5.80
   4 -18  -4   51.89    5.70
   4 -18  -4   54.49    5.10
  -4  19   4   -1.90    4.70
  -4  19   4    4.00    4.80
  -4  19   4    4.40    2.90
  -4  19   4    3.00    7.20
  -4  19   4   -2.60    2.20
  -4  19   4   -0.20    7.90
   4 -19  -4    0.40    3.40
   4 -19  -4   -1.60    2.30
   4 -19  -4    1.20    2.70
   4 -19  -4    2.80    3.60
   4 -19  -4    1.20    2.80
   4 -19  -4   -1.20    3.10
   4 -19  -4    3.10    2.40
  -4  20   4    6.80    3.40
  -4  20   4    9.50    7.50
  -4  20   4    1.50    2.40
  -4  20   4   -1.40    9.20
  -4  20   4   -0.40    4.80
   4 -20  -4   -2.20    2.60
   4 -20  -4    1.00    3.60
   4 -20  -4   -4.50    2.80
   4 -20  -4    2.00    3.60
   4 -20  -4   -0.50    3.40
   4 -20  -4   -1.50    2.60
  -4  21   4    8.60    5.40
  -4  21   4    0.30    3.00
  -4  21   4   20.40    8.50
  -4  21   4   12.90   10.50
   4 -21  -4    2.80    3.80
   4 -21  -4    1.80    3.60
   4 -21  -4    1.00    3.80
   4 -21  -4    8.30    3.50
   4 -21  -4    1.30    3.10
  -4  22   4   18.50    8.10
  -4  22   4   13.40   12.20
  -4  22   4   28.80   10.00
  -4  23   4   16.40    8.10
  -4  23   4   52.49   22.00
  -4  24   4    0.20    3.60
  -4  24   4    3.90    6.00
   4 -24  -4   -5.10    3.40
   4 -24  -4   -0.30    3.50
   4 -24  -4    3.00    4.40
   4 -24  -4   -3.10    4.20
  -4  25   4   11.00    4.50
  -4  25   4   18.10    6.60
   4 -25  -4   13.50    4.20
   4 -25  -4   13.70    5.10
   4 -25  -4   11.20    4.20
   4 -25  -4    8.80    5.10
  -4  26   4   32.00    8.80
  -5 -26   5   -6.10    4.30
  -5 -26   5    9.60    4.60
   5  26  -5   -2.00    4.60
   5  26  -5   24.30   16.10
   5  26  -5    8.00    9.40
  -5 -25   5   22.00    3.50
  -5 -25   5   17.40    5.10
  -5 -25   5   18.50    4.10
  -5 -25   5   20.20    6.30
   5  25  -5   18.80    4.00
   5  25  -5   25.90    9.50
  -5 -24   5    2.50    4.20
  -5 -24   5    6.60    4.40
  -5 -24   5    2.80    5.00
  -5 -24   5    5.10    2.70
  -5 -24   5    3.20    3.20
   5  24  -5   12.10    7.10
   5  24  -5    8.70    3.20
   5  24  -5   12.20    8.60
  -5 -23   5   -4.30    4.60
  -5 -23   5    1.10    4.00
  -5 -23   5   -0.50    3.00
  -5 -23   5   -2.00    2.50
   5  23  -5   14.60   11.90
   5  23  -5    0.10    2.90
   5  23  -5    5.80    7.50
   5  23  -5    2.90    6.20
   5  23  -5    5.30    5.80
  -5 -22   5    9.40    2.60
  -5 -22   5    6.20    3.10
  -5 -22   5    3.60    4.70
  -5 -22   5    6.00    4.00
  -5 -22   5    1.90    3.70
   5  22  -5    7.40    5.50
   5  22  -5   10.50    8.20
   5  22  -5   12.30    6.20
   5  22  -5    3.80    2.80
  -5 -21   5    3.20    2.40
  -5 -21   5    1.70    3.60
  -5 -21   5    6.10    2.80
  -5 -21   5   -0.70    6.60
  -5 -21   5    2.50    3.70
   5  21  -5    6.40    2.40
   5  21  -5   -1.30    9.40
   5  21  -5   13.70   14.40
   5  21  -5    7.90    5.60
   5  21  -5    4.80    9.40
  -5 -20   5    1.60    2.10
  -5 -20   5    2.00    2.60
  -5 -20   5   -0.30    2.20
  -5 -20   5   -7.60    6.10
  -5 -20   5   -0.60    3.90
  -5 -20   5   -0.90    3.40
   5  20  -5   -1.10    2.00
   5  20  -5    0.10    5.60
   5  20  -5   -3.00    8.50
   5  20  -5    0.50    7.20
   5  20  -5    0.20    2.60
   5  20  -5   -0.60    4.70
  -5 -19   5    2.30    2.60
  -5 -19   5    4.50    2.10
  -5 -19   5    1.80    3.20
  -5 -19   5    2.70    3.90
  -5 -19   5    3.20    2.20
  -5 -19   5   -4.70    3.10
   5  19  -5    2.90    7.00
   5  19  -5    3.60    7.60
   5  19  -5    4.40    2.60
   5  19  -5    2.50    5.00
   5  19  -5    8.00    5.50
   5  19  -5    4.30    2.40
  -5 -18   5   42.10    4.00
  -5 -18   5   30.00    4.30
  -5 -18   5   41.90    4.20
  -5 -18   5   38.10    3.80
   5  18  -5   40.00    4.20
   5  18  -5   47.40    9.40
   5  18  -5   46.30    7.10
   5  18  -5   44.30    6.80
   5  18  -5   30.70    3.80
  -5 -17   5  121.09    8.20
  -5 -17   5  108.89   10.00
  -5 -17   5  135.09    8.50
  -5 -17   5  133.79    9.10
  -5 -17   5  117.99    7.90
  -5 -17   5  108.99    9.00
   5  17  -5  107.39    8.50
   5  17  -5  136.79   14.10
   5  17  -5  134.49   13.10
   5  17  -5  107.89    8.30
   5  17  -5  129.79   11.60
   5  17  -5  132.69   14.70
  -5 -16   5   68.49    6.50
  -5 -16   5   65.39    6.60
  -5 -16   5   78.99    5.90
  -5 -16   5   65.39    5.20
  -5 -16   5   68.09    5.60
  -5 -16   5   55.99    7.70
   5  16  -5   62.99    9.10
   5  16  -5   79.79    9.20
   5  16  -5   74.09    5.90
   5  16  -5   74.59   11.80
   5  16  -5   71.19    6.00
   5  16  -5   74.09   10.30
  -5 -15   5   20.80    4.30
  -5 -15   5   26.60    3.70
  -5 -15   5   20.30    3.30
  -5 -15   5   29.10    3.20
  -5 -15   5   21.80    2.50
  -5 -15   5   22.00    2.80
   5  15  -5   33.80    8.50
   5  15  -5   22.50    3.10
   5  15  -5   17.60    3.30
   5  15  -5   24.00    2.90
   5  15  -5   13.20    6.70
   5  15  -5   25.00    5.40
   5  15  -5   27.30    5.30
  -5 -14   5   80.49    5.90
  -5 -14   5  100.29    6.40
  -5 -14   5   80.89    6.20
  -5 -14   5   85.89    8.00
  -5 -14   5   94.89    6.80
  -5 -14   5   99.59    7.20
   5  14  -5   82.69   11.30
   5  14  -5   78.29    6.40
   5  14  -5   88.19   11.50
   5  14  -5   81.89    9.30
   5  14  -5   78.79    6.40
   5  14  -5  100.49    9.20
  -5 -13   5   55.99    4.70
  -5 -13   5   55.19    5.40
  -5 -13   5   68.39    4.90
  -5 -13   5   50.09    6.30
  -5 -13   5   58.89    4.30
  -5 -13   5   66.19    5.60
   5  13  -5   47.20    5.30
   5  13  -5   74.99    9.50
   5  13  -5   64.69    7.80
   5  13  -5   57.49    5.00
   5  13  -5   48.90    4.80
   5  13  -5   57.49    7.60
   5  13  -5   57.29    9.70
  -5 -12   5  154.58   10.20
  -5 -12   5  155.78    9.40
  -5 -12   5  134.79    9.80
  -5 -12   5  164.58    8.90
  -5 -12   5  134.29    8.80
  -5 -12   5  140.89    8.60
   5  12  -5  152.88   12.70
   5  12  -5  130.39    8.90
   5  12  -5  141.39   10.80
   5  12  -5  149.69   11.00
   5  12  -5  126.29    8.80
   5  12  -5  137.59    9.20
   5  12  -5  142.59   11.90
  -5 -11   5   -0.80    1.60
  -5 -11   5    2.20    1.70
  -5 -11   5    0.80    2.40
  -5 -11   5    1.90    1.70
  -5 -11   5   -1.40    1.40
  -5 -11   5    1.00    2.10
   5  11  -5    3.20    1.50
   5  11  -5   -3.70    3.10
   5  11  -5   -1.50    3.20
   5  11  -5    0.10    1.40
   5  11  -5    1.00    1.80
   5  11  -5   -0.30    3.90
   5  11  -5   -3.60    2.50
   5  11  -5    3.00    4.80
  -5 -10   5   15.40    1.70
  -5 -10   5   20.70    2.10
  -5 -10   5   13.10    2.90
  -5 -10   5   17.50    2.00
  -5 -10   5   21.70    2.50
  -5 -10   5   17.20    2.20
   5  10  -5   17.40    2.10
   5  10  -5   15.80    3.20
   5  10  -5   15.00    2.00
   5  10  -5   18.00    4.40
   5  10  -5   15.00    3.80
   5  10  -5   25.30    4.00
   5  10  -5   15.10    2.30
   5  10  -5   21.20    5.30
  -5  -9   5   69.19    4.50
  -5  -9   5   70.19    5.30
  -5  -9   5   71.79    4.80
  -5  -9   5   66.39    6.70
  -5  -9   5   70.99    6.10
  -5  -9   5   77.09    5.10
   5   9  -5   69.89    5.00
   5   9  -5   62.09    4.90
   5   9  -5   73.19    7.50
   5   9  -5   69.89    6.20
   5   9  -5   75.09    6.70
   5   9  -5   79.19    5.30
   5   9  -5   79.89    8.10
   5   9  -5   78.89    7.00
  -5  -8   5   69.29    4.30
  -5  -8   5   61.19    4.00
  -5  -8   5   58.29    4.60
  -5  -8   5   62.49    4.30
  -5  -8   5   56.59    6.20
  -5  -8   5   67.59    5.60
  -5  -8   5   63.69    4.40
  -5  -8   5   52.09    5.20
   5   8  -5   55.99    6.30
   5   8  -5   54.39    4.30
   5   8  -5   64.69    7.60
   5   8  -5   68.89    6.40
   5   8  -5   62.79    6.10
   5   8  -5   55.69    6.90
   5   8  -5   72.69    4.50
  -5  -7   5   21.20    2.20
  -5  -7   5   24.70    2.50
  -5  -7   5   18.30    2.00
  -5  -7   5   20.40    4.30
  -5  -7   5   17.50    4.10
  -5  -7   5   23.00    3.70
  -5  -7   5   22.30    2.00
  -5  -7   5   17.70    1.90
  -5  -7   5   16.10    2.70
   5   7  -5   21.40    2.00
   5   7  -5   15.40    3.80
   5   7  -5   20.30    3.60
   5   7  -5   22.70    5.10
   5   7  -5   22.60    2.20
   5   7  -5   19.00    4.60
   5   7  -5   25.40    2.70
  -5  -6   5  358.56   20.80
  -5  -6   5  337.97   19.60
  -5  -6   5  317.27   19.60
  -5  -6   5  368.26   19.70
  -5  -6   5  360.86   19.60
  -5  -6   5  363.66   20.30
   5   6  -5  344.47   19.70
   5   6  -5  331.07   19.50
   5   6  -5  350.76   19.60
   5   6  -5  351.26   21.30
   5   6  -5  345.37   20.20
   5   6  -5  348.37   20.70
   5   6  -5  336.07   20.90
  -5  -5   5    9.70    1.30
  -5  -5   5    8.00    2.00
  -5  -5   5   10.70    1.30
  -5  -5   5   14.50    3.80
  -5  -5   5   10.80    1.40
  -5  -5   5    8.20    1.30
  -5  -5   5    9.10    2.80
  -5  -5   5    7.60    2.70
  -5  -5   5   10.70    2.60
  -5  -5   5   10.80    1.30
   5   5  -5   10.60    3.70
   5   5  -5   17.50    3.40
   5   5  -5    9.50    1.20
   5   5  -5   12.70    1.40
   5   5  -5    8.20    2.70
   5   5  -5    9.10    1.90
   5   5  -5   12.70    2.70
   5   5  -5   11.80    1.40
   5   5  -5   10.10    1.40
  -5  -4   5 1209.08   64.39
  -5  -4   5 1206.08   64.79
  -5  -4   5 1071.49   65.09
  -5  -4   5 1148.19   64.39
  -5  -4   5 1158.18   64.29
  -5  -4   5 1119.99   64.99
  -5  -4   5 1131.99   65.39
  -5  -4   5 1145.39   64.39
  -5  -4   5 1272.27   65.19
  -5  -4   5 1165.58   64.39
  -5  -4   5 1129.69   64.39
   5   4  -5 1047.00   64.29
   5   4  -5 1165.38   65.19
   5   4  -5 1161.78   65.29
   5   4  -5 1148.39   64.69
   5   4  -5 1141.19   65.39
   5   4  -5 1184.18   65.09
   5   4  -5 1225.78   64.39
  -5  -3   5   69.89    7.70
  -5  -3   5   68.69    5.90
  -5  -3   5   68.99    4.20
  -5  -3   5   75.69    4.20
  -5  -3   5   77.19    4.80
  -5  -3   5   75.39    4.20
  -5  -3   5   69.39    4.40
  -5  -3   5   65.49    4.10
  -5  -3   5   59.09    4.10
  -5  -3   5   66.29    5.50
   5   3  -5   65.39    6.30
   5   3  -5   70.19    6.50
   5   3  -5   63.09    4.00
   5   3  -5   66.79    4.10
   5   3  -5   69.69    5.20
   5   3  -5   66.19    5.20
   5   3  -5   69.69    4.10
   5   3  -5   64.99    4.60
   5   3  -5   68.29    6.60
   5   3  -5   72.29    4.30
  -5  -2   5   22.70    3.60
  -5  -2   5   21.10    1.70
  -5  -2   5   27.60    3.50
  -5  -2   5   24.80    2.50
  -5  -2   5   25.40    2.00
  -5  -2   5   30.80    4.10
  -5  -2   5   25.50    1.90
  -5  -2   5   23.20    2.10
  -5  -2   5   23.20    2.10
   5   2  -5   27.30    2.00
   5   2  -5   22.70    3.20
   5   2  -5   26.60    2.10
   5   2  -5   26.90    3.30
   5   2  -5   21.60    3.30
   5   2  -5   20.00    2.30
   5   2  -5   24.40    2.20
   5   2  -5   23.10    1.80
   5   2  -5   24.20    3.80
   5   2  -5   21.70    1.70
  -5  -1   5  370.66   20.60
  -5  -1   5  362.76   19.60
  -5  -1   5  342.57   19.60
  -5  -1   5  340.67   19.50
  -5  -1   5  377.66   20.20
  -5  -1   5  306.27   19.50
  -5  -1   5  312.17   20.10
  -5  -1   5  339.97   20.50
  -5  -1   5  357.06   19.60
  -5  -1   5  311.17   19.40
   5   1  -5  362.16   19.60
   5   1  -5  371.56   20.30
   5   1  -5  360.36   19.60
   5   1  -5  370.36   19.50
   5   1  -5  326.17   19.50
   5   1  -5  362.16   20.10
   5   1  -5  346.27   19.50
   5   1  -5  347.27   20.30
   5   1  -5  343.97   20.20
  -5   0   5    3.60    2.60
  -5   0   5    0.20    0.60
  -5   0   5    1.90    0.90
  -5   0   5   -0.10    1.00
  -5   0   5    0.30    1.80
  -5   0   5   -1.80    1.10
  -5   0   5    0.40    1.10
   5   0  -5    1.70    0.70
   5   0  -5   -0.10    0.90
   5   0  -5   -1.90    1.20
   5   0  -5    0.90    0.90
   5   0  -5    1.00    0.80
   5   0  -5    0.90    0.90
   5   0  -5    0.60    2.20
   5   0  -5   -1.00    1.50
   5   0  -5    0.90    2.10
   5   0  -5    0.70    1.80
   5   0  -5    0.50    1.70
   5   0  -5   -0.20    0.80
  -5   1   5  332.07   19.70
  -5   1   5  369.56   19.80
  -5   1   5  344.07   20.20
  -5   1   5  362.26   19.60
  -5   1   5  361.76   19.80
  -5   1   5  370.96   20.30
  -5   1   5  326.97   19.60
  -5   1   5  347.87   19.70
  -5   1   5  375.96   20.80
   5  -1  -5  337.37   19.80
   5  -1  -5  354.26   19.70
   5  -1  -5  352.86   20.60
   5  -1  -5  365.06   19.70
   5  -1  -5  321.07   20.20
   5  -1  -5  354.76   20.30
   5  -1  -5  362.46   20.10
   5  -1  -5  319.37   19.70
   5  -1  -5  339.57   20.40
   5  -1  -5  351.06   19.70
  -5   2   5   26.30    4.20
  -5   2   5   21.50    3.30
  -5   2   5   21.30    2.10
  -5   2   5   27.70    2.70
  -5   2   5   26.00    2.60
  -5   2   5   22.70    2.10
  -5   2   5   27.50    2.40
  -5   2   5   31.00    2.80
   5  -2  -5   25.40    2.30
   5  -2  -5   24.90    3.00
   5  -2  -5   25.50    2.40
   5  -2  -5   24.80    2.30
   5  -2  -5   30.50    3.40
   5  -2  -5   23.70    2.40
   5  -2  -5   29.60    2.50
   5  -2  -5   28.30    2.80
   5  -2  -5   31.70    4.00
   5  -2  -5   25.90    3.30
  -5   3   5   68.29    4.70
  -5   3   5   71.99    4.60
  -5   3   5   63.99    4.50
  -5   3   5   75.99    4.80
  -5   3   5   75.19    6.20
  -5   3   5   69.59    5.30
  -5   3   5   77.99    6.00
  -5   3   5   74.79    4.80
  -5   3   5   57.69    4.50
  -5   3   5   62.39    5.40
  -5   3   5   68.09    4.30
   5  -3  -5   71.69    4.60
   5  -3  -5   77.39    5.50
   5  -3  -5   72.09    4.80
   5  -3  -5   66.59    5.20
   5  -3  -5   72.49    4.60
   5  -3  -5   69.29    4.50
   5  -3  -5   70.79    5.80
   5  -3  -5   71.49    4.60
   5  -3  -5   68.59    4.50
  -5   4   5 1046.40   62.79
  -5   4   5 1168.78   62.79
  -5   4   5 1135.29   62.39
  -5   4   5 1137.69   62.19
  -5   4   5 1083.59   63.19
  -5   4   5 1100.59   62.39
  -5   4   5 1169.48   62.39
  -5   4   5 1140.19   62.39
  -5   4   5 1071.49   62.69
  -5   4   5 1081.39   62.29
   5  -4  -5 1100.89   62.69
   5  -4  -5 1125.39   62.29
   5  -4  -5 1156.48   62.39
   5  -4  -5 1074.29   62.59
   5  -4  -5 1110.39   62.39
   5  -4  -5 1151.78   62.39
   5  -4  -5 1172.98   62.29
   5  -4  -5 1141.89   62.29
   5  -4  -5 1113.29   63.19
   5  -4  -5 1060.89   62.29
  -5   5   5   10.70    1.90
  -5   5   5    9.10    3.20
  -5   5   5   10.50    1.80
  -5   5   5   14.60    2.70
  -5   5   5    9.90    1.70
  -5   5   5    8.60    1.90
  -5   5   5    9.30    1.60
  -5   5   5   10.70    1.80
  -5   5   5   18.80    4.50
   5  -5  -5   10.30    2.20
   5  -5  -5    8.70    1.60
   5  -5  -5    8.80    1.60
   5  -5  -5   14.00    2.00
   5  -5  -5   14.50    3.00
   5  -5  -5   16.80    3.70
   5  -5  -5   11.40    1.60
   5  -5  -5   10.90    1.90
   5  -5  -5    8.20    1.60
   5  -5  -5    9.50    1.50
   5  -5  -5   13.00    1.70
   5  -5  -5    9.60    2.20
  -5   6   5  335.57   20.40
  -5   6   5  329.97   19.00
  -5   6   5  325.57   19.10
  -5   6   5  309.97   19.00
  -5   6   5  333.27   19.00
  -5   6   5  321.37   19.90
  -5   6   5  336.87   19.10
  -5   6   5  344.87   19.10
  -5   6   5  313.27   19.70
  -5   6   5  346.17   20.90
   5  -6  -5  318.37   19.30
   5  -6  -5  334.77   19.00
   5  -6  -5  358.46   19.20
   5  -6  -5  344.77   19.00
   5  -6  -5  317.27   19.70
   5  -6  -5  302.57   19.50
   5  -6  -5  347.17   19.00
   5  -6  -5  369.36   19.20
   5  -6  -5  333.37   19.00
   5  -6  -5  335.17   19.00
   5  -6  -5  314.47   19.00
  -5   7   5   19.00    2.50
  -5   7   5   27.90    4.80
  -5   7   5   23.00    3.80
  -5   7   5   20.40    2.50
  -5   7   5   26.50    2.70
  -5   7   5   19.50    2.30
  -5   7   5   31.20    6.20
  -5   7   5   26.60    3.70
   5  -7  -5   20.60    3.10
   5  -7  -5   19.60    2.50
   5  -7  -5   23.00    2.40
   5  -7  -5   26.70    2.70
   5  -7  -5   24.80    4.80
   5  -7  -5   27.30    2.80
   5  -7  -5   23.50    5.00
   5  -7  -5   21.30    2.80
   5  -7  -5   22.40    2.40
   5  -7  -5   25.70    2.50
   5  -7  -5   23.70    2.40
  -5   8   5   60.29    4.90
  -5   8   5   59.09    5.90
  -5   8   5   63.99    5.20
  -5   8   5   58.09    6.40
  -5   8   5   50.59    4.80
  -5   8   5   72.09    5.70
  -5   8   5   70.99    8.60
  -5   8   5   78.49    7.80
  -5   8   5   57.99    4.90
   5  -8  -5   58.39    8.20
   5  -8  -5   64.79    4.70
   5  -8  -5   54.29    4.70
   5  -8  -5   69.29    5.20
   5  -8  -5   61.89    5.00
   5  -8  -5   64.49    4.70
   5  -8  -5   62.59    4.80
   5  -8  -5   58.99    4.90
   5  -8  -5   64.29    4.80
   5  -8  -5   57.19    6.00
   5  -8  -5   53.79    5.30
  -5   9   5   71.29    7.10
  -5   9   5   81.09    5.70
  -5   9   5   87.49    8.50
  -5   9   5   73.99    5.60
  -5   9   5   81.69    9.20
  -5   9   5   82.49    6.80
  -5   9   5   66.29    5.40
  -5   9   5   78.69    5.80
  -5   9   5   69.69    5.20
   5  -9  -5   63.49    5.20
   5  -9  -5   62.69    5.90
   5  -9  -5   67.79    6.10
   5  -9  -5   82.89    5.40
   5  -9  -5   78.59    5.50
   5  -9  -5   69.19    5.40
   5  -9  -5   73.09    6.70
   5  -9  -5   77.69    5.80
   5  -9  -5   78.39    5.50
   5  -9  -5   71.09    5.60
   5  -9  -5   83.09    5.80
  -5  10   5   15.60    2.40
  -5  10   5   22.50    3.90
  -5  10   5   17.00    4.90
  -5  10   5   17.50    4.10
  -5  10   5   16.70    2.60
  -5  10   5   17.60    2.50
  -5  10   5   12.80    2.00
   5 -10  -5   17.00    2.30
   5 -10  -5   14.20    2.40
   5 -10  -5   18.30    2.70
   5 -10  -5   17.00    2.90
   5 -10  -5   18.80    2.30
   5 -10  -5   14.50    2.20
   5 -10  -5   16.00    2.50
   5 -10  -5   14.30    2.10
  -5  11   5   -3.30    2.00
  -5  11   5    1.40    2.20
  -5  11   5   -0.20    1.90
  -5  11   5    6.90    5.10
  -5  11   5   -2.70    3.10
  -5  11   5    1.00    3.30
  -5  11   5    1.10    5.50
  -5  11   5   -4.10    1.90
   5 -11  -5   -3.00    1.90
   5 -11  -5   -3.00    1.60
   5 -11  -5    1.80    3.00
   5 -11  -5    0.40    1.90
   5 -11  -5    2.40    2.20
   5 -11  -5   -2.20    1.90
   5 -11  -5    1.90    2.00
   5 -11  -5   -0.90    1.70
  -5  12   5  156.18    9.70
  -5  12   5  160.78   12.90
  -5  12   5  136.59   10.80
  -5  12   5  142.79   13.30
  -5  12   5  120.89    9.20
  -5  12   5  144.99   11.20
  -5  12   5  135.69    9.30
   5 -12  -5  145.09    9.40
   5 -12  -5  149.29    9.70
   5 -12  -5  138.39    9.20
   5 -12  -5  146.99    9.30
   5 -12  -5  147.09    9.70
   5 -12  -5  144.89    9.20
   5 -12  -5  153.48    9.60
  -5  13   5   49.50    5.50
  -5  13   5   65.69    9.30
  -5  13   5   62.19   10.00
  -5  13   5   51.39    5.20
  -5  13   5   48.70    7.30
  -5  13   5   53.89    7.40
  -5  13   5   58.09    5.40
  -5  13   5   55.99    5.70
   5 -13  -5   65.29    5.40
   5 -13  -5   58.29    5.20
   5 -13  -5   58.89    5.10
   5 -13  -5   53.89    5.90
   5 -13  -5   60.09    5.70
   5 -13  -5   51.19    5.30
   5 -13  -5   56.99    5.90
   5 -13  -5   42.30    5.60
  -5  14   5   86.09   11.90
  -5  14   5   90.79    7.30
  -5  14   5   93.59    9.30
  -5  14   5   91.89    7.00
  -5  14   5   74.69    9.20
  -5  14   5   81.89    7.00
  -5  14   5  102.99   11.90
   5 -14  -5   93.69    7.20
   5 -14  -5   88.39    6.80
   5 -14  -5   85.29    8.50
   5 -14  -5   83.19    7.50
   5 -14  -5   96.39    7.40
   5 -14  -5  103.99    6.90
   5 -14  -5   86.59    7.40
   5 -14  -5   95.29    6.80
  -5  15   5   37.60    8.60
  -5  15   5   31.00    5.30
  -5  15   5   31.90    4.10
  -5  15   5   34.80    7.60
  -5  15   5   17.20    3.30
  -5  15   5   15.60    2.70
  -5  15   5   19.90    5.20
   5 -15  -5   26.90    3.80
   5 -15  -5   18.30    3.50
   5 -15  -5   22.00    3.10
   5 -15  -5   21.70    3.20
   5 -15  -5   18.20    3.60
   5 -15  -5   25.90    3.30
   5 -15  -5   17.70    3.20
  -5  16   5   50.99    6.10
  -5  16   5   70.69   11.60
  -5  16   5   68.89   11.80
  -5  16   5   63.29    8.70
  -5  16   5   71.89    6.00
  -5  16   5   64.29    8.30
  -5  16   5   59.59    6.80
   5 -16  -5   82.79    6.10
   5 -16  -5   62.29    6.10
   5 -16  -5   52.09    7.50
   5 -16  -5   69.49    7.10
   5 -16  -5   67.49    6.10
   5 -16  -5   68.59    6.70
  -5  17   5  126.69   13.80
  -5  17   5  138.99    9.40
  -5  17   5  123.29   11.40
  -5  17   5  107.39   13.60
  -5  17   5  128.19   10.60
  -5  17   5  119.19    8.50
   5 -17  -5  121.99    9.80
   5 -17  -5  118.19    8.80
   5 -17  -5  127.79    9.50
   5 -17  -5  119.19    8.70
   5 -17  -5  111.19    8.80
   5 -17  -5  117.29    9.40
   5 -17  -5  114.99    9.50
  -5  18   5   32.80    4.40
  -5  18   5   39.10    9.30
  -5  18   5   37.00    4.00
  -5  18   5   52.69    9.50
  -5  18   5   32.30    4.50
  -5  18   5   48.90    7.00
   5 -18  -5   29.40    3.90
   5 -18  -5   36.00    4.10
   5 -18  -5   26.50    4.50
   5 -18  -5   29.90    4.10
   5 -18  -5   30.90    4.60
   5 -18  -5   28.00    4.70
  -5  19   5   10.20    7.70
  -5  19   5    1.70    4.70
  -5  19   5    1.20    3.00
  -5  19   5   11.20    7.80
  -5  19   5    2.20    2.40
   5 -19  -5    4.90    3.80
   5 -19  -5    1.00    2.40
   5 -19  -5   -2.30    3.20
   5 -19  -5   -0.80    3.40
   5 -19  -5   -0.60    3.30
   5 -19  -5    5.60    3.10
   5 -19  -5    4.30    2.90
  -5  20   5    4.90    7.50
  -5  20   5   -2.90    3.20
  -5  20   5   -0.70    2.20
  -5  20   5   -0.90    8.90
  -5  20   5   -1.90    4.80
   5 -20  -5   -3.80    3.50
   5 -20  -5   -0.10    3.30
   5 -20  -5   -0.50    3.10
   5 -20  -5    0.60    3.60
   5 -20  -5   -0.80    2.50
   5 -20  -5   -1.90    2.70
  -5  21   5    3.80    3.30
  -5  21   5    7.10   10.50
  -5  21   5   10.90   11.00
  -5  21   5    3.00    5.10
   5 -21  -5    2.10    4.00
   5 -21  -5    3.70    3.10
   5 -21  -5   -1.90    3.60
   5 -21  -5    1.20    3.80
   5 -21  -5    1.90    3.20
  -5  22   5   25.10    8.50
  -5  22   5   17.90    9.40
  -5  22   5   13.50    3.80
  -5  22   5   24.20   12.50
   5 -22  -5    8.50    3.40
   5 -22  -5   -3.10    4.10
   5 -22  -5    4.40    4.20
   5 -22  -5    5.10    3.50
   5 -22  -5    3.20    3.90
  -5  23   5    2.50    5.30
  -5  23   5    1.70    3.90
  -5  23   5   55.79   23.40
  -5  23   5   20.40    8.40
   5 -23  -5   -1.10    3.90
   5 -23  -5    8.30    4.60
   5 -23  -5   -1.70    3.50
   5 -23  -5    0.10    4.10
   5 -23  -5    0.70    3.70
  -5  24   5   11.70    6.30
  -5  24   5   -1.80    3.80
   5 -24  -5    5.10    3.70
   5 -24  -5    7.00    3.70
   5 -24  -5    6.10    4.60
   5 -24  -5   -3.70    4.30
  -5  25   5   44.30   10.70
  -5  25   5   23.60    7.30
  -5  25   5   18.10    4.80
   5 -25  -5   12.40    5.50
   5 -25  -5   12.20    5.50
   5 -25  -5   21.80    4.80
   5 -25  -5   27.80    4.90
  -5  26   5    5.50    3.80
  -5  26   5    2.40    6.10
   5 -26  -5  -10.70    4.50
   5 -26  -5    2.00    4.20
   5 -26  -5   -6.20    4.60
   5 -26  -5    4.80    4.00
  -6 -26   6   -3.80    4.30
  -6 -26   6    2.20    7.60
   6  26  -6   23.80   15.90
  -6 -25   6    8.10    3.50
  -6 -25   6    0.40    4.30
  -6 -25   6    1.40    5.30
   6  25  -6    8.20    8.60
   6  25  -6   16.10   14.50
   6  25  -6    9.70    3.30
   6  25  -6   15.60    9.10
  -6 -24   6   19.50    5.00
  -6 -24   6   19.70    3.00
  -6 -24   6   15.40    5.70
  -6 -24   6   15.60    3.60
  -6 -24   6   10.50    4.60
   6  24  -6   27.50    7.70
   6  24  -6   16.00    3.50
   6  24  -6   16.30    8.50
   6  24  -6   49.10   15.70
  -6 -23   6   -1.20    4.60
  -6 -23   6   -0.30    2.90
  -6 -23   6    2.00    4.00
  -6 -23   6    3.50    2.40
  -6 -23   6    3.50    8.00
   6  23  -6   20.30   12.70
   6  23  -6    0.10    2.70
   6  23  -6   -0.50    6.20
   6  23  -6    5.20    7.70
  -6 -22   6    0.40    2.80
  -6 -22   6   -3.40    3.30
  -6 -22   6   -2.20    3.50
  -6 -22   6   -1.40    4.60
   6  22  -6   11.90   11.00
   6  22  -6    3.80    7.50
   6  22  -6    2.40    5.90
   6  22  -6    3.00    2.70
  -6 -21   6   30.30    5.00
  -6 -21   6   37.90    4.90
  -6 -21   6   37.60    4.10
  -6 -21   6   34.80    4.10
  -6 -21   6   27.50    3.50
  -6 -21   6   31.50    5.80
   6  21  -6   43.70   11.40
   6  21  -6   26.70    3.70
   6  21  -6   29.90    4.00
  -6 -20   6    1.20    4.00
  -6 -20   6   -2.60    2.00
  -6 -20   6    4.10    2.70
  -6 -20   6    2.80    2.00
  -6 -20   6    2.70    4.70
  -6 -20   6   -8.00    3.10
   6  20  -6    3.90    6.80
   6  20  -6    0.20    2.40
   6  20  -6    1.00    2.30
   6  20  -6    0.30    8.20
   6  20  -6    7.60    5.60
  -6 -19   6    2.50    4.00
  -6 -19   6   -0.80    3.00
  -6 -19   6   -1.40    2.40
  -6 -19   6    2.20    1.90
  -6 -19   6    1.40    3.30
  -6 -19   6    1.20    2.20
   6  19  -6    3.10    2.60
   6  19  -6    4.60    5.00
   6  19  -6   -2.70    7.30
   6  19  -6    4.40    6.30
   6  19  -6   -1.60    4.80
   6  19  -6    4.10    2.40
  -6 -18   6    9.10    2.10
  -6 -18   6    9.00    2.30
  -6 -18   6   10.20    6.60
  -6 -18   6    8.80    3.10
  -6 -18   6   11.70    2.70
  -6 -18   6    7.50    4.10
   6  18  -6    8.10    5.10
   6  18  -6   11.30    8.00
   6  18  -6    6.40    2.50
   6  18  -6    7.10    6.50
   6  18  -6   10.30    5.20
   6  18  -6    6.80    2.40
  -6 -17   6   27.60    2.80
  -6 -17   6   28.50    3.30
  -6 -17   6   27.60    3.80
  -6 -17   6   25.60    3.90
  -6 -17   6   18.90    4.50
  -6 -17   6   29.80    3.20
   6  17  -6   28.10    5.90
   6  17  -6   32.90    6.60
   6  17  -6   24.40    8.00
   6  17  -6   37.70    8.30
   6  17  -6   24.80    3.40
   6  17  -6   23.60    3.00
  -6 -16   6   51.39    6.10
  -6 -16   6   53.89    4.60
  -6 -16   6   58.09    7.40
  -6 -16   6   69.59    5.50
  -6 -16   6   59.99    5.90
  -6 -16   6   61.59    5.20
   6  16  -6   69.79    9.50
   6  16  -6   61.39    9.50
   6  16  -6   50.79    5.20
   6  16  -6   60.49    8.80
   6  16  -6   59.69   10.40
   6  16  -6   57.89    5.60
  -6 -15   6    1.50    1.70
  -6 -15   6    3.50    2.30
  -6 -15   6    2.50    3.40
  -6 -15   6    2.70    2.60
  -6 -15   6    2.60    2.80
  -6 -15   6   -0.30    1.90
   6  15  -6    1.10    2.10
   6  15  -6    1.90    2.40
   6  15  -6   -0.60    2.50
   6  15  -6   -8.80    5.50
   6  15  -6    2.10    5.90
   6  15  -6    5.70    4.70
   6  15  -6   10.20    5.10
  -6 -14   6    0.70    1.60
  -6 -14   6    4.40    2.20
  -6 -14   6    1.60    3.30
  -6 -14   6   -1.90    2.30
  -6 -14   6   -1.50    2.60
  -6 -14   6    3.40    1.80
   6  14  -6   -0.10    1.90
   6  14  -6    1.40    4.20
   6  14  -6    0.30    4.10
   6  14  -6   -0.30    2.00
   6  14  -6   -6.30    5.10
   6  14  -6   -4.60    5.50
  -6 -13   6   83.49    6.30
  -6 -13   6   73.49    6.00
  -6 -13   6   82.89    7.30
  -6 -13   6   67.69    5.00
  -6 -13   6   79.19    5.60
   6  13  -6   71.89    6.20
   6  13  -6   87.79   10.60
   6  13  -6   85.39   10.10
   6  13  -6   64.29    5.60
   6  13  -6   59.49    6.90
   6  13  -6   83.99    8.80
   6  13  -6   75.49    7.60
  -6 -12   6  206.68   12.70
  -6 -12   6  191.98   12.30
  -6 -12   6  222.48   12.90
  -6 -12   6  185.58   12.20
   6  12  -6  202.58   13.50
   6  12  -6  228.38   15.50
   6  12  -6  236.18   14.60
   6  12  -6  231.88   15.90
   6  12  -6  201.58   12.50
   6  12  -6  217.48   14.40
   6  12  -6  217.68   12.80
   6  12  -6  185.78   12.40
  -6 -11   6   31.10    4.30
  -6 -11   6   21.20    2.20
  -6 -11   6   34.50    3.20
  -6 -11   6   21.40    2.70
  -6 -11   6   28.80    2.60
  -6 -11   6   24.20    3.70
   6  11  -6   34.80    6.20
   6  11  -6   28.00    4.70
   6  11  -6   31.50    2.80
   6  11  -6   27.10    5.40
   6  11  -6   23.90    3.70
   6  11  -6   20.60    2.50
   6  11  -6   26.60    2.90
  -6 -10   6    6.80    1.70
  -6 -10   6    4.70    1.90
  -6 -10   6    6.70    1.30
  -6 -10   6    6.00    1.60
  -6 -10   6    6.20    2.70
   6  10  -6    9.80    1.70
   6  10  -6    5.90    3.50
   6  10  -6    8.20    1.60
   6  10  -6    5.30    3.80
   6  10  -6    6.90    4.40
   6  10  -6    5.80    1.80
   6  10  -6   10.00    2.80
  -6  -9   6   41.20    3.00
  -6  -9   6   39.10    3.40
  -6  -9   6   47.10    3.50
  -6  -9   6   39.80    3.80
  -6  -9   6   40.50    3.50
  -6  -9   6   49.20    4.90
   6   9  -6   41.60    5.30
   6   9  -6   39.70    3.50
   6   9  -6   43.10    5.70
   6   9  -6   40.80    6.30
   6   9  -6   41.20    3.60
   6   9  -6   51.69    7.00
   6   9  -6   41.90    3.80
  -6  -8   6    4.50    2.30
  -6  -8   6    8.30    1.50
  -6  -8   6    7.80    1.50
  -6  -8   6    3.10    4.30
  -6  -8   6    6.50    1.70
  -6  -8   6    7.00    1.10
  -6  -8   6    8.50    3.10
  -6  -8   6    8.30    1.50
  -6  -8   6    7.70    2.60
   6   8  -6    7.70    1.50
   6   8  -6    8.90    1.50
   6   8  -6   12.00    4.40
   6   8  -6    7.30    2.50
   6   8  -6    4.80    3.30
   6   8  -6    2.10    2.90
  -6  -7   6  135.79    9.20
  -6  -7   6  116.19    7.30
  -6  -7   6  132.79    8.30
  -6  -7   6  122.99    7.30
  -6  -7   6  112.79   10.70
  -6  -7   6  131.49    7.40
  -6  -7   6  121.29    7.50
  -6  -7   6  115.19    9.40
   6   7  -6  117.49    7.40
   6   7  -6  111.89    7.10
   6   7  -6  120.19    8.50
   6   7  -6  124.49    7.50
   6   7  -6  106.29    9.30
   6   7  -6  124.79    9.00
   6   7  -6  124.69    7.40
   6   7  -6  124.09   10.00
  -6  -6   6  332.67   20.90
  -6  -6   6  341.57   19.70
  -6  -6   6  360.76   19.70
  -6  -6   6  386.06   21.00
  -6  -6   6  318.17   21.20
  -6  -6   6  342.47   19.70
  -6  -6   6  336.47   19.70
  -6  -6   6  332.37   20.70
   6   6  -6  346.67   21.20
   6   6  -6  381.66   21.00
   6   6  -6  344.27   19.60
   6   6  -6  349.47   21.40
   6   6  -6  351.16   20.60
   6   6  -6  311.77   19.70
   6   6  -6  386.46   19.70
  -6  -5   6 3486.05  189.58
  -6  -5   6 3372.76  187.68
   6   5  -6 3287.07  188.08
  -6  -4   6  218.78   12.60
  -6  -4   6  233.78   12.50
  -6  -4   6  218.28   12.50
  -6  -4   6  237.18   12.60
  -6  -4   6  228.08   12.40
  -6  -4   6  213.68   12.50
   6   4  -6  236.68   12.40
   6   4  -6  211.88   12.90
   6   4  -6  212.98   13.70
   6   4  -6  213.28   12.40
   6   4  -6  213.78   14.10
   6   4  -6  229.88   12.60
   6   4  -6  197.58   12.50
   6   4  -6  228.18   13.60
   6   4  -6  205.88   14.00
  -6  -3   6  230.68   15.30
  -6  -3   6  257.67   14.30
  -6  -3   6  274.27   15.40
  -6  -3   6  260.27   14.40
  -6  -3   6  245.68   15.60
  -6  -3   6  239.18   14.20
  -6  -3   6  273.87   14.70
   6   3  -6  242.88   14.20
   6   3  -6  258.47   15.30
   6   3  -6  260.07   14.20
   6   3  -6  257.97   15.20
   6   3  -6  258.47   14.40
   6   3  -6  259.57   14.20
   6   3  -6  241.48   15.40
   6   3  -6  248.38   14.60
   6   3  -6  233.08   15.50
  -6  -2   6   63.49    5.50
  -6  -2   6   75.09    5.50
  -6  -2   6   58.39    3.90
  -6  -2   6   58.19    4.20
  -6  -2   6   68.39    4.10
  -6  -2   6   64.29    6.00
  -6  -2   6   61.19    5.90
  -6  -2   6   67.59    4.20
  -6  -2   6   68.29    4.10
   6   2  -6   60.69    4.30
   6   2  -6   61.39    5.50
   6   2  -6   68.29    4.00
   6   2  -6   70.09    4.10
   6   2  -6   69.09    4.20
   6   2  -6   59.19    5.80
   6   2  -6   70.29    5.20
   6   2  -6   72.09    5.40
   6   2  -6   60.19    4.30
  -6  -1   6  510.05   27.90
  -6  -1   6  471.95   26.80
  -6  -1   6  493.45   26.80
  -6  -1   6  454.55   26.70
  -6  -1   6  426.46   26.60
  -6  -1   6  470.85   27.50
  -6  -1   6  524.15   27.20
  -6  -1   6  486.15   26.70
   6   1  -6  513.35   26.70
   6   1  -6  430.36   26.60
   6   1  -6  464.05   26.80
   6   1  -6  483.75   27.50
   6   1  -6  495.25   27.70
   6   1  -6  481.25   26.80
   6   1  -6  475.95   27.50
   6   1  -6  486.85   27.30
   6   1  -6  448.46   26.70
  -6   0   6 1723.83   99.69
  -6   0   6 1759.02  100.29
   6   0  -6 1748.53   99.69
   6   0  -6 1826.72   99.69
   6   0  -6 1807.82  100.09
   6   0  -6 1892.71  100.69
  -6   1   6  473.25   27.40
  -6   1   6  511.85   28.60
  -6   1   6  505.35   27.40
  -6   1   6  509.85   28.10
  -6   1   6  507.55   27.50
  -6   1   6  442.26   28.00
  -6   1   6  438.56   27.30
  -6   1   6  468.85   27.50
   6  -1  -6  514.25   27.40
   6  -1  -6  484.35   27.50
   6  -1  -6  493.95   27.40
   6  -1  -6  486.95   27.50
   6  -1  -6  522.55   27.40
   6  -1  -6  469.25   28.20
   6  -1  -6  479.55   27.40
   6  -1  -6  502.75   28.00
   6  -1  -6  490.15   28.10
   6  -1  -6  501.25   28.50
  -6   2   6   57.49    5.10
  -6   2   6   75.29    4.90
  -6   2   6   71.49    6.50
  -6   2   6   67.79    6.10
  -6   2   6   68.29    4.50
  -6   2   6   63.19    4.40
  -6   2   6   68.09    4.20
  -6   2   6   55.79    4.00
   6  -2  -6   71.49    4.30
   6  -2  -6   63.69    5.70
   6  -2  -6   63.89    5.10
   6  -2  -6   71.69    4.30
   6  -2  -6   53.29    5.40
   6  -2  -6   62.59    5.10
   6  -2  -6   57.29    4.10
   6  -2  -6   59.09    4.50
   6  -2  -6   67.09    4.20
  -6   3   6  241.58   14.00
  -6   3   6  245.08   15.10
  -6   3   6  248.88   14.10
  -6   3   6  271.77   14.20
  -6   3   6  254.17   15.50
  -6   3   6  242.18   15.80
  -6   3   6  224.98   14.00
  -6   3   6  228.58   13.90
  -6   3   6  245.28   13.80
   6  -3  -6  243.98   14.00
   6  -3  -6  234.08   15.10
   6  -3  -6  260.37   14.60
   6  -3  -6  220.28   13.80
   6  -3  -6  256.07   14.00
   6  -3  -6  247.58   14.70
   6  -3  -6  235.28   14.00
   6  -3  -6  246.38   14.00
   6  -3  -6  221.78   13.90
   6  -3  -6  262.47   14.40
   6  -3  -6  243.38   14.00
  -6   4   6  213.88   12.50
  -6   4   6  225.98   12.80
  -6   4   6  223.28   12.80
  -6   4   6  222.48   12.70
  -6   4   6  214.78   12.70
  -6   4   6  222.68   13.70
  -6   4   6  210.68   12.80
  -6   4   6  212.38   14.00
  -6   4   6  218.08   14.40
   6  -4  -6  213.38   13.40
   6  -4  -6  223.68   12.70
   6  -4  -6  222.58   12.70
   6  -4  -6  199.08   12.60
   6  -4  -6  244.98   13.00
   6  -4  -6  213.68   13.90
   6  -4  -6  225.88   12.80
   6  -4  -6  209.58   12.70
   6  -4  -6  219.48   12.70
  -6   5   6 3290.47  180.98
  -6   5   6 3338.97  181.08
   6  -5  -6 3139.59  181.38
  -6   6   6  347.67   19.70
  -6   6   6  331.47   19.90
  -6   6   6  350.76   21.20
  -6   6   6  373.26   21.90
  -6   6   6  343.67   19.90
  -6   6   6  340.07   19.90
  -6   6   6  346.07   19.70
  -6   6   6  343.07   20.70
  -6   6   6  336.77   19.80
  -6   6   6  336.07   20.70
   6  -6  -6  359.66   19.80
   6  -6  -6  341.97   19.80
   6  -6  -6  313.97   21.10
   6  -6  -6  336.57   19.80
   6  -6  -6  356.26   19.80
   6  -6  -6  342.17   19.90
   6  -6  -6  339.27   19.80
   6  -6  -6  373.76   20.00
  -6   7   6  117.99    7.30
  -6   7   6  113.99    8.90
  -6   7   6  105.79    7.40
  -6   7   6  114.79    8.30
  -6   7   6  125.69   10.70
  -6   7   6  130.49    7.70
  -6   7   6  112.49    7.50
  -6   7   6  112.59    9.80
  -6   7   6  123.49    7.70
   6  -7  -6  116.19    7.30
   6  -7  -6  113.19    7.30
   6  -7  -6  105.59    7.20
   6  -7  -6   99.29    7.90
   6  -7  -6  129.09    7.60
   6  -7  -6  122.59    7.40
   6  -7  -6  108.89    7.40
   6  -7  -6  121.59    7.60
   6  -7  -6  104.29    9.50
   6  -7  -6  110.39    8.50
   6  -7  -6  117.69   10.00
   6  -7  -6  112.89    7.30
  -6   8   6    7.10    2.00
  -6   8   6   12.20    5.40
  -6   8   6   10.50    3.00
  -6   8   6    6.30    2.10
  -6   8   6    7.00    2.10
  -6   8   6    6.40    2.10
  -6   8   6   11.50    3.50
  -6   8   6   15.10    4.50
   6  -8  -6    9.00    3.20
   6  -8  -6    5.40    1.70
   6  -8  -6    9.80    2.00
   6  -8  -6   10.50    2.00
   6  -8  -6    6.80    1.80
   6  -8  -6    8.60    1.80
   6  -8  -6    7.50    1.90
   6  -8  -6    8.20    2.80
   6  -8  -6    8.30    2.40
  -6   9   6   45.00    4.40
  -6   9   6   40.10    3.80
  -6   9   6   40.80    6.00
  -6   9   6   37.90    5.40
  -6   9   6   41.80    4.30
  -6   9   6   54.79    7.50
  -6   9   6   45.50    4.40
  -6   9   6   54.09    7.50
  -6   9   6   45.80    4.50
   6  -9  -6   37.50    4.60
   6  -9  -6   43.80    4.00
   6  -9  -6   53.59    4.60
   6  -9  -6   40.50    4.00
   6  -9  -6   44.90    4.30
   6  -9  -6   36.90    3.80
   6  -9  -6   47.40    4.10
   6  -9  -6   44.70    4.50
   6  -9  -6   48.90    4.20
  -6  10   6    9.20    3.30
  -6  10   6    2.30    3.40
  -6  10   6   16.60    6.20
  -6  10   6   16.40    5.00
  -6  10   6    4.60    2.30
  -6  10   6    8.50    2.30
  -6  10   6   10.50    2.30
  -6  10   6    7.40    2.10
   6 -10  -6    6.30    3.10
   6 -10  -6    5.40    2.00
   6 -10  -6    9.70    2.30
   6 -10  -6    7.20    1.90
   6 -10  -6   10.80    2.20
   6 -10  -6    5.20    2.00
   6 -10  -6    9.10    2.20
   6 -10  -6   12.90    2.30
   6 -10  -6    4.60    1.80
  -6  11   6   24.00    2.90
  -6  11   6   21.40    2.90
  -6  11   6   30.00    6.00
  -6  11   6   35.30    7.40
  -6  11   6   32.90    3.60
  -6  11   6   27.20    3.80
  -6  11   6   32.80    5.00
  -6  11   6   29.60    4.40
   6 -11  -6   27.90    3.30
   6 -11  -6   23.00    2.90
   6 -11  -6   27.30    3.00
   6 -11  -6   20.80    3.00
   6 -11  -6   22.80    3.10
   6 -11  -6   23.10    3.90
   6 -11  -6   22.90    3.00
   6 -11  -6   23.70    2.70
  -6  12   6  214.18   13.30
  -6  12   6  225.18   14.60
  -6  12   6  226.18   13.30
  -6  12   6  208.78   13.00
  -6  12   6  224.68   16.00
  -6  12   6  202.58   14.40
  -6  12   6  235.18   16.90
   6 -12  -6  208.18   12.90
   6 -12  -6  212.18   12.90
   6 -12  -6  196.98   12.90
   6 -12  -6  218.98   13.10
   6 -12  -6  209.48   13.20
   6 -12  -6  181.18   13.50
   6 -12  -6  211.08   13.20
   6 -12  -6  209.78   13.30
  -6  13   6   73.99    8.40
  -6  13   6   64.59    6.20
  -6  13   6   65.99    8.20
  -6  13   6   77.89    6.70
  -6  13   6   76.09    7.00
  -6  13   6   83.19   11.20
   6 -13  -6   67.99    6.90
   6 -13  -6   76.49    6.40
   6 -13  -6   70.59    5.90
   6 -13  -6   77.69    6.60
   6 -13  -6   84.99    6.20
   6 -13  -6   92.79    6.50
   6 -13  -6   71.79    6.60
   6 -13  -6   69.99    6.10
  -6  14   6   -0.30    6.90
  -6  14   6   -4.70    2.50
  -6  14   6   -1.70    2.30
  -6  14   6    0.50    4.20
  -6  14   6    9.50   13.00
  -6  14   6    6.10    4.50
   6 -14  -6   -0.70    2.60
   6 -14  -6    2.80    2.40
   6 -14  -6   -0.40    2.30
   6 -14  -6   -1.70    2.20
   6 -14  -6    6.80    2.80
   6 -14  -6   -2.80    2.60
   6 -14  -6   -0.20    5.40
  -6  15   6   -1.10    2.80
  -6  15   6    0.70    7.20
  -6  15   6    3.70    2.50
  -6  15   6    3.20    2.60
  -6  15   6   -1.10    6.50
  -6  15   6   -2.10    4.30
  -6  15   6    2.00    4.40
   6 -15  -6    4.70    2.80
   6 -15  -6   -1.80    2.40
   6 -15  -6    3.10    2.80
   6 -15  -6    2.70    2.50
   6 -15  -6   -2.40    2.30
   6 -15  -6    1.70    2.70
  -6  16   6   58.29    7.40
  -6  16   6   59.59    5.80
  -6  16   6   57.39    8.50
  -6  16   6   69.79   11.40
  -6  16   6   53.59    5.70
  -6  16   6   75.39   11.00
  -6  16   6   52.69    8.10
   6 -16  -6   51.79    5.80
   6 -16  -6   60.99    5.90
   6 -16  -6   54.19    5.70
   6 -16  -6   46.10    6.20
   6 -16  -6   45.40    5.70
   6 -16  -6   47.80    5.30
  -6  17   6   25.00    3.50
  -6  17   6   42.30    9.40
  -6  17   6   30.50    6.00
  -6  17   6   24.40    3.80
  -6  17   6   30.50    5.40
  -6  17   6   22.80    3.40
   6 -17  -6   25.50    3.30
   6 -17  -6   25.30    4.10
   6 -17  -6   19.40    4.00
   6 -17  -6   23.40    3.80
   6 -17  -6   24.40    4.30
   6 -17  -6   21.10    3.30
   6 -17  -6   28.50    3.60
  -6  18   6    3.50    3.60
  -6  18   6   11.70    3.50
  -6  18   6   12.00    4.50
  -6  18   6   11.20    7.60
  -6  18   6   14.20    5.20
  -6  18   6    7.70    7.20
  -6  18   6    4.90    2.60
   6 -18  -6    5.00    2.80
   6 -18  -6    4.20    3.30
   6 -18  -6    4.20    3.40
   6 -18  -6    3.00    2.50
   6 -18  -6    8.10    3.00
   6 -18  -6    7.40    3.20
  -6  19   6    1.40    3.60
  -6  19   6    4.50    7.20
  -6  19   6    9.50    4.60
  -6  19   6    3.40    7.70
  -6  19   6    3.70    2.60
  -6  19   6    1.80    4.60
   6 -19  -6    2.30    3.30
   6 -19  -6    1.90    3.10
   6 -19  -6    2.30    3.60
   6 -19  -6    0.10    3.20
   6 -19  -6    0.70    2.80
   6 -19  -6   -4.30    3.20
   6 -19  -6    0.60    2.60
  -6  20   6    6.80    8.10
  -6  20   6    4.80    3.20
  -6  20   6    7.30    7.80
  -6  20   6    7.70    5.00
  -6  20   6   -2.10    2.70
   6 -20  -6   -0.10    3.00
   6 -20  -6   -1.80    2.30
   6 -20  -6    3.20    4.10
   6 -20  -6   -1.90    2.70
   6 -20  -6    1.50    3.50
  -6  21   6   54.29   11.80
  -6  21   6   35.20    4.90
  -6  21   6   32.20    7.00
   6 -21  -6   33.90    5.30
   6 -21  -6   27.50    4.30
   6 -21  -6   23.10    5.60
   6 -21  -6   25.90    5.10
   6 -21  -6   29.20    4.50
  -6  22   6    1.80    3.60
  -6  22   6   18.60   11.50
  -6  22   6    4.80    5.30
  -6  22   6   14.50    8.40
   6 -22  -6   -5.80    3.60
   6 -22  -6    0.00    3.20
   6 -22  -6   -5.30    3.50
   6 -22  -6   -9.70    3.80
  -6  23   6   43.50   13.80
  -6  23   6   24.00    9.30
   6 -23  -6    8.90    4.00
  -6  24   6   26.20    7.30
  -6  24   6   45.00   10.60
  -6  24   6   20.50    4.90
  -6  25   6    6.30    6.20
  -6  25   6    2.00    4.30
   6 -25  -6   10.60    4.30
   6 -25  -6    2.70    4.10
   6 -25  -6   -2.90    4.60
  -6  26   6   -1.60    3.90
  -6  26   6    7.40    6.40
   6 -26  -6    2.00    3.80
   6 -26  -6   -1.40    3.90
   6 -26  -6   -8.40    4.90
   6 -26  -6   -0.50    4.80
  -7 -26   7    1.80    3.40
  -7 -26   7   -2.50    5.70
  -7 -26   7    6.60    6.60
  -7 -26   7   -5.10    4.30
   7  26  -7    8.20    8.80
  -7 -25   7   11.90    7.00
  -7 -25   7   13.30    3.70
  -7 -25   7   13.00    4.90
  -7 -25   7    9.20    5.90
   7  25  -7   22.90    8.10
   7  25  -7    9.20    3.40
   7  25  -7   14.60    8.80
  -7 -24   7   -0.30    4.20
  -7 -24   7    1.40    5.00
  -7 -24   7    1.60    3.10
  -7 -24   7    1.30    5.50
  -7 -24   7   -0.40    4.10
   7  24  -7   30.20   13.80
   7  24  -7   -1.60    6.80
   7  24  -7    3.10    2.80
  -7 -23   7   27.80    5.20
  -7 -23   7   16.40    7.00
  -7 -23   7   30.50    7.70
  -7 -23   7   35.50    4.40
   7  23  -7   27.20    4.00
   7  23  -7   58.09   14.30
   7  23  -7   30.70    9.60
   7  23  -7   40.90    8.30
  -7 -22   7   27.10    3.00
  -7 -22   7   27.60    4.70
  -7 -22   7   12.00    4.40
  -7 -22   7   24.70    6.70
  -7 -22   7   30.10    4.00
  -7 -22   7   23.10    5.80
   7  22  -7   32.40    9.40
   7  22  -7   31.80    7.60
   7  22  -7   20.30    3.50
  -7 -21   7   13.70    5.10
  -7 -21   7   17.70    2.50
  -7 -21   7   13.80    4.00
  -7 -21   7   11.90    3.80
  -7 -21   7   15.60    3.30
   7  21  -7   10.50    3.00
   7  21  -7   32.30   13.50
   7  21  -7   10.30    2.60
   7  21  -7   23.50    8.40
   7  21  -7   22.10    7.00
  -7 -20   7    5.70    4.10
  -7 -20   7    2.30    1.80
  -7 -20   7   -5.20    5.40
  -7 -20   7    0.40    3.30
  -7 -20   7    1.60    3.30
  -7 -20   7    2.20    3.20
   7  20  -7    1.70    5.40
   7  20  -7   -1.20    6.40
   7  20  -7    4.60    9.30
   7  20  -7    1.00    2.20
   7  20  -7    0.90    2.60
  -7 -19   7    8.20    2.00
  -7 -19   7    6.00    2.30
  -7 -19   7    9.70    2.80
  -7 -19   7   10.80    3.40
  -7 -19   7    6.50    3.40
  -7 -19   7    9.50    4.30
   7  19  -7    8.40    5.50
   7  19  -7   10.60    6.80
   7  19  -7    6.50    2.50
   7  19  -7    8.00    2.80
   7  19  -7   11.40    8.50
  -7 -18   7   -4.60    2.70
  -7 -18   7   -5.20    4.20
  -7 -18   7   -1.90    3.80
  -7 -18   7   -1.00    2.30
  -7 -18   7    0.90    1.80
  -7 -18   7   -1.60    1.90
   7  18  -7   -2.00    4.40
   7  18  -7   -4.80    6.00
   7  18  -7    3.60    2.40
   7  18  -7   -0.40    1.80
   7  18  -7    0.20    7.30
  -7 -17   7    0.20    2.70
  -7 -17   7    4.00    3.00
  -7 -17   7    3.70    2.10
  -7 -17   7    1.30    3.80
  -7 -17   7   -0.10    1.60
  -7 -17   7    0.00    2.30
   7  17  -7    4.60    6.90
   7  17  -7    0.60    2.10
   7  17  -7    4.60    4.70
   7  17  -7    6.30    6.40
   7  17  -7    0.70    1.90
  -7 -16   7   14.20    2.00
  -7 -16   7   10.30    2.90
  -7 -16   7   12.10    2.70
  -7 -16   7   14.70    2.50
  -7 -16   7   14.60    3.20
  -7 -16   7    5.40    4.00
   7  16  -7   15.20    2.70
   7  16  -7   17.20    5.60
   7  16  -7   12.50    2.60
   7  16  -7   13.30    6.50
   7  16  -7    7.40    6.90
  -7 -15   7   15.70    2.80
  -7 -15   7   11.30    1.90
  -7 -15   7   16.10    2.50
  -7 -15   7   12.30    2.80
  -7 -15   7   10.10    3.90
  -7 -15   7   15.70    3.30
   7  15  -7   12.80    2.40
   7  15  -7   12.70    6.40
   7  15  -7   21.30    6.50
   7  15  -7   13.30    2.50
   7  15  -7   18.70    6.80
   7  15  -7   11.70    3.00
  -7 -14   7    3.10    2.40
  -7 -14   7    1.40    1.90
  -7 -14   7    0.40    3.20
  -7 -14   7   -0.60    1.40
  -7 -14   7    5.80    2.70
  -7 -14   7    3.30    2.30
   7  14  -7    0.60    5.60
   7  14  -7    1.60    5.50
   7  14  -7    3.30    2.00
   7  14  -7    2.90    4.40
   7  14  -7    0.10    1.80
  -7 -13   7  186.38   13.50
  -7 -13   7  195.68   11.80
  -7 -13   7  185.08   11.60
  -7 -13   7  204.28   11.40
  -7 -13   7  206.08   11.40
  -7 -13   7  170.08   10.90
   7  13  -7  187.58   13.60
   7  13  -7  165.88   11.40
   7  13  -7  206.28   15.20
   7  13  -7  200.48   15.40
   7  13  -7  186.48   11.80
   7  13  -7  163.78   11.40
   7  13  -7  178.38   13.00
  -7 -12   7  292.67   16.90
  -7 -12   7  291.37   17.80
  -7 -12   7  252.67   16.40
  -7 -12   7  287.97   16.70
   7  12  -7  321.07   20.00
   7  12  -7  268.87   17.80
   7  12  -7  321.17   21.30
   7  12  -7  259.87   16.60
   7  12  -7  280.77   16.80
   7  12  -7  283.37   18.50
  -7 -11   7  177.88   10.10
  -7 -11   7  177.88   10.20
  -7 -11   7  157.58    9.80
  -7 -11   7  182.98   12.40
  -7 -11   7  167.38   10.30
  -7 -11   7  178.68   11.60
   7  11  -7  172.58   12.20
   7  11  -7  173.08   13.30
   7  11  -7  181.58   13.60
   7  11  -7  145.19   10.20
   7  11  -7  162.78   10.40
   7  11  -7  167.18   11.70
   7  11  -7  156.38   10.20
  -7 -10   7  100.69    6.10
  -7 -10   7   92.29    6.20
  -7 -10   7   92.19    7.30
  -7 -10   7   87.49    6.30
  -7 -10   7  101.29    6.00
  -7 -10   7   96.49    8.30
  -7 -10   7   90.19    5.60
   7  10  -7   99.29    8.40
   7  10  -7   93.59    9.50
   7  10  -7   95.29    6.30
   7  10  -7   92.89    8.00
   7  10  -7   76.99    6.00
   7  10  -7   86.69    6.10
   7  10  -7   90.69    9.20
  -7  -9   7    0.90    2.90
  -7  -9   7   -1.70    1.40
  -7  -9   7    1.40    2.30
  -7  -9   7    0.60    1.30
  -7  -9   7    0.10    1.60
  -7  -9   7   -1.70    1.30
   7   9  -7    1.50    1.40
   7   9  -7   -1.40    1.60
   7   9  -7    0.80    3.10
   7   9  -7   -2.00    3.20
   7   9  -7    3.70    1.40
   7   9  -7   -4.20    2.50
   7   9  -7    1.90    4.20
  -7  -8   7  303.47   18.20
  -7  -8   7  325.07   17.40
  -7  -8   7  291.07   17.40
  -7  -8   7  323.07   17.40
  -7  -8   7  320.57   19.00
  -7  -8   7  295.17   17.50
   7   8  -7  307.47   17.60
   7   8  -7  301.77   19.60
   7   8  -7  291.77   17.40
   7   8  -7  297.87   18.40
   7   8  -7  291.57   19.30
   7   8  -7  313.97   19.00
  -7  -7   7  113.89    6.50
  -7  -7   7  105.89    6.50
  -7  -7   7  105.39    7.60
  -7  -7   7  116.19    6.70
  -7  -7   7  102.59    6.50
  -7  -7   7  102.89    6.60
  -7  -7   7   99.29    8.30
   7   7  -7  100.79    6.20
   7   7  -7  101.39    8.80
   7   7  -7   96.99    6.60
   7   7  -7  100.29    7.80
   7   7  -7  106.09    6.50
   7   7  -7  116.09    9.40
   7   7  -7  109.79    8.40
  -7  -6   7  389.76   22.70
  -7  -6   7  415.26   22.70
  -7  -6   7  395.96   22.60
  -7  -6   7  423.06   23.40
  -7  -6   7  424.86   24.00
  -7  -6   7  425.06   22.70
  -7  -6   7  353.36   23.80
  -7  -6   7  362.76   23.90
  -7  -6   7  414.76   22.70
   7   6  -7  366.56   22.70
   7   6  -7  405.56   24.50
   7   6  -7  432.46   22.70
   7   6  -7  381.46   22.50
   7   6  -7  416.96   23.70
   7   6  -7  411.06   24.10
   7   6  -7  412.06   24.30
  -7  -5   7  419.96   22.10
  -7  -5   7  349.27   23.00
  -7  -5   7  342.87   21.40
  -7  -5   7  404.86   21.40
  -7  -5   7  393.06   22.70
  -7  -5   7  346.97   22.40
  -7  -5   7  382.96   21.40
  -7  -5   7  397.76   21.50
  -7  -5   7  351.66   22.60
  -7  -5   7  389.96   21.50
   7   5  -7  402.86   23.10
   7   5  -7  387.06   22.70
   7   5  -7  364.46   21.90
   7   5  -7  403.56   23.30
   7   5  -7  364.76   21.40
   7   5  -7  378.76   22.50
   7   5  -7  409.36   21.50
   7   5  -7  356.46   21.50
  -7  -4   7  811.02   45.90
  -7  -4   7  769.32   47.00
  -7  -4   7  821.22   45.90
  -7  -4   7  844.62   46.00
  -7  -4   7  829.42   47.40
  -7  -4   7  883.91   47.10
  -7  -4   7  823.62   46.10
   7   4  -7  779.02   45.90
   7   4  -7  907.11   46.10
   7   4  -7  807.92   46.00
   7   4  -7  792.22   46.30
   7   4  -7  854.91   47.20
   7   4  -7  825.82   47.40
   7   4  -7  802.22   47.20
   7   4  -7  821.72   47.00
  -7  -3   7  172.28   12.30
  -7  -3   7  191.18   11.00
  -7  -3   7  179.58   12.90
  -7  -3   7  187.38   10.50
  -7  -3   7  180.68   10.70
  -7  -3   7  205.68   11.90
  -7  -3   7  180.68   12.50
   7   3  -7  187.08   12.00
   7   3  -7  181.18   10.50
   7   3  -7  179.48   10.70
   7   3  -7  174.98   12.20
   7   3  -7  175.68   10.90
   7   3  -7  189.08   10.40
   7   3  -7  185.88   11.80
  -7  -2   7   71.79    4.70
  -7  -2   7   67.69    6.80
  -7  -2   7   73.19    4.70
  -7  -2   7   74.79    4.60
  -7  -2   7   64.49    5.00
  -7  -2   7   67.99    8.10
  -7  -2   7   68.29    5.00
  -7  -2   7   80.69    6.30
   7   2  -7   72.79    4.40
   7   2  -7   70.29    6.00
   7   2  -7   66.99    4.80
   7   2  -7   71.89    6.80
   7   2  -7   66.89    6.30
   7   2  -7   74.79    4.60
   7   2  -7   73.79    4.70
   7   2  -7   74.79    5.00
   7   2  -7   74.89    4.20
   7   2  -7   68.29    4.80
   7   2  -7   70.79    5.80
  -7  -1   7    8.10    2.80
  -7  -1   7   12.60    3.60
  -7  -1   7    6.50    1.50
  -7  -1   7    9.40    1.50
  -7  -1   7    6.90    1.30
  -7  -1   7    7.00    1.50
   7   1  -7    9.40    2.80
   7   1  -7    7.60    1.20
   7   1  -7    9.60    1.40
   7   1  -7    6.10    1.30
   7   1  -7    6.00    1.30
   7   1  -7    7.40    2.50
   7   1  -7    8.30    2.90
   7   1  -7    6.00    1.60
   7   1  -7    9.20    2.40
  -7   0   7    1.80    1.20
  -7   0   7   -1.20    1.40
  -7   0   7    1.90    1.00
  -7   0   7    3.80    3.40
  -7   0   7   -2.60    2.20
  -7   0   7   -1.20    1.10
  -7   0   7    2.90    2.60
   7   0  -7    0.40    1.10
   7   0  -7    0.20    1.70
   7   0  -7   -2.80    2.00
   7   0  -7    1.80    2.40
   7   0  -7   -1.50    1.30
   7   0  -7    0.50    1.50
   7   0  -7   -0.10    0.80
   7   0  -7   -0.50    1.00
   7   0  -7   -3.40    2.00
   7   0  -7    1.50    2.70
  -7   1   7    6.10    1.70
  -7   1   7    4.50    1.10
  -7   1   7    8.30    3.60
  -7   1   7    7.90    2.60
  -7   1   7    7.50    1.30
  -7   1   7    7.80    1.30
  -7   1   7   16.00    3.20
  -7   1   7    7.80    1.90
  -7   1   7    8.90    1.50
  -7   1   7    8.10    1.50
   7  -1  -7   10.60    2.80
   7  -1  -7    6.60    1.60
   7  -1  -7    6.60    1.80
   7  -1  -7    7.60    1.10
   7  -1  -7    8.10    1.40
   7  -1  -7    9.90    2.50
   7  -1  -7    8.90    2.50
   7  -1  -7    9.70    1.60
   7  -1  -7    6.50    1.30
   7  -1  -7    9.20    3.00
  -7   2   7   74.19    5.20
  -7   2   7   59.89    4.80
  -7   2   7   60.69    4.30
  -7   2   7   66.79    5.30
  -7   2   7   63.99    6.80
  -7   2   7   78.49    7.30
  -7   2   7   63.29    5.70
  -7   2   7   61.69    4.40
  -7   2   7   67.69    4.60
   7  -2  -7   67.79    4.30
   7  -2  -7   72.19    5.90
   7  -2  -7   72.89    6.00
   7  -2  -7   76.29    4.80
   7  -2  -7   78.89    5.10
   7  -2  -7   68.89    4.60
   7  -2  -7   73.89    4.70
   7  -2  -7   80.69    5.10
   7  -2  -7   69.39    7.50
   7  -2  -7   69.49    4.80
   7  -2  -7   71.29    5.70
  -7   3   7  183.58   12.40
  -7   3   7  203.88   13.00
  -7   3   7  157.38   11.50
  -7   3   7  181.98   10.70
  -7   3   7  182.08   10.70
  -7   3   7  178.78   10.50
  -7   3   7  179.38   11.90
  -7   3   7  191.68   11.00
  -7   3   7  179.28   10.90
   7  -3  -7  175.48   11.70
   7  -3  -7  195.98   10.80
   7  -3  -7  179.88   10.60
   7  -3  -7  169.88   10.50
   7  -3  -7  174.68   11.50
   7  -3  -7  199.88   10.80
   7  -3  -7  192.18   11.00
   7  -3  -7  173.98   10.80
   7  -3  -7  184.68   10.80
   7  -3  -7  194.18   10.80
  -7   4   7  768.52   46.00
  -7   4   7  756.92   45.40
  -7   4   7  825.82   45.20
  -7   4   7  815.72   45.90
  -7   4   7  826.92   45.20
  -7   4   7  770.02   44.90
  -7   4   7  867.11   46.70
  -7   4   7  778.02   45.10
  -7   4   7  776.32   45.70
  -7   4   7  840.92   46.30
  -7   4   7  811.52   45.20
   7  -4  -7  853.91   45.30
   7  -4  -7  778.62   45.70
   7  -4  -7  779.82   45.20
   7  -4  -7  709.73   45.00
   7  -4  -7  840.92   45.90
   7  -4  -7  797.72   45.10
   7  -4  -7  810.32   46.30
   7  -4  -7  821.72   45.20
   7  -4  -7  809.42   45.20
   7  -4  -7  844.72   45.20
   7  -4  -7  841.02   45.20
  -7   5   7  409.56   21.90
  -7   5   7  362.16   21.70
  -7   5   7  364.26   21.90
  -7   5   7  419.56   23.80
  -7   5   7  368.66   22.10
  -7   5   7  368.36   22.10
  -7   5   7  389.86   22.80
  -7   5   7  366.66   22.70
  -7   5   7  409.06   23.30
  -7   5   7  360.06   21.60
   7  -5  -7  381.76   21.70
   7  -5  -7  400.76   22.00
   7  -5  -7  349.27   23.00
   7  -5  -7  394.36   21.80
   7  -5  -7  373.36   21.70
   7  -5  -7  369.26   21.80
   7  -5  -7  368.96   21.80
   7  -5  -7  419.86   21.90
   7  -5  -7  377.66   22.40
  -7   6   7  416.36   24.40
  -7   6   7  398.66   22.90
  -7   6   7  400.26   23.00
  -7   6   7  432.56   25.10
  -7   6   7  441.86   23.10
  -7   6   7  393.96   23.00
  -7   6   7  402.16   22.80
  -7   6   7  378.56   23.80
  -7   6   7  411.06   23.90
   7  -6  -7  398.36   23.00
   7  -6  -7  397.26   25.40
   7  -6  -7  396.26   23.00
   7  -6  -7  408.06   22.90
   7  -6  -7  396.96   23.50
   7  -6  -7  381.26   22.90
   7  -6  -7  402.46   22.90
   7  -6  -7  409.06   23.10
   7  -6  -7  393.66   22.90
   7  -6  -7  369.56   23.90
  -7   7   7   92.09    6.70
  -7   7   7   99.79    7.00
  -7   7   7  121.29   10.30
  -7   7   7  101.29    8.30
  -7   7   7   97.59    7.90
  -7   7   7  108.59    7.00
  -7   7   7  117.59    9.50
  -7   7   7  104.19    6.60
   7  -7  -7   94.99    7.40
   7  -7  -7   99.69    6.60
   7  -7  -7   86.19    6.40
   7  -7  -7  115.79    7.10
   7  -7  -7   94.29    7.00
   7  -7  -7  108.59    6.70
   7  -7  -7   98.39    6.60
   7  -7  -7   98.69    6.70
   7  -7  -7  106.29    6.90
   7  -7  -7   86.39    7.80
  -7   8   7  323.27   17.70
  -7   8   7  292.47   17.40
  -7   8   7  309.07   19.70
  -7   8   7  294.47   18.30
  -7   8   7  301.97   19.00
  -7   8   7  275.47   18.00
  -7   8   7  324.87   18.50
  -7   8   7  290.17   17.30
   7  -8  -7  253.37   18.20
   7  -8  -7  287.87   17.30
   7  -8  -7  318.47   17.30
   7  -8  -7  263.07   18.40
   7  -8  -7  303.37   17.30
   7  -8  -7  295.77   17.20
   7  -8  -7  310.67   17.50
   7  -8  -7  283.27   17.60
  -7   9   7    6.30    5.70
  -7   9   7    0.80    1.90
  -7   9   7    0.90    2.60
  -7   9   7   -2.70    3.20
  -7   9   7   -0.40    1.50
  -7   9   7   -1.20    1.80
  -7   9   7    1.10    4.50
   7  -9  -7   -1.40    2.30
   7  -9  -7   -2.60    1.60
   7  -9  -7    0.70    1.90
   7  -9  -7    0.60    2.00
   7  -9  -7    0.50    1.60
   7  -9  -7    0.40    1.80
   7  -9  -7    0.60    1.40
   7  -9  -7   -1.50    1.90
  -7  10   7   82.39    7.80
  -7  10   7   86.19    6.70
  -7  10   7   91.09   10.60
  -7  10   7  111.99   10.10
  -7  10   7   86.29    8.40
  -7  10   7   96.39    8.80
  -7  10   7   98.49    7.00
   7 -10  -7   91.19    6.70
   7 -10  -7   95.29    6.60
   7 -10  -7   96.29    6.90
   7 -10  -7   88.19    7.30
   7 -10  -7  103.19    6.60
   7 -10  -7   93.79    6.50
   7 -10  -7   88.19    6.50
  -7  11   7  158.78   10.50
  -7  11   7  145.39   11.40
  -7  11   7  167.88   10.50
  -7  11   7  162.78   14.10
  -7  11   7  165.28   13.30
  -7  11   7  172.68   10.60
  -7  11   7  164.98   11.90
   7 -11  -7  159.78   10.30
   7 -11  -7  153.68   10.20
   7 -11  -7  163.48   10.50
   7 -11  -7  183.38   10.30
   7 -11  -7  163.78   10.40
   7 -11  -7  138.99   10.80
   7 -11  -7  156.88   10.70
  -7  12   7  299.07   17.10
  -7  12   7  319.77   20.80
  -7  12   7  281.27   16.90
  -7  12   7  313.27   19.90
  -7  12   7  271.07   18.30
  -7  12   7  261.07   16.70
  -7  12   7  264.47   17.00
  -7  12   7  246.78   17.80
   7 -12  -7  283.37   16.80
   7 -12  -7  292.37   16.90
   7 -12  -7  283.97   17.20
   7 -12  -7  246.88   17.20
   7 -12  -7  278.87   17.00
   7 -12  -7  290.27   17.10
   7 -12  -7  287.17   16.80
  -7  13   7  191.38   13.30
  -7  13   7  191.88   16.10
  -7  13   7  160.18   11.40
  -7  13   7  199.68   15.60
  -7  13   7  166.38   11.50
  -7  13   7  192.28   11.90
  -7  13   7  162.08   12.80
   7 -13  -7  191.08   11.50
   7 -13  -7  186.28   11.40
   7 -13  -7  174.58   11.70
   7 -13  -7  187.58   11.70
   7 -13  -7  181.38   11.80
   7 -13  -7  157.08   11.50
   7 -13  -7  168.38   11.20
  -7  14   7    7.40    7.60
  -7  14   7   12.10    6.80
  -7  14   7   -1.70    2.40
  -7  14   7    2.90    2.70
  -7  14   7    2.30    4.40
  -7  14   7    2.90    2.50
   7 -14  -7    0.00    2.70
   7 -14  -7   -1.10    2.10
   7 -14  -7   -0.20    2.60
   7 -14  -7    0.00    2.30
   7 -14  -7    1.10    2.60
   7 -14  -7    0.90    2.60
   7 -14  -7    2.30    2.70
  -7  15   7   16.70    3.00
  -7  15   7   14.70    4.90
  -7  15   7   12.00    4.90
  -7  15   7   20.40    7.40
  -7  15   7    9.30    7.50
  -7  15   7   12.00    3.30
  -7  15   7   19.10    4.20
   7 -15  -7    9.00    2.90
   7 -15  -7   11.70    2.80
   7 -15  -7   11.00    3.20
   7 -15  -7    9.10    2.80
   7 -15  -7   10.30    3.40
   7 -15  -7   13.50    2.80
   7 -15  -7    9.40    3.40
  -7  16   7   11.00    3.00
  -7  16   7    9.80    7.10
  -7  16   7    9.80    5.00
  -7  16   7   13.20    7.50
  -7  16   7   -3.60    7.10
  -7  16   7   14.90    5.00
   7 -16  -7   10.40    3.30
   7 -16  -7   13.50    3.00
   7 -16  -7   12.30    3.80
   7 -16  -7   17.30    3.70
   7 -16  -7   10.80    3.50
   7 -16  -7   12.40    3.10
  -7  17   7    6.30    4.90
  -7  17   7    6.90    7.60
  -7  17   7    7.70    4.50
  -7  17   7    2.60    2.70
  -7  17   7    5.70    7.40
  -7  17   7    1.80    2.90
   7 -17  -7   -2.90    2.60
   7 -17  -7    0.50    2.90
   7 -17  -7   -1.10    2.50
   7 -17  -7    3.40    3.20
   7 -17  -7   -1.30    2.80
   7 -17  -7   -2.30    3.00
  -7  18   7   -2.20    2.70
  -7  18   7   11.50    7.60
  -7  18   7   -2.20    2.40
  -7  18   7    1.60    4.30
  -7  18   7    0.40    7.00
  -7  18   7    1.30    4.80
   7 -18  -7    1.50    3.60
   7 -18  -7   -2.50    2.90
   7 -18  -7    1.70    3.00
   7 -18  -7    0.00    2.20
   7 -18  -7   -2.60    3.30
   7 -18  -7    4.50    2.70
  -7  19   7   11.40    3.90
  -7  19   7   13.50    5.30
  -7  19   7   13.70    8.20
  -7  19   7    7.50    2.70
  -7  19   7   16.50    4.80
  -7  19   7    9.80    7.90
   7 -19  -7   -0.20    3.40
   7 -19  -7    7.30    3.40
   7 -19  -7    6.90    3.20
   7 -19  -7    5.50    3.40
   7 -19  -7    5.20    3.70
   7 -19  -7    8.40    3.20
  -7  20   7   13.40    7.80
  -7  20   7   -7.90    7.80
  -7  20   7    0.90    4.80
  -7  20   7    3.90    2.70
  -7  20   7   -2.70    3.30
   7 -20  -7    3.00    2.90
   7 -20  -7    2.10    3.00
   7 -20  -7   -7.40    3.20
   7 -20  -7   -0.20    3.40
   7 -20  -7   -2.60    3.00
   7 -20  -7    2.80    3.60
  -7  21   7   17.20    5.80
  -7  21   7    9.90    3.50
  -7  21   7   30.70    9.20
  -7  21   7   21.00    9.60
   7 -21  -7   16.10    4.40
   7 -21  -7    6.70    3.90
   7 -21  -7   18.30    3.80
   7 -21  -7   12.20    4.30
  -7  22   7   21.20    6.40
  -7  22   7   41.20   12.00
  -7  22   7   32.20    5.10
   7 -22  -7   28.50    5.30
   7 -22  -7   15.60    4.70
   7 -22  -7   21.20    4.20
   7 -22  -7   19.90    4.90
   7 -22  -7   19.90    4.40
  -7  23   7   28.30    5.00
  -7  23   7   46.10   10.60
  -7  23   7   31.60    7.20
   7 -23  -7   27.00    4.80
   7 -23  -7   19.90    5.20
   7 -23  -7   16.90    5.10
   7 -23  -7   23.60    4.80
  -7  24   7   20.80    9.40
  -7  24   7    3.60    4.10
  -7  24   7    7.40    6.00
   7 -24  -7   -5.00    4.20
   7 -24  -7   -4.30    4.20
   7 -24  -7    4.50    3.90
   7 -24  -7   -3.20    3.70
  -7  25   7    6.80    4.70
  -7  25   7   16.80    6.60
   7 -25  -7    7.40    4.90
   7 -25  -7    7.50    6.20
   7 -25  -7   10.60    4.30
   7 -25  -7   19.30    4.40
  -7  26   7   35.60   14.70
  -8 -25   8   -8.60    7.00
  -8 -25   8    3.30    4.20
  -8 -25   8   -4.80    4.10
  -8 -25   8   -0.40    6.50
   8  25  -8    0.50    4.30
   8  25  -8    5.30    9.00
   8  25  -8   12.60    8.10
   8  25  -8   29.70   15.10
  -8 -24   8   25.90    4.10
  -8 -24   8   27.50    8.20
  -8 -24   8   21.40    4.90
  -8 -24   8   12.60    4.90
  -8 -24   8   14.00    6.10
   8  24  -8   40.50    9.40
   8  24  -8   19.00    3.80
   8  24  -8   23.20    9.10
  -8 -23   8   10.60    6.40
  -8 -23   8    9.10    4.20
  -8 -23   8   10.50    3.50
  -8 -23   8    4.60    6.20
  -8 -23   8    6.00    5.30
   8  23  -8   10.80    3.30
   8  23  -8   16.40    8.60
   8  23  -8   38.00   14.00
   8  23  -8   24.10   10.30
  -8 -22   8    0.70    5.60
  -8 -22   8    4.30    3.00
  -8 -22   8    0.60    3.60
  -8 -22   8    0.00    4.70
  -8 -22   8   -4.10    3.30
   8  22  -8    6.40    5.90
   8  22  -8    2.40    2.60
   8  22  -8    9.90    7.80
   8  22  -8    5.60   10.70
  -8 -21   8   17.60    3.30
  -8 -21   8    9.80    5.00
  -8 -21   8   15.10    2.80
  -8 -21   8   21.50    4.00
  -8 -21   8    9.40    3.80
  -8 -21   8   19.70    6.30
   8  21  -8   21.20    7.90
   8  21  -8   13.70    3.10
   8  21  -8   14.30    6.50
   8  21  -8   18.00   12.00
  -8 -20   8    3.40    3.30
  -8 -20   8   -3.40    2.60
  -8 -20   8    2.80    5.80
  -8 -20   8    0.20    6.80
  -8 -20   8    4.50    2.30
  -8 -20   8    1.10    3.40
   8  20  -8    3.20    2.90
   8  20  -8    4.70    5.30
   8  20  -8   -9.70    8.60
   8  20  -8   11.80   13.70
  -8 -19   8    5.30    3.40
  -8 -19   8    4.10    2.60
  -8 -19   8    1.30    4.80
  -8 -19   8    1.00    2.10
  -8 -19   8   -0.40    4.10
  -8 -19   8    1.60    3.10
   8  19  -8    0.80    2.30
   8  19  -8    2.50    2.40
   8  19  -8    3.20    8.10
   8  19  -8    3.50    6.40
   8  19  -8    0.80    5.10
  -8 -18   8   15.30    3.50
  -8 -18   8   17.90    2.80
  -8 -18   8   17.40    5.50
  -8 -18   8    9.50    4.60
  -8 -18   8   25.30    3.30
  -8 -18   8   18.60    4.00
   8  18  -8   23.60    9.20
   8  18  -8   18.80    7.40
   8  18  -8   16.40    6.10
   8  18  -8   19.90    2.90
   8  18  -8   15.20    2.80
  -8 -17   8   18.20    3.30
  -8 -17   8   25.50    3.10
  -8 -17   8   23.60    5.80
  -8 -17   8   17.00    3.20
  -8 -17   8   13.30    4.50
  -8 -17   8   17.20    3.60
   8  17  -8   15.50    2.80
   8  17  -8   21.40    7.10
   8  17  -8   13.00    2.70
   8  17  -8   13.50    5.50
   8  17  -8   27.30    8.70
  -8 -16   8   31.30    3.40
  -8 -16   8   28.20    6.00
  -8 -16   8   30.80    3.80
  -8 -16   8   28.50    3.90
  -8 -16   8   22.60    4.80
   8  16  -8   37.80    7.90
   8  16  -8   34.60    6.70
   8  16  -8   27.20    3.30
   8  16  -8   37.70    8.60
   8  16  -8   27.00    3.30
   8  16  -8   29.90    4.40
  -8 -15   8    4.70    2.70
  -8 -15   8    1.90    2.30
  -8 -15   8    2.30    3.80
  -8 -15   8    3.90    2.50
  -8 -15   8   -1.60    4.30
  -8 -15   8    0.30    3.60
   8  15  -8    5.40    6.40
   8  15  -8    5.30    6.10
   8  15  -8    1.20    2.10
   8  15  -8    3.70    4.70
   8  15  -8    1.40    2.70
   8  15  -8    1.10    1.90
  -8 -14   8   62.49    7.30
  -8 -14   8   62.79    5.70
  -8 -14   8   64.69    8.60
  -8 -14   8   65.69    5.50
  -8 -14   8   64.09    5.20
  -8 -14   8   61.39    4.40
  -8 -14   8   61.29    6.00
   8  14  -8   63.19   10.10
   8  14  -8   63.59    8.20
   8  14  -8   68.59    9.30
   8  14  -8   49.70    5.10
   8  14  -8   57.69    6.50
   8  14  -8   65.59    8.70
   8  14  -8   67.09    5.50
  -8 -13   8   12.10    2.30
  -8 -13   8   13.50    2.80
  -8 -13   8   12.10    4.80
  -8 -13   8   14.50    2.50
  -8 -13   8   16.20    2.80
  -8 -13   8   17.50    4.00
   8  13  -8   10.40    6.20
   8  13  -8   12.60    6.10
   8  13  -8    9.60    2.20
   8  13  -8   15.80    2.80
   8  13  -8   15.40    4.90
   8  13  -8   16.20    4.60
   8  13  -8   11.60    2.30
  -8 -12   8    1.10    1.90
  -8 -12   8    0.50    2.20
  -8 -12   8    0.80    1.80
  -8 -12   8    3.30    3.90
  -8 -12   8    3.60    3.40
  -8 -12   8    2.20    1.90
   8  12  -8   -2.30    1.80
   8  12  -8    1.80    1.80
   8  12  -8   -4.50    4.70
   8  12  -8   -1.00    3.50
   8  12  -8   -4.90    5.20
   8  12  -8    2.50    3.90
   8  12  -8    3.00    2.20
  -8 -11   8    0.70    2.10
  -8 -11   8    2.70    3.80
  -8 -11   8    5.90    3.10
  -8 -11   8    1.00    1.80
  -8 -11   8    0.60    1.60
  -8 -11   8    0.80    1.70
   8  11  -8   -1.60    1.60
   8  11  -8   -7.20    8.20
   8  11  -8    2.20    2.00
   8  11  -8   -0.90    5.00
   8  11  -8   -0.40    3.20
   8  11  -8   -0.30    3.50
   8  11  -8    0.60    1.60
  -8 -10   8   18.80    2.50
  -8 -10   8   15.70    4.20
  -8 -10   8   14.30    2.10
  -8 -10   8   19.00    2.30
  -8 -10   8   19.10    2.10
  -8 -10   8    9.80    3.20
   8  10  -8   14.90    2.20
   8  10  -8   16.50    4.80
   8  10  -8   19.60    3.90
   8  10  -8   26.60    6.00
   8  10  -8   18.50    2.30
   8  10  -8   21.50    4.50
  -8  -9   8   -0.80    2.30
  -8  -9   8   -0.60    1.50
  -8  -9   8   -1.40    1.30
  -8  -9   8   -0.20    3.20
  -8  -9   8   -1.10    1.20
  -8  -9   8   -1.60    1.50
  -8  -9   8   -1.80    1.60
   8   9  -8    1.50    2.90
   8   9  -8   -6.20    3.40
   8   9  -8   -0.60    3.10
   8   9  -8    0.70    1.40
   8   9  -8    0.00    1.40
   8   9  -8   -0.80    4.10
  -8  -8   8   -1.40    1.40
  -8  -8   8   -3.40    1.40
  -8  -8   8    2.90    3.20
  -8  -8   8   -0.30    2.30
  -8  -8   8   -0.40    1.30
  -8  -8   8   -0.40    1.20
  -8  -8   8   -0.90    1.50
   8   8  -8   -2.70    2.40
   8   8  -8   -0.10    3.00
   8   8  -8    2.30    3.40
   8   8  -8   -1.90    1.30
   8   8  -8   -0.80    1.30
   8   8  -8    3.50    4.10
  -8  -7   8  196.28   10.50
  -8  -7   8  170.18   10.40
  -8  -7   8  185.68   12.20
  -8  -7   8  171.98   10.50
  -8  -7   8  182.38   10.40
  -8  -7   8  181.68   11.30
   8   7  -8  183.58   10.50
   8   7  -8  190.28   12.40
   8   7  -8  181.68   12.90
   8   7  -8  185.18   11.80
   8   7  -8  157.28   10.50
   8   7  -8  172.08   12.60
   8   7  -8  168.68   10.20
  -8  -6   8   68.79    4.80
  -8  -6   8   74.09    4.90
  -8  -6   8   74.09    6.80
  -8  -6   8   73.79    4.70
  -8  -6   8   70.89    5.80
  -8  -6   8   74.69    4.90
  -8  -6   8   77.09    4.90
   8   6  -8   65.09    5.00
   8   6  -8   85.59    7.90
   8   6  -8   73.99    6.60
   8   6  -8   69.49    5.50
   8   6  -8   81.79    6.90
   8   6  -8   81.09    7.60
   8   6  -8   76.99    4.60
   8   6  -8   75.29    4.90
  -8  -5   8    2.70    1.30
  -8  -5   8    2.00    1.90
  -8  -5   8    3.10    0.90
  -8  -5   8    2.60    3.00
  -8  -5   8    0.90    1.30
   8   5  -8    3.90    1.40
   8   5  -8    2.60    2.40
   8   5  -8    0.90    3.00
   8   5  -8    3.90    3.60
   8   5  -8    2.90    1.30
   8   5  -8    0.80    3.10
   8   5  -8    2.10    1.80
   8   5  -8    2.90    1.10
  -8  -4   8    0.40    3.70
  -8  -4   8    3.90    3.30
  -8  -4   8    0.40    1.30
  -8  -4   8    2.20    1.00
  -8  -4   8    2.50    1.20
  -8  -4   8    2.60    0.80
  -8  -4   8    2.70    2.80
  -8  -4   8    3.50    1.90
   8   4  -8    2.70    1.50
   8   4  -8    0.70    0.80
   8   4  -8    2.30    1.30
   8   4  -8    3.30    2.80
   8   4  -8    1.20    3.00
   8   4  -8    3.80    1.20
   8   4  -8    1.60    2.50
   8   4  -8    2.20    2.40
   8   4  -8   -1.10    0.90
   8   4  -8    3.50    1.50
  -8  -3   8 1289.47   71.49
  -8  -3   8 1353.66   71.59
  -8  -3   8 1399.86   72.59
  -8  -3   8 1395.26   71.89
  -8  -3   8 1342.17   73.09
  -8  -3   8 1183.08   72.79
  -8  -3   8 1157.98   72.49
   8   3  -8 1270.67   72.39
   8   3  -8 1287.27   71.49
   8   3  -8 1236.88   71.69
   8   3  -8 1276.17   71.49
   8   3  -8 1294.17   72.59
   8   3  -8 1289.87   72.69
   8   3  -8 1321.27   72.79
   8   3  -8 1232.28   71.39
   8   3  -8 1285.57   71.39
   8   3  -8 1223.08   71.59
  -8  -2   8  235.18   13.20
  -8  -2   8  209.98   14.80
  -8  -2   8  217.28   13.30
  -8  -2   8  242.08   13.20
  -8  -2   8  196.18   14.20
  -8  -2   8  251.37   14.40
  -8  -2   8  234.88   15.10
  -8  -2   8  220.48   13.10
   8   2  -8  241.58   14.40
   8   2  -8  229.88   13.00
   8   2  -8  231.18   14.60
   8   2  -8  226.58   13.10
   8   2  -8  243.28   14.80
   8   2  -8  220.68   14.50
   8   2  -8  229.88   13.30
   8   2  -8  227.38   13.20
   8   2  -8  243.28   13.20
   8   2  -8  213.78   13.00
  -8  -1   8    3.50    3.00
  -8  -1   8    0.50    1.40
  -8  -1   8    3.50    3.90
  -8  -1   8    1.10    3.40
  -8  -1   8    0.70    1.30
  -8  -1   8   -0.20    1.60
  -8  -1   8   -0.70    1.20
  -8  -1   8   -0.40    2.60
   8   1  -8    0.40    1.20
   8   1  -8    0.80    2.90
   8   1  -8   -0.70    1.00
   8   1  -8    0.10    0.70
   8   1  -8    1.10    1.60
   8   1  -8    1.90    3.20
   8   1  -8    0.50    1.10
   8   1  -8    0.90    1.20
   8   1  -8   -1.80    2.90
   8   1  -8   -2.70    2.40
  -8   0   8 1638.64   88.89
  -8   0   8 1580.64   88.89
  -8   0   8 1687.93   89.59
  -8   0   8 1658.33   90.29
  -8   0   8 1681.53   88.89
  -8   0   8 1428.36   89.69
  -8   0   8 1537.05   88.89
   8   0  -8 1614.04   90.19
   8   0  -8 1579.34   88.79
   8   0  -8 1520.25   88.79
   8   0  -8 1644.44   88.89
   8   0  -8 1573.54   89.79
   8   0  -8 1627.54   89.79
   8   0  -8 1543.35   88.79
   8   0  -8 1635.54   88.99
   8   0  -8 1589.24   89.89
  -8   1   8    7.40    4.30
  -8   1   8    0.10    1.80
  -8   1   8    1.50    1.60
  -8   1   8    2.60    2.90
  -8   1   8    0.50    1.40
  -8   1   8    2.00    1.30
  -8   1   8    2.10    1.00
  -8   1   8   -0.60    1.20
  -8   1   8    2.50    1.50
   8  -1  -8   -2.50    1.30
   8  -1  -8    1.40    1.20
   8  -1  -8   -1.10    1.90
   8  -1  -8    0.50    3.30
   8  -1  -8    4.00    2.90
   8  -1  -8    0.80    2.50
   8  -1  -8    0.30    3.00
   8  -1  -8    1.40    1.00
   8  -1  -8    1.40    1.40
   8  -1  -8    3.90    1.40
   8  -1  -8    0.90    1.10
  -8   2   8  250.37   14.30
  -8   2   8  238.88   13.50
  -8   2   8  227.08   13.70
  -8   2   8  242.58   15.60
  -8   2   8  226.88   13.70
  -8   2   8  266.17   15.00
  -8   2   8  252.57   13.80
  -8   2   8  234.88   15.30
   8  -2  -8  232.38   14.60
   8  -2  -8  242.48   13.70
   8  -2  -8  208.78   14.50
   8  -2  -8  253.37   13.50
   8  -2  -8  231.28   13.40
   8  -2  -8  218.58   13.60
   8  -2  -8  222.98   13.50
   8  -2  -8  202.18   14.90
   8  -2  -8  230.28   13.80
  -8   3   8 1346.07   73.79
  -8   3   8 1248.08   72.49
  -8   3   8 1306.67   72.59
  -8   3   8 1366.16   73.29
  -8   3   8 1337.07   72.59
  -8   3   8 1173.68   72.59
  -8   3   8 1391.26   74.09
  -8   3   8 1301.67   72.49
  -8   3   8 1285.87   73.59
   8  -3  -8 1324.07   73.59
   8  -3  -8 1269.37   72.49
   8  -3  -8 1269.37   72.69
   8  -3  -8 1282.57   72.59
   8  -3  -8 1300.97   72.49
   8  -3  -8 1390.26   72.49
   8  -3  -8 1319.77   72.49
   8  -3  -8 1264.17   72.59
   8  -3  -8 1322.17   73.39
   8  -3  -8 1202.68   73.69
  -8   4   8    2.20    2.50
  -8   4   8    1.80    1.90
  -8   4   8    4.00    1.80
  -8   4   8    0.70    1.10
  -8   4   8    3.10    3.70
  -8   4   8    4.60    1.80
  -8   4   8    1.60    1.60
  -8   4   8    3.10    1.50
  -8   4   8    1.40    3.60
   8  -4  -8    1.10    3.60
   8  -4  -8    3.60    1.70
   8  -4  -8    1.90    1.30
   8  -4  -8    2.80    1.50
   8  -4  -8    2.40    1.40
   8  -4  -8    2.60    1.20
   8  -4  -8    2.30    2.50
   8  -4  -8    4.90    1.40
   8  -4  -8    1.10    1.50
   8  -4  -8    0.90    1.70
  -8   5   8   11.40    5.00
  -8   5   8    5.10    2.70
  -8   5   8    4.60    3.40
  -8   5   8    1.30    1.50
  -8   5   8    3.90    1.20
  -8   5   8    5.50    1.70
  -8   5   8    4.50    3.70
  -8   5   8    2.80    1.90
  -8   5   8    3.20    1.80
  -8   5   8    1.10    1.70
   8  -5  -8    1.40    1.40
   8  -5  -8    1.70    1.30
   8  -5  -8    3.90    2.60
   8  -5  -8    3.60    1.70
   8  -5  -8    4.10    1.60
   8  -5  -8    2.70    1.50
   8  -5  -8    2.40    1.20
   8  -5  -8    1.40    2.50
   8  -5  -8    3.70    1.80
   8  -5  -8    0.50    1.50
  -8   6   8   76.89    5.00
  -8   6   8   66.99    5.40
  -8   6   8   75.39    5.60
  -8   6   8   74.79    5.30
  -8   6   8   65.59    6.50
  -8   6   8   77.49    5.20
  -8   6   8   84.89    9.00
  -8   6   8   69.79    7.00
  -8   6   8   82.09    7.90
  -8   6   8   76.39    5.60
   8  -6  -8   72.69    6.30
   8  -6  -8   70.69    5.20
   8  -6  -8   80.89    5.70
   8  -6  -8   66.89    5.30
   8  -6  -8   76.59    5.40
   8  -6  -8   76.89    5.20
   8  -6  -8   67.79    5.10
   8  -6  -8   58.39    6.40
   8  -6  -8   62.79    5.10
  -8   7   8  186.98   12.00
  -8   7   8  164.98   10.40
  -8   7   8  147.59   11.00
  -8   7   8  180.88   10.60
  -8   7   8  180.28   10.70
  -8   7   8  192.48   13.50
  -8   7   8  188.28   10.70
  -8   7   8  184.38   12.80
  -8   7   8  157.58   11.50
  -8   7   8  154.58   10.50
   8  -7  -8  166.68   11.30
   8  -7  -8  175.58   10.40
   8  -7  -8  180.48   10.80
   8  -7  -8  167.18   10.40
   8  -7  -8  176.28   10.60
   8  -7  -8  154.58   11.90
   8  -7  -8  179.38   10.50
   8  -7  -8  165.38   10.50
   8  -7  -8  174.78   10.40
  -8   8   8   -5.30    3.30
  -8   8   8    1.20    4.40
  -8   8   8   -0.50    2.20
  -8   8   8   -1.70    2.00
  -8   8   8    3.10    5.30
  -8   8   8    0.30    2.20
  -8   8   8    0.70    1.90
  -8   8   8    2.90    2.90
  -8   8   8   -0.60    1.70
   8  -8  -8   -1.70    1.70
   8  -8  -8    3.00    1.90
   8  -8  -8   -2.80    1.60
   8  -8  -8   -0.90    2.50
   8  -8  -8    1.20    1.90
   8  -8  -8    2.20    1.80
   8  -8  -8   -2.40    1.30
   8  -8  -8    1.00    1.60
  -8   9   8    6.20    5.90
  -8   9   8   -0.70    1.60
  -8   9   8   -1.30    2.10
  -8   9   8    0.00    2.10
  -8   9   8    6.90    4.90
  -8   9   8   -1.50    1.70
  -8   9   8   -0.80    2.00
  -8   9   8    3.10    3.00
  -8   9   8   -2.00    3.30
   8  -9  -8    0.00    2.60
   8  -9  -8   -0.40    1.50
   8  -9  -8    0.40    1.90
   8  -9  -8    0.70    1.40
   8  -9  -8    1.20    1.80
   8  -9  -8   -2.70    1.90
   8  -9  -8   -3.20    1.80
   8  -9  -8    0.00    1.60
   8  -9  -8    0.20    2.00
   8  -9  -8   -0.80    1.30
  -8  10   8   24.20    7.00
  -8  10   8   13.10    2.80
  -8  10   8   27.40    6.10
  -8  10   8   16.10    2.50
  -8  10   8   14.50    2.80
  -8  10   8   19.80    4.40
  -8  10   8   25.70    3.10
  -8  10   8   17.70    3.90
   8 -10  -8   16.20    2.30
   8 -10  -8   16.20    2.80
   8 -10  -8   19.20    3.40
   8 -10  -8   15.30    2.60
   8 -10  -8   20.70    2.90
   8 -10  -8   18.10    2.60
   8 -10  -8   15.00    2.50
   8 -10  -8   15.50    2.60
   8 -10  -8   15.20    2.40
  -8  11   8    2.10    3.00
  -8  11   8    2.70    6.20
  -8  11   8    3.90    3.40
  -8  11   8   12.20    5.50
  -8  11   8   -2.40    2.50
  -8  11   8    0.20    2.50
  -8  11   8   -0.40    2.20
  -8  11   8   -0.60    3.90
   8 -11  -8    3.20    2.10
   8 -11  -8    1.30    2.80
   8 -11  -8    2.30    2.10
   8 -11  -8    2.70    1.80
   8 -11  -8    3.20    2.40
   8 -11  -8    4.10    2.30
   8 -11  -8    1.30    1.80
   8 -11  -8    3.10    2.20
   8 -11  -8   -0.90    2.80
   8 -11  -8    2.50    2.30
  -8  12   8   -0.50    2.60
  -8  12   8   -0.10    4.10
  -8  12   8    6.10    6.00
  -8  12   8   -1.00    7.70
  -8  12   8    5.60    3.80
  -8  12   8    1.70    2.60
  -8  12   8   -3.40    2.30
   8 -12  -8    2.40    2.10
   8 -12  -8   -5.00    2.20
   8 -12  -8    1.20    2.30
   8 -12  -8    1.90    2.40
   8 -12  -8    4.90    2.50
   8 -12  -8    4.00    2.60
   8 -12  -8   -2.90    2.40
  -8  13   8   11.30    4.80
  -8  13   8   14.10    4.40
  -8  13   8   21.80    7.80
  -8  13   8   20.90    7.10
  -8  13   8   14.60    3.50
  -8  13   8   10.20    2.90
   8 -13  -8   14.20    3.10
   8 -13  -8   15.80    3.10
   8 -13  -8   14.20    2.90
   8 -13  -8   12.20    2.90
   8 -13  -8   15.00    3.20
   8 -13  -8    9.90    2.90
  -8  14   8   47.10    6.70
  -8  14   8   84.09    7.30
  -8  14   8   64.89    6.70
  -8  14   8   71.29   11.30
  -8  14   8   66.49   10.30
  -8  14   8   52.49    8.20
   8 -14  -8   64.09    6.20
   8 -14  -8   57.99    6.40
   8 -14  -8   50.69    5.40
   8 -14  -8   56.29    5.90
   8 -14  -8   71.09    6.20
   8 -14  -8   57.09    6.20
  -8  15   8    5.00    4.50
  -8  15   8    6.70    5.40
  -8  15   8    1.20    4.20
  -8  15   8    6.60    6.90
  -8  15   8    3.20    3.30
  -8  15   8    6.20    7.70
   8 -15  -8    0.70    3.70
   8 -15  -8    2.40    2.70
   8 -15  -8   -1.50    2.60
   8 -15  -8    0.30    3.00
   8 -15  -8    0.60    2.70
  -8  16   8   36.60    8.50
  -8  16   8   21.70    8.40
  -8  16   8   16.50    5.40
  -8  16   8   29.40    5.80
  -8  16   8   35.60    4.10
   8 -16  -8   29.90    4.10
   8 -16  -8   26.30    4.00
   8 -16  -8   25.90    4.60
   8 -16  -8   24.20    4.10
   8 -16  -8   26.40    4.30
  -8  17   8   18.30    7.90
  -8  17   8   16.20    7.80
  -8  17   8   20.50    5.40
  -8  17   8   18.90    3.20
  -8  17   8   15.50    5.20
  -8  17   8   15.30    3.40
   8 -17  -8   16.00    3.20
   8 -17  -8   15.60    4.00
   8 -17  -8   15.30    3.60
   8 -17  -8   11.70    3.50
   8 -17  -8   12.80    3.70
   8 -17  -8   16.90    3.40
  -8  18   8   23.50    5.30
  -8  18   8   16.80    3.40
  -8  18   8   23.20    5.80
  -8  18   8   20.10    8.60
  -8  18   8   25.80    8.70
  -8  18   8   13.00    4.20
   8 -18  -8   11.90    3.70
   8 -18  -8   15.50    3.90
   8 -18  -8   20.50    3.60
   8 -18  -8   15.80    3.80
   8 -18  -8   13.80    3.90
   8 -18  -8   26.40    3.80
  -8  19   8    6.30    3.70
  -8  19   8    0.30    7.70
  -8  19   8   -2.80    4.50
  -8  19   8    3.30    2.80
  -8  19   8    3.90    7.20
  -8  19   8    7.70    4.50
   8 -19  -8    1.40    3.40
   8 -19  -8    8.60    3.90
   8 -19  -8   -2.50    3.10
   8 -19  -8   -1.50    3.10
   8 -19  -8    0.50    3.10
   8 -19  -8    4.40    3.20
  -8  20   8    2.60    3.40
  -8  20   8    1.40    5.00
  -8  20   8    0.20    8.30
  -8  20   8    5.30    2.90
   8 -20  -8    0.30    3.30
   8 -20  -8   -4.10    3.20
   8 -20  -8   -5.90    3.30
   8 -20  -8   -0.70    3.70
   8 -20  -8   -2.10    2.60
   8 -20  -8    0.90    3.00
  -8  21   8   14.90    7.30
  -8  21   8   26.70    8.80
  -8  21   8   12.30    3.90
  -8  21   8   16.50    9.50
   8 -21  -8   14.60    4.40
   8 -21  -8   16.10    4.20
   8 -21  -8   11.20    4.00
   8 -21  -8   11.60    4.60
   8 -21  -8    9.30    3.50
  -8  22   8    2.90    4.20
  -8  22   8    1.90    5.30
  -8  22   8   12.30    8.60
   8 -22  -8    5.00    3.40
   8 -22  -8    0.10    3.50
   8 -22  -8   -1.70    4.20
  -8  23   8   32.70   10.30
  -8  23   8   44.10   13.00
  -8  24   8   15.20    6.70
  -8  24   8   25.10    5.20
   8 -24  -8   18.80    5.30
   8 -24  -8   23.50    5.00
   8 -24  -8   23.80    4.70
   8 -24  -8   20.80    5.60
  -8  25   8   32.00   10.30
  -9 -25   9    4.20    3.70
  -9 -25   9    6.50    8.10
  -9 -25   9   -4.80    7.90
  -9 -25   9   -1.70    4.10
   9  25  -9   -2.40    3.20
   9  25  -9   42.50   16.30
  -9 -24   9   -0.30    6.20
  -9 -24   9   -3.00    4.90
  -9 -24   9   -7.90    3.80
  -9 -24   9    0.20    3.80
  -9 -24   9    4.10    3.10
   9  24  -9   18.40    8.60
   9  24  -9    1.60    2.80
   9  24  -9    3.40    7.90
   9  24  -9   32.70   14.30
  -9 -23   9   -3.70    5.70
  -9 -23   9   -1.40    2.70
  -9 -23   9   -2.80    6.10
  -9 -23   9    0.00    3.70
  -9 -23   9    3.00    5.20
   9  23  -9    2.90    3.00
   9  23  -9    3.10    7.30
   9  23  -9    5.50   12.80
   9  23  -9    0.60    6.90
  -9 -22   9    5.10    3.00
  -9 -22   9   -1.60    3.70
  -9 -22   9    4.10    5.80
  -9 -22   9   -2.60    5.00
  -9 -22   9    4.70    3.70
   9  22  -9    6.50    2.80
   9  22  -9    7.30    7.50
   9  22  -9   18.50   12.30
   9  22  -9    7.10    7.70
  -9 -21   9   12.90    3.30
  -9 -21   9   20.90    7.10
  -9 -21   9   20.80    4.10
  -9 -21   9   15.10    5.30
  -9 -21   9   12.80    4.00
  -9 -21   9   15.10    2.90
   9  21  -9   26.10   11.70
   9  21  -9   18.30    7.70
   9  21  -9   16.70    6.70
   9  21  -9    7.30    2.90
  -9 -20   9   29.80    6.80
  -9 -20   9   33.70    3.60
  -9 -20   9   29.00    4.40
  -9 -20   9   28.50    6.00
  -9 -20   9   29.30    4.60
  -9 -20   9   31.80    3.80
   9  20  -9   24.50    3.70
   9  20  -9   22.10    3.50
   9  20  -9   39.30    9.20
   9  20  -9   34.80    7.50
  -9 -19   9   21.90    5.30
  -9 -19   9   26.50    4.00
  -9 -19   9   24.20    3.20
  -9 -19   9   31.70    4.40
  -9 -19   9   23.50    4.30
  -9 -19   9   24.70    7.40
   9  19  -9   32.40    7.30
   9  19  -9   27.50    8.40
   9  19  -9   20.20    3.20
   9  19  -9   24.30    3.80
   9  19  -9   23.30    9.60
  -9 -18   9   20.80    2.90
  -9 -18   9   20.20    3.10
  -9 -18   9   24.20    6.50
  -9 -18   9   12.70    4.70
  -9 -18   9   13.30    3.50
  -9 -18   9   22.70    3.90
   9  18  -9   17.80    3.00
   9  18  -9   27.10    9.30
   9  18  -9   19.30    3.00
   9  18  -9   22.10    7.30
   9  18  -9   23.30    6.30
  -9 -17   9   70.49    5.70
  -9 -17   9   60.09    8.50
  -9 -17   9   59.09    6.40
  -9 -17   9   68.09    6.20
  -9 -17   9   70.09    5.50
  -9 -17   9   51.39    6.70
   9  17  -9   70.69   10.70
   9  17  -9   52.79    6.00
   9  17  -9   59.99    8.30
   9  17  -9   64.99   10.60
   9  17  -9   54.59    5.60
  -9 -16   9    9.80    2.50
  -9 -16   9    9.40    2.90
  -9 -16   9   11.10    4.90
  -9 -16   9    6.00    3.00
  -9 -16   9   10.20    2.30
  -9 -16   9    9.60    4.20
   9  16  -9    3.80    7.20
   9  16  -9    2.50    6.20
   9  16  -9    9.80    5.30
   9  16  -9    5.40    2.40
  -9 -15   9  177.28   13.00
  -9 -15   9  194.08   11.20
  -9 -15   9  175.58   11.60
  -9 -15   9  184.58   11.20
  -9 -15   9  184.08   14.30
  -9 -15   9  163.28   11.40
   9  15  -9  169.08   11.30
   9  15  -9  176.58   13.60
   9  15  -9  185.78   16.80
   9  15  -9  169.58   14.00
   9  15  -9  196.38   15.90
  -9 -14   9   -1.40    3.40
  -9 -14   9   -0.50    2.30
  -9 -14   9   -0.40    1.90
  -9 -14   9   -0.20    2.20
  -9 -14   9   -2.00    4.30
  -9 -14   9    3.70    2.60
   9  14  -9    0.40    2.00
   9  14  -9   -2.70    5.70
   9  14  -9   -1.30    5.60
   9  14  -9   -2.10    1.90
   9  14  -9   -0.50    4.50
   9  14  -9   -2.50    4.30
  -9 -13   9    4.10    4.50
  -9 -13   9    2.10    2.20
  -9 -13   9    5.00    2.90
  -9 -13   9    0.80    3.20
  -9 -13   9    2.10    2.40
  -9 -13   9    4.00    2.80
   9  13  -9    5.10    4.40
   9  13  -9    2.60    2.10
   9  13  -9    6.30    5.70
   9  13  -9   -0.50    5.80
   9  13  -9    2.90    1.80
   9  13  -9    2.30    4.30
  -9 -12   9    4.40    2.30
  -9 -12   9    6.50    2.20
  -9 -12   9    4.30    2.00
  -9 -12   9    2.80    4.10
  -9 -12   9    1.90    2.20
   9  12  -9    8.90    5.90
   9  12  -9    4.70    2.00
   9  12  -9    5.00    2.00
   9  12  -9    3.10    4.10
  -9 -11   9    2.20    4.30
  -9 -11   9    5.80    2.20
  -9 -11   9    1.50    2.10
  -9 -11   9    2.00    1.80
  -9 -11   9    5.90    2.10
  -9 -11   9    2.30    1.80
  -9 -11   9    0.70    3.10
   9  11  -9    2.80    2.20
   9  11  -9   -5.90    4.30
   9  11  -9   -0.60    3.80
   9  11  -9    5.60    3.80
   9  11  -9    2.30    1.70
   9  11  -9   -2.60    6.20
  -9 -10   9   17.10    4.40
  -9 -10   9   13.50    2.10
  -9 -10   9   21.50    2.50
  -9 -10   9   13.10    2.40
  -9 -10   9   18.80    2.20
  -9 -10   9   17.80    2.30
  -9 -10   9   14.70    3.50
   9  10  -9   13.70    6.00
   9  10  -9   22.90    6.00
   9  10  -9   18.90    4.50
   9  10  -9   18.10    2.40
   9  10  -9   17.50    4.10
   9  10  -9   17.50    2.20
  -9  -9   9  170.18   11.80
  -9  -9   9  178.48   12.70
  -9  -9   9  165.38   10.50
  -9  -9   9  194.48   10.70
  -9  -9   9  177.68   10.70
  -9  -9   9  171.58   10.60
   9   9  -9  190.18   12.90
   9   9  -9  159.18   10.70
   9   9  -9  194.68   13.80
   9   9  -9  192.78   13.60
   9   9  -9  173.58   10.60
   9   9  -9  181.38   12.70
  -9  -8   9   71.59    5.00
  -9  -8   9   70.59    7.30
  -9  -8   9   79.59    6.40
  -9  -8   9   77.79    5.00
  -9  -8   9   69.29    4.90
  -9  -8   9   73.19    4.90
  -9  -8   9   62.49    4.70
   9   8  -9   67.39    5.10
   9   8  -9   71.79    8.40
   9   8  -9   67.89    4.90
   9   8  -9   69.29    7.20
   9   8  -9   75.29    8.30
   9   8  -9   81.69    7.80
  -9  -7   9  113.49    7.30
  -9  -7   9  121.19    9.30
  -9  -7   9  126.29    7.20
  -9  -7   9  104.79    7.00
  -9  -7   9  123.99    8.30
  -9  -7   9  126.09    7.30
   9   7  -9  117.19    9.10
   9   7  -9  137.69   10.30
   9   7  -9  111.79    7.00
   9   7  -9  125.19    9.60
   9   7  -9  100.49    7.30
   9   7  -9  117.99    7.30
   9   7  -9  123.69   10.00
  -9  -6   9    1.70    1.00
  -9  -6   9   -1.10    2.00
  -9  -6   9    2.80    0.90
  -9  -6   9   -1.50    2.90
  -9  -6   9    3.50    1.50
  -9  -6   9    1.60    1.30
   9   6  -9    2.60    3.70
   9   6  -9    0.10    1.00
   9   6  -9    2.50    1.30
   9   6  -9    4.80    3.70
   9   6  -9    2.30    1.50
   9   6  -9   -1.70    2.90
   9   6  -9    2.50    2.60
  -9  -5   9  314.67   17.90
  -9  -5   9  310.67   18.70
  -9  -5   9  289.97   17.40
  -9  -5   9  305.47   17.30
  -9  -5   9  315.47   17.40
   9   5  -9  303.57   17.20
   9   5  -9  338.67   19.00
   9   5  -9  290.17   18.80
   9   5  -9  279.87   17.40
   9   5  -9  301.27   18.70
   9   5  -9  300.07   17.40
   9   5  -9  299.67   19.20
  -9  -4   9   27.10    5.20
  -9  -4   9   29.10    4.00
  -9  -4   9   29.50    3.50
  -9  -4   9   30.20    2.80
  -9  -4   9   28.70    2.90
  -9  -4   9   24.40    2.30
   9   4  -9   22.20    2.40
   9   4  -9   24.70    3.20
   9   4  -9   23.50    2.30
   9   4  -9   23.00    2.00
   9   4  -9   21.80    2.40
   9   4  -9   25.40    4.20
   9   4  -9   22.90    3.70
   9   4  -9   22.20    4.50
  -9  -3   9  672.93   34.70
  -9  -3   9  647.44   35.80
  -9  -3   9  631.64   36.40
  -9  -3   9  644.04   34.60
   9   3  -9  583.44   35.80
   9   3  -9  589.24   34.80
   9   3  -9  587.34   34.70
   9   3  -9  590.64   34.50
   9   3  -9  646.94   34.90
   9   3  -9  618.04   36.00
   9   3  -9  606.34   36.10
   9   3  -9  591.94   35.80
  -9  -2   9   88.39    8.30
  -9  -2   9   82.79    5.30
  -9  -2   9  100.19    7.60
  -9  -2   9   95.29    6.20
  -9  -2   9   94.49    5.90
  -9  -2   9   91.19    5.80
  -9  -2   9  100.39    6.10
   9   2  -9  100.09    5.80
   9   2  -9   94.29    7.50
   9   2  -9   97.49    6.10
   9   2  -9   85.99    5.60
   9   2  -9   95.89    8.10
   9   2  -9   80.49    5.90
   9   2  -9   87.69    7.10
   9   2  -9  100.09    7.80
   9   2  -9   91.39    5.90
  -9  -1   9   11.20    1.90
  -9  -1   9   12.60    1.70
  -9  -1   9   12.80    1.80
  -9  -1   9   14.10    3.40
  -9  -1   9   14.20    4.20
  -9  -1   9   11.40    1.90
   9   1  -9   14.60    2.10
   9   1  -9    9.50    1.60
   9   1  -9   10.70    1.40
   9   1  -9   14.80    3.50
   9   1  -9    7.90    2.80
   9   1  -9   13.00    1.50
   9   1  -9    9.20    1.10
   9   1  -9   10.00    1.50
   9   1  -9    8.60    2.70
   9   1  -9   17.00    3.80
  -9   0   9    8.00    3.20
  -9   0   9    0.00    2.60
  -9   0   9    1.00    1.70
  -9   0   9    1.80    1.30
  -9   0   9    1.20    1.10
  -9   0   9    3.60    3.80
  -9   0   9    3.10    1.40
  -9   0   9    5.00    3.00
   9   0  -9    0.30    2.40
   9   0  -9    2.10    1.40
   9   0  -9    0.20    2.30
   9   0  -9   -1.10    1.80
   9   0  -9    1.80    2.90
   9   0  -9   -1.70    1.00
   9   0  -9    1.30    3.00
  -9   1   9   10.00    1.80
  -9   1   9   17.70    3.50
  -9   1   9   11.30    1.50
  -9   1   9   14.70    2.00
  -9   1   9    9.90    1.90
  -9   1   9    8.00    1.30
  -9   1   9    9.10    1.40
  -9   1   9   12.90    4.60
  -9   1   9   11.20    2.90
   9  -1  -9    9.90    2.90
   9  -1  -9   15.40    3.50
   9  -1  -9   10.10    3.40
   9  -1  -9   10.50    1.40
   9  -1  -9   10.70    1.70
   9  -1  -9   11.60    2.70
   9  -1  -9   12.70    1.60
   9  -1  -9   10.20    1.30
   9  -1  -9   11.90    2.10
   9  -1  -9   14.00    1.90
   9  -1  -9    9.80    1.50
  -9   2   9   94.49    6.30
  -9   2   9   89.69    5.90
  -9   2   9  111.39    6.50
  -9   2   9   90.69    8.50
  -9   2   9  107.39    8.00
  -9   2   9   87.89    6.70
  -9   2   9   84.19    7.10
   9  -2  -9   94.39    5.90
   9  -2  -9   88.19    6.00
   9  -2  -9   94.09    7.50
   9  -2  -9   93.89    6.20
   9  -2  -9   92.99    6.40
   9  -2  -9   98.59    7.60
   9  -2  -9   85.09    7.00
   9  -2  -9   94.19    6.40
  -9   3   9  581.74   34.90
  -9   3   9  645.14   34.90
  -9   3   9  636.24   36.70
  -9   3   9  665.73   35.10
  -9   3   9  611.64   36.40
  -9   3   9  622.74   35.00
  -9   3   9  612.14   36.20
  -9   3   9  607.04   35.80
   9  -3  -9  621.14   35.10
   9  -3  -9  603.44   35.00
   9  -3  -9  615.34   34.90
   9  -3  -9  638.74   36.00
   9  -3  -9  557.64   34.80
   9  -3  -9  626.94   35.00
   9  -3  -9  664.23   35.20
   9  -3  -9  649.04   34.90
   9  -3  -9  583.14   35.50
  -9   4   9   18.30    4.40
  -9   4   9   29.00    3.00
  -9   4   9   31.00    4.40
  -9   4   9   22.70    2.70
  -9   4   9   24.60    2.70
  -9   4   9   27.30    3.70
  -9   4   9   22.40    3.70
  -9   4   9   35.70    5.80
   9  -4  -9   22.60    3.60
   9  -4  -9   20.30    2.40
   9  -4  -9   25.90    2.90
   9  -4  -9   20.60    2.40
   9  -4  -9   28.30    2.90
   9  -4  -9   21.10    2.30
   9  -4  -9   24.30    3.50
   9  -4  -9   21.20    2.50
  -9   5   9  245.28   17.20
  -9   5   9  302.77   18.40
  -9   5   9  280.07   16.20
  -9   5   9  301.27   16.70
  -9   5   9  310.67   16.50
  -9   5   9  280.77   16.60
  -9   5   9  293.57   18.70
  -9   5   9  264.07   17.60
  -9   5   9  286.17   16.50
  -9   5   9  299.27   17.80
   9  -5  -9  284.67   16.50
   9  -5  -9  254.27   17.20
   9  -5  -9  298.17   16.50
   9  -5  -9  283.57   17.50
   9  -5  -9  280.07   16.50
   9  -5  -9  286.47   16.40
   9  -5  -9  283.37   16.90
   9  -5  -9  284.17   16.60
   9  -5  -9  279.47   16.70
  -9   6   9    4.40    1.80
  -9   6   9   -0.20    1.90
  -9   6   9    6.90    3.50
  -9   6   9    0.50    1.70
  -9   6   9    0.70    2.00
  -9   6   9    3.60    4.30
  -9   6   9    0.90    2.30
  -9   6   9    0.20    2.70
  -9   6   9    1.80    1.30
   9  -6  -9    0.60    1.20
   9  -6  -9    3.80    1.80
   9  -6  -9    0.00    1.40
   9  -6  -9    0.50    2.70
   9  -6  -9    3.10    1.70
   9  -6  -9    2.70    1.90
   9  -6  -9    4.60    1.80
   9  -6  -9    2.00    1.80
  -9   7   9  110.49    7.70
  -9   7   9  129.69    8.00
  -9   7   9  125.09    8.00
  -9   7   9  129.09   11.40
  -9   7   9  131.59   10.60
  -9   7   9  112.69    7.50
  -9   7   9  126.19    9.50
  -9   7   9  108.69    8.90
   9  -7  -9  100.49    7.20
   9  -7  -9  118.99    7.90
   9  -7  -9  108.49    7.50
   9  -7  -9  119.79    7.50
   9  -7  -9  116.79    7.60
   9  -7  -9  116.39    7.70
   9  -7  -9  106.09    8.70
  -9   8   9   82.19    6.20
  -9   8   9   65.99    7.60
  -9   8   9   73.69    5.80
  -9   8   9   93.09   10.40
  -9   8   9   63.79    6.90
  -9   8   9   69.49    7.70
  -9   8   9   80.99    7.40
   9  -8  -9   74.19    7.00
   9  -8  -9   76.69    6.50
   9  -8  -9   76.29    5.90
   9  -8  -9   68.59    5.50
   9  -8  -9   74.29    5.90
   9  -8  -9   69.59    5.60
   9  -8  -9   73.99    7.10
  -9   9   9  157.88   10.80
  -9   9   9  163.48   12.50
  -9   9   9  203.98   14.20
  -9   9   9  190.48   14.80
  -9   9   9  187.18   11.20
  -9   9   9  178.88   11.10
  -9   9   9  163.88   12.30
  -9   9   9  183.18   11.30
   9  -9  -9  174.88   11.10
   9  -9  -9  160.78   10.70
   9  -9  -9  182.98   10.90
   9  -9  -9  174.28   10.80
   9  -9  -9  169.88   11.90
   9  -9  -9  186.38   11.30
   9  -9  -9  188.98   11.00
   9  -9  -9  173.58   11.00
   9  -9  -9  163.78   10.80
  -9  10   9   17.80    4.40
  -9  10   9   28.90    6.30
  -9  10   9   16.60    4.50
  -9  10   9   16.60    4.10
  -9  10   9   24.00    7.30
  -9  10   9   20.20    3.20
  -9  10   9   14.90    2.90
   9 -10  -9   16.30    2.50
   9 -10  -9   21.40    3.90
   9 -10  -9   20.90    2.90
   9 -10  -9   16.50    3.00
   9 -10  -9   13.70    2.40
   9 -10  -9   19.10    2.80
   9 -10  -9   18.50    3.00
  -9  11   9   -0.80    2.30
  -9  11   9   -0.50    4.10
  -9  11   9   12.40    6.00
  -9  11   9   -1.60    2.50
  -9  11   9   12.70   12.50
  -9  11   9    2.20    2.60
  -9  11   9    1.90    3.50
   9 -11  -9    4.50    3.10
   9 -11  -9    3.80    2.50
   9 -11  -9    1.60    1.70
   9 -11  -9    5.40    2.50
   9 -11  -9    0.90    2.20
   9 -11  -9    5.20    2.30
   9 -11  -9   10.40    2.80
   9 -11  -9    0.40    2.00
  -9  12   9    5.00    3.40
  -9  12   9    3.80    2.70
  -9  12   9   14.30    7.20
  -9  12   9    1.30    3.00
  -9  12   9   21.30    7.90
  -9  12   9    7.10    3.90
  -9  12   9    0.60    4.30
   9 -12  -9    2.80    2.30
   9 -12  -9    4.00    2.50
   9 -12  -9    7.50    2.70
   9 -12  -9    2.10    2.50
   9 -12  -9    6.50    2.80
   9 -12  -9    4.00    2.50
  -9  13   9    2.90    4.10
  -9  13   9    5.20    3.40
  -9  13   9   10.00    6.60
  -9  13   9    8.40    7.70
  -9  13   9    1.90    2.60
   9 -13  -9   -0.60    2.50
   9 -13  -9    2.70    2.70
   9 -13  -9    1.60    2.50
   9 -13  -9   -1.10    2.40
   9 -13  -9    3.60    2.70
   9 -13  -9    6.60    2.90
  -9  14   9    7.20    6.80
  -9  14   9    2.50    2.60
  -9  14   9   -4.30    4.30
  -9  14   9   -1.70    4.10
  -9  14   9    0.50    3.20
  -9  14   9   -1.80    7.10
   9 -14  -9    3.40    2.60
   9 -14  -9   -2.30    2.50
   9 -14  -9    1.10    2.50
   9 -14  -9   -0.50    2.80
   9 -14  -9    3.90    3.00
   9 -14  -9   -0.10    2.70
  -9  15   9  159.48   11.60
  -9  15   9  177.48   16.20
  -9  15   9  189.88   13.80
  -9  15   9  184.58   16.80
  -9  15   9  168.88   12.10
   9 -15  -9  176.48   11.60
   9 -15  -9  176.58   11.80
   9 -15  -9  167.68   12.00
   9 -15  -9  174.78   11.80
   9 -15  -9  168.28   11.90
   9 -15  -9  188.28   12.10
  -9  16   9   16.40    8.80
  -9  16   9   12.00    7.70
  -9  16   9    4.90    3.10
  -9  16   9   10.40    4.80
  -9  16   9    5.00    4.70
  -9  16   9   10.20    4.70
   9 -16  -9   10.40    3.00
   9 -16  -9    8.90    3.10
   9 -16  -9    4.40    3.30
   9 -16  -9    7.00    2.90
   9 -16  -9    2.90    3.20
   9 -16  -9    9.00    3.40
  -9  17   9   50.19    5.30
  -9  17   9   64.49   10.70
  -9  17   9   45.40    7.10
  -9  17   9   66.29    8.80
  -9  17   9   60.99    6.70
  -9  17   9   63.89   10.00
   9 -17  -9   49.10    5.70
   9 -17  -9   66.49    6.70
   9 -17  -9   48.80    5.20
   9 -17  -9   51.19    5.50
   9 -17  -9   63.49    6.70
  -9  18   9   23.10    5.60
  -9  18   9   23.70    8.60
  -9  18   9   13.40    3.10
  -9  18   9   22.30    5.90
  -9  18   9   25.90    8.60
   9 -18  -9   13.20    3.90
   9 -18  -9   17.30    3.80
   9 -18  -9   16.30    3.50
   9 -18  -9   19.20    3.90
   9 -18  -9   27.80    4.60
   9 -18  -9   16.10    4.10
  -9  19   9   22.30    5.40
  -9  19   9   13.50    8.70
  -9  19   9   25.60    4.20
  -9  19   9   26.00    9.20
  -9  19   9   23.40    4.00
  -9  19   9   29.30    6.40
   9 -19  -9   23.50    4.00
   9 -19  -9   25.80    6.60
   9 -19  -9   15.80    4.50
   9 -19  -9   17.90    4.10
   9 -19  -9   10.50    4.20
   9 -19  -9   23.20    4.30
  -9  20   9   30.40    6.60
  -9  20   9   26.10    5.00
  -9  20   9   28.60    6.10
  -9  20   9   39.90   10.40
  -9  20   9   24.60    9.60
  -9  20   9   20.60    3.70
   9 -20  -9   28.10    4.10
   9 -20  -9   30.90    4.60
   9 -20  -9   14.50    6.30
   9 -20  -9   26.00    4.60
   9 -20  -9   29.30    4.90
   9 -20  -9   18.80    5.40
  -9  21   9   18.10   10.10
  -9  21   9   18.40    4.60
  -9  21   9   23.50    9.60
  -9  21   9   24.20    8.90
   9 -21  -9   14.50    3.80
   9 -21  -9    8.60    4.60
   9 -21  -9   14.00    4.10
   9 -21  -9    9.90    4.00
   9 -21  -9    6.50    4.30
  -9  22   9   17.00    9.20
  -9  22   9    3.40    5.40
  -9  22   9   14.40    9.60
  -9  22   9    1.80    3.80
   9 -22  -9    6.20    3.70
   9 -22  -9    3.30    4.30
   9 -22  -9    4.50    4.00
  -9  23   9    0.30    5.70
  -9  23   9   20.30    8.80
  -9  23   9    4.80    4.00
   9 -23  -9    2.80    3.40
   9 -23  -9   -6.90    4.10
   9 -23  -9    1.50    4.00
   9 -23  -9   -7.90    4.10
  -9  24   9    7.60    6.20
  -9  24   9   23.90   10.30
  -9  24   9    3.20    4.90
   9 -24  -9    4.00    4.30
   9 -24  -9   -4.90    3.90
   9 -24  -9   -7.00    5.70
   9 -24  -9    4.10    3.90
  -9  25   9    6.40    6.30
  -9  25   9    7.40    5.30
   9 -25  -9   -6.20    4.20
   9 -25  -9    0.00    4.80
   9 -25  -9    2.50    3.70
   9 -25  -9   -3.10    4.30
  10  25 -10   11.00    8.60
 -10 -24  10   -2.80    3.80
 -10 -24  10   10.70    6.60
 -10 -24  10    2.10    3.10
 -10 -24  10    2.40    5.50
  10  24 -10    2.70    8.00
  10  24 -10    1.60    2.90
  10  24 -10    5.10    7.70
  10  24 -10   28.50   13.70
 -10 -23  10    5.30    6.20
 -10 -23  10   14.40    3.30
 -10 -23  10    4.20    3.80
 -10 -23  10   14.30    5.80
 -10 -23  10    5.20    6.50
  10  23 -10   13.30    8.60
  10  23 -10   33.90   13.70
  10  23 -10   20.50    8.90
  10  23 -10    6.60    3.00
 -10 -22  10   15.50    5.80
 -10 -22  10    6.10    3.90
 -10 -22  10   10.80    3.20
 -10 -22  10   13.00    6.40
 -10 -22  10   10.70    4.00
  10  22 -10   20.30    8.10
  10  22 -10   14.80    8.20
  10  22 -10    9.90    3.00
  10  22 -10   21.10   12.40
 -10 -21  10   -3.00    2.70
 -10 -21  10    3.90    4.80
 -10 -21  10    1.20    5.70
 -10 -21  10   -3.20    3.30
 -10 -21  10   -3.90    3.30
  10  21 -10    0.60    6.70
  10  21 -10    3.60   10.80
  10  21 -10    3.50    2.70
  10  21 -10   -3.60    6.50
 -10 -20  10   14.60    2.90
 -10 -20  10   13.00    3.60
 -10 -20  10   17.50    6.30
 -10 -20  10   17.20    5.30
 -10 -20  10   13.60    3.80
 -10 -20  10   10.80    3.20
  10  20 -10   11.10    2.50
  10  20 -10   18.40    7.50
  10  20 -10   15.60    3.20
  10  20 -10   21.60    8.10
  10  20 -10   28.00   10.70
 -10 -19  10    2.70    3.00
 -10 -19  10    7.30    5.30
 -10 -19  10    3.40    3.40
 -10 -19  10    0.80    2.60
 -10 -19  10    3.00    2.30
  10  19 -10    1.40    2.20
  10  19 -10    5.80    9.70
  10  19 -10    3.30    9.20
  10  19 -10    5.70    2.60
  10  19 -10    3.40    5.80
 -10 -18  10   28.10    3.30
 -10 -18  10   30.00    4.20
 -10 -18  10   27.90    5.50
 -10 -18  10   27.30    6.40
 -10 -18  10   29.10    3.90
 -10 -18  10   25.10    3.40
  10  18 -10   37.20   10.00
  10  18 -10   34.90    8.80
  10  18 -10   22.40    3.40
  10  18 -10   25.00    3.40
  10  18 -10   33.90    7.30
 -10 -17  10    3.70    2.10
 -10 -17  10    0.20    2.70
 -10 -17  10    3.60    2.50
 -10 -17  10    1.90    5.00
 -10 -17  10    6.20    3.00
 -10 -17  10   -2.80    3.90
  10  17 -10   -6.10    7.20
  10  17 -10    3.20    2.30
  10  17 -10   -0.60    2.00
  10  17 -10    2.20    4.90
  10  17 -10    4.60    6.00
  10  17 -10    3.90    4.80
 -10 -16  10    1.60    2.50
 -10 -16  10    1.10    4.00
 -10 -16  10    3.50    2.40
 -10 -16  10    1.40    2.30
 -10 -16  10    1.30    2.70
 -10 -16  10    5.30    2.00
 -10 -16  10    1.60    4.80
  10  16 -10    4.50    4.60
  10  16 -10    0.90    4.80
  10  16 -10   -5.20    5.40
  10  16 -10   -6.30    6.70
  10  16 -10    4.00    2.20
  10  16 -10    1.70    1.90
 -10 -15  10   15.30    2.50
 -10 -15  10   14.20    2.80
 -10 -15  10   14.40    3.10
 -10 -15  10   10.90    2.80
 -10 -15  10   13.30    4.30
 -10 -15  10   10.40    5.00
  10  15 -10   13.20    5.30
  10  15 -10   11.90    2.50
  10  15 -10   21.40    7.50
  10  15 -10   17.80    5.80
  10  15 -10   10.60    2.40
  10  15 -10   15.50    7.70
 -10 -14  10    3.20    4.70
 -10 -14  10    3.40    2.30
 -10 -14  10    4.30    2.30
 -10 -14  10    3.20    2.30
 -10 -14  10    0.60    3.70
 -10 -14  10    4.80    2.60
 -10 -14  10    1.70    2.00
  10  14 -10   -1.00    1.80
  10  14 -10    6.20    4.60
  10  14 -10   10.20    6.60
  10  14 -10    4.70    4.80
  10  14 -10    3.00    6.10
  10  14 -10    1.60    2.00
 -10 -13  10   91.49    6.40
 -10 -13  10   88.69    8.70
 -10 -13  10   89.79    9.60
 -10 -13  10  101.89    6.70
 -10 -13  10   82.99    6.80
 -10 -13  10   85.29    6.70
  10  13 -10   93.19   11.30
  10  13 -10   92.39   10.00
  10  13 -10   86.79    6.60
  10  13 -10   85.49    9.90
  10  13 -10   95.89   12.50
 -10 -12  10   18.10    3.10
 -10 -12  10    6.80    4.40
 -10 -12  10   17.80    2.70
 -10 -12  10   10.10    2.30
 -10 -12  10   12.60    2.30
 -10 -12  10   13.20    3.80
 -10 -12  10   18.80    2.70
  10  12 -10   21.20    5.10
  10  12 -10   13.60    6.40
  10  12 -10   25.90    6.80
  10  12 -10   12.80    2.50
  10  12 -10   18.40    5.30
 -10 -11  10   35.00    3.40
 -10 -11  10   36.90    4.80
 -10 -11  10   41.80    4.30
 -10 -11  10   45.70    4.30
 -10 -11  10   47.80    6.50
 -10 -11  10   47.90    4.30
  10  11 -10   44.40    6.80
  10  11 -10   41.70    7.60
  10  11 -10   44.50    6.00
  10  11 -10   41.20    3.60
  10  11 -10   32.60    6.80
  10  11 -10   35.80    4.20
 -10 -10  10  107.19    7.10
 -10 -10  10   98.69    8.00
 -10 -10  10  104.99    6.70
 -10 -10  10   95.59    6.60
 -10 -10  10   98.59   11.90
 -10 -10  10   99.19    6.60
 -10 -10  10   85.19    6.40
  10  10 -10  104.99   11.50
  10  10 -10   81.29    7.00
  10  10 -10   98.89    6.60
  10  10 -10  103.39   10.90
  10  10 -10  107.19    9.50
  10  10 -10   95.59    9.50
 -10  -9  10    4.90    2.40
 -10  -9  10    8.00    1.90
 -10  -9  10    2.30    3.80
 -10  -9  10    6.70    1.60
 -10  -9  10   10.80    1.90
 -10  -9  10    6.90    2.90
  10   9 -10   10.20    5.10
  10   9 -10    6.10    4.00
  10   9 -10    8.70    4.00
  10   9 -10    6.00    1.90
  10   9 -10    8.30    1.90
  10   9 -10    4.90    4.80
 -10  -8  10    4.00    2.60
 -10  -8  10    2.00    1.50
 -10  -8  10    1.30    1.50
 -10  -8  10    1.80    3.60
 -10  -8  10    2.30    1.70
 -10  -8  10    0.10    1.30
 -10  -8  10   -1.10    1.50
  10   8 -10    2.90    1.20
  10   8 -10   -2.10    4.20
  10   8 -10    3.70    3.80
  10   8 -10   -2.20    3.30
  10   8 -10    1.10    4.30
  10   8 -10    1.20    1.50
  10   8 -10   -2.30    1.60
 -10  -7  10  165.58    9.90
 -10  -7  10  168.18   12.00
 -10  -7  10  175.28   10.90
 -10  -7  10  182.38   10.00
 -10  -7  10  161.88    9.70
  10   7 -10  170.18   10.00
  10   7 -10  180.88   12.10
  10   7 -10  166.28   12.20
  10   7 -10  180.68   12.80
  10   7 -10  147.49   10.00
  10   7 -10  149.99    9.60
  10   7 -10  156.88   12.60
 -10  -6  10  118.99    9.20
 -10  -6  10  129.29    7.40
 -10  -6  10  114.29    7.20
 -10  -6  10  113.29    8.00
  10   6 -10  110.39    7.20
  10   6 -10  119.39    9.50
  10   6 -10  112.09    7.00
  10   6 -10  118.09    9.90
  10   6 -10  111.79    7.40
  10   6 -10  119.89    9.30
 -10  -5  10  242.88   15.20
 -10  -5  10  222.98   15.80
 -10  -5  10  239.48   14.10
 -10  -5  10  257.67   13.60
 -10  -5  10  221.38   13.50
  10   5 -10  228.78   15.60
  10   5 -10  232.88   14.20
  10   5 -10  222.18   13.50
  10   5 -10  245.28   13.60
  10   5 -10  226.68   15.00
  10   5 -10  217.88   13.50
  10   5 -10  226.98   15.30
 -10  -4  10  129.19   10.40
 -10  -4  10  127.39    7.50
 -10  -4  10  125.39    7.80
 -10  -4  10  130.89    9.50
 -10  -4  10  116.09    8.20
 -10  -4  10  123.19    7.80
  10   4 -10  121.29    8.10
  10   4 -10  138.29   10.20
  10   4 -10  137.09    8.00
  10   4 -10  125.59    7.40
  10   4 -10  124.09    7.90
  10   4 -10  140.99   10.00
  10   4 -10  120.39    7.80
  10   4 -10  124.39    9.50
 -10  -3  10  271.87   16.20
 -10  -3  10  261.67   14.60
 -10  -3  10  250.87   15.20
 -10  -3  10  262.17   17.10
 -10  -3  10  270.57   14.90
  10   3 -10  262.57   16.50
  10   3 -10  258.27   14.90
  10   3 -10  231.18   14.50
  10   3 -10  254.67   16.20
  10   3 -10  236.68   14.90
  10   3 -10  256.87   14.70
  10   3 -10  259.87   16.70
 -10  -2  10   74.69    7.80
 -10  -2  10   73.29    5.40
 -10  -2  10   83.99    7.10
 -10  -2  10   82.99    5.40
 -10  -2  10   72.09    5.10
 -10  -2  10   74.99    5.00
  10   2 -10   78.89    5.10
  10   2 -10   82.89    7.70
  10   2 -10   71.19    4.80
  10   2 -10   77.89    6.90
  10   2 -10   77.59    5.10
  10   2 -10   75.79    7.30
  10   2 -10   79.79    5.40
  10   2 -10   69.19    5.10
 -10  -1  10  414.16   24.40
 -10  -1  10  340.07   22.30
 -10  -1  10  426.96   22.40
 -10  -1  10  424.46   23.50
 -10  -1  10  398.36   22.30
 -10  -1  10  383.86   22.30
  10   1 -10  369.56   22.10
  10   1 -10  426.16   22.30
  10   1 -10  395.66   23.60
  10   1 -10  390.86   23.90
  10   1 -10  357.76   22.40
  10   1 -10  384.76   22.20
  10   1 -10  395.36   23.70
 -10   0  10  100.89    6.40
 -10   0  10  110.59    9.40
 -10   0  10  103.09    6.60
 -10   0  10  117.39    6.80
 -10   0  10   90.99    6.00
 -10   0  10  118.49    8.30
 -10   0  10   95.49    6.40
  10   0 -10   97.29    8.20
  10   0 -10  100.29    6.20
  10   0 -10  109.49    6.60
  10   0 -10   95.49    6.30
  10   0 -10  105.69    8.20
  10   0 -10   96.99    8.60
  10   0 -10   95.89    6.80
  10   0 -10   95.69    9.00
 -10   1  10  388.96   22.50
 -10   1  10  407.66   22.50
 -10   1  10  408.76   23.70
 -10   1  10  401.76   24.50
 -10   1  10  342.77   22.20
 -10   1  10  409.86   22.60
 -10   1  10  398.16   22.30
  10  -1 -10  400.56   23.70
  10  -1 -10  401.36   23.90
  10  -1 -10  381.76   22.50
  10  -1 -10  382.86   22.40
  10  -1 -10  379.96   23.70
  10  -1 -10  387.16   22.60
  10  -1 -10  388.06   22.50
  10  -1 -10  412.36   23.80
  10  -1 -10  427.86   22.30
 -10   2  10   79.39    5.20
 -10   2  10   78.89    8.40
 -10   2  10   64.89    7.90
 -10   2  10   83.99    7.50
 -10   2  10   71.59    5.90
 -10   2  10   76.79    5.80
 -10   2  10   72.79    5.50
  10  -2 -10   80.39    5.50
  10  -2 -10   67.49    5.20
  10  -2 -10   90.89    7.30
  10  -2 -10   78.99    5.80
  10  -2 -10   81.79    7.30
  10  -2 -10   75.89    6.90
  10  -2 -10   84.59    5.20
 -10   3  10  257.47   16.30
 -10   3  10  243.48   15.00
 -10   3  10  255.17   14.90
 -10   3  10  252.17   16.90
 -10   3  10  263.77   17.40
 -10   3  10  253.17   14.90
 -10   3  10  253.87   16.60
 -10   3  10  282.07   15.20
  10  -3 -10  257.67   16.30
  10  -3 -10  262.67   14.90
  10  -3 -10  250.47   15.00
  10  -3 -10  241.28   14.90
  10  -3 -10  263.27   15.10
  10  -3 -10  258.77   15.20
 -10   4  10  122.19    8.20
 -10   4  10  114.99    7.90
 -10   4  10  139.09   11.20
 -10   4  10  132.69    8.40
 -10   4  10  141.19   10.70
 -10   4  10  110.19    9.40
 -10   4  10  130.89    8.00
 -10   4  10  142.99   10.00
  10  -4 -10  133.69    8.10
  10  -4 -10  110.39    7.80
  10  -4 -10  122.19    7.90
  10  -4 -10  120.19    9.40
  10  -4 -10  136.79    8.40
  10  -4 -10  137.59    8.00
  10  -4 -10  117.89    7.90
 -10   5  10  234.08   13.60
 -10   5  10  217.48   13.30
 -10   5  10  227.28   13.50
 -10   5  10  221.08   13.30
 -10   5  10  205.08   14.70
 -10   5  10  235.78   14.90
 -10   5  10  238.18   15.60
 -10   5  10  229.98   16.10
  10  -5 -10  229.28   13.30
  10  -5 -10  240.38   13.50
  10  -5 -10  219.58   14.60
  10  -5 -10  225.78   13.40
  10  -5 -10  205.38   13.20
  10  -5 -10  221.48   13.60
  10  -5 -10  225.78   13.30
 -10   6  10  113.49    7.80
 -10   6  10  116.99    7.90
 -10   6  10  120.89    9.60
 -10   6  10  109.09    7.50
 -10   6  10  117.79    7.40
 -10   6  10  126.39   10.50
 -10   6  10  120.69   11.20
 -10   6  10  111.89    9.20
  10  -6 -10  114.09    7.50
  10  -6 -10  109.99    7.40
  10  -6 -10  109.89    7.40
  10  -6 -10   99.49    7.30
  10  -6 -10  118.79    9.00
  10  -6 -10  108.79    7.90
  10  -6 -10  109.19    7.60
 -10   7  10  169.68   13.00
 -10   7  10  160.68   10.50
 -10   7  10  146.29   11.50
 -10   7  10  176.48   13.90
 -10   7  10  160.58   10.40
 -10   7  10  161.08   10.30
 -10   7  10  172.58   12.00
 -10   7  10  165.08   10.20
  10  -7 -10  180.08   10.40
  10  -7 -10  151.48    9.80
  10  -7 -10  159.58   11.60
  10  -7 -10  173.18   10.60
  10  -7 -10  161.48   10.20
  10  -7 -10  157.98   10.20
  10  -7 -10  167.48   10.20
  10  -7 -10  164.78   10.30
 -10   8  10    3.30    3.90
 -10   8  10    8.10    6.60
 -10   8  10    2.50    2.30
 -10   8  10    3.80    3.00
 -10   8  10    0.70    3.40
 -10   8  10    1.60    2.10
 -10   8  10    2.90    3.20
 -10   8  10    2.10    5.10
  10  -8 -10   -0.10    1.40
  10  -8 -10    0.70    1.70
  10  -8 -10    3.20    2.30
  10  -8 -10   -0.70    2.00
  10  -8 -10    0.30    2.10
  10  -8 -10    0.20    2.00
  10  -8 -10    1.80    3.30
  10  -8 -10    0.30    1.60
 -10   9  10    5.70    2.40
 -10   9  10   10.50    4.50
 -10   9  10    6.10    2.80
 -10   9  10    7.10    3.60
 -10   9  10   12.60    5.80
 -10   9  10    3.20    2.00
 -10   9  10    6.50    2.60
 -10   9  10   16.90    6.90
  10  -9 -10    6.40    1.80
  10  -9 -10    7.50    2.50
  10  -9 -10    5.60    2.00
  10  -9 -10    5.40    3.60
  10  -9 -10    6.70    1.90
  10  -9 -10    6.90    2.30
  10  -9 -10    7.50    2.40
  10  -9 -10    5.10    2.40
  10  -9 -10    5.80    2.30
 -10  10  10  109.19   11.50
 -10  10  10   86.69    9.00
 -10  10  10  103.39    9.50
 -10  10  10  121.49   15.10
 -10  10  10  102.89    7.90
 -10  10  10   98.49    7.70
  10 -10 -10   93.69    6.90
  10 -10 -10   91.49    8.50
  10 -10 -10   95.59    7.10
  10 -10 -10   93.79    7.40
  10 -10 -10  104.19    7.50
  10 -10 -10  110.09    7.80
  10 -10 -10  102.89    7.30
 -10  11  10   55.09    9.50
 -10  11  10   41.40    4.20
 -10  11  10   51.69    6.60
 -10  11  10   49.20    4.60
 -10  11  10   44.50    5.20
 -10  11  10   32.00    5.30
  10 -11 -10   40.90    4.40
  10 -11 -10   32.20    4.10
  10 -11 -10   40.30    4.20
  10 -11 -10   37.00    4.50
  10 -11 -10   44.00    4.30
  10 -11 -10   46.50    5.00
  10 -11 -10   44.30    6.10
  10 -11 -10   30.90    3.90
 -10  12  10   14.80    5.60
 -10  12  10   31.90    7.40
 -10  12  10   17.70    3.60
 -10  12  10   28.90    8.70
 -10  12  10    9.90    4.30
 -10  12  10   16.90    3.10
  10 -12 -10   15.90    3.00
  10 -12 -10   15.10    3.20
  10 -12 -10   18.20    3.30
  10 -12 -10   18.80    3.30
  10 -12 -10   20.70    4.20
  10 -12 -10   12.90    3.10
  10 -12 -10   17.80    2.80
 -10  13  10   82.79   12.50
 -10  13  10   65.79    8.40
 -10  13  10   79.39    7.10
 -10  13  10   87.69   11.90
 -10  13  10   79.69    7.50
 -10  13  10   76.29    9.30
  10 -13 -10   82.89    7.30
  10 -13 -10   72.89    7.00
  10 -13 -10   80.79    6.50
  10 -13 -10   85.89    6.90
  10 -13 -10   79.99    6.80
  10 -13 -10   77.79    7.00
 -10  14  10    7.50    6.80
 -10  14  10    0.80    3.20
 -10  14  10    2.70    4.70
 -10  14  10    4.90    7.40
 -10  14  10   -0.60    2.70
 -10  14  10    2.00    4.10
  10 -14 -10    7.20    2.90
  10 -14 -10   -1.10    2.80
  10 -14 -10   -3.80    2.80
  10 -14 -10    3.70    2.50
  10 -14 -10    0.60    3.10
  10 -14 -10   -2.50    2.40
 -10  15  10    9.40    3.70
 -10  15  10   22.10    8.50
 -10  15  10   12.10    3.10
 -10  15  10   10.30    7.30
 -10  15  10   13.50    5.10
 -10  15  10   13.30    5.00
  10 -15 -10   15.00    3.00
  10 -15 -10   12.20    3.30
  10 -15 -10    9.90    2.90
  10 -15 -10   11.50    3.20
  10 -15 -10   13.70    3.40
  10 -15 -10   11.70    3.40
 -10  16  10    3.00    4.60
 -10  16  10    1.30    2.70
 -10  16  10    2.10    7.70
 -10  16  10    3.30    3.50
 -10  16  10   -4.80    4.20
 -10  16  10   -3.40    7.10
  10 -16 -10    4.50    3.30
  10 -16 -10    3.40    3.00
  10 -16 -10   -3.60    2.60
  10 -16 -10   -2.10    2.40
  10 -16 -10    0.70    3.10
  10 -16 -10    1.50    2.60
 -10  17  10    4.40    7.90
 -10  17  10   -1.80    7.40
 -10  17  10    4.10    3.10
 -10  17  10    2.20    4.40
 -10  17  10   -4.40    2.80
 -10  17  10    1.50    4.70
  10 -17 -10    7.40    3.00
  10 -17 -10    2.80    3.30
  10 -17 -10    3.40    2.90
  10 -17 -10    3.70    3.20
  10 -17 -10   -3.40    3.30
  10 -17 -10   -2.90    2.80
 -10  18  10   22.30    3.90
 -10  18  10   29.60    6.10
 -10  18  10   21.00    8.80
 -10  18  10   19.30    3.60
 -10  18  10   29.50    9.20
 -10  18  10   20.10    5.80
  10 -18 -10   21.90    4.40
  10 -18 -10   19.80    3.90
  10 -18 -10   17.30    4.20
  10 -18 -10   26.20    4.20
  10 -18 -10   23.40    4.00
  10 -18 -10   23.50    4.00
 -10  19  10   12.10   17.30
 -10  19  10   -7.50    8.10
 -10  19  10   -0.90    4.80
 -10  19  10    4.00    4.90
 -10  19  10    2.90    3.20
 -10  19  10    3.30    2.90
  10 -19 -10   -1.10    3.10
  10 -19 -10   -1.90    3.40
  10 -19 -10    3.30    3.10
  10 -19 -10    4.90    3.30
  10 -19 -10    0.00    3.70
 -10  20  10   21.00    6.40
 -10  20  10   10.40    9.20
 -10  20  10   24.50    9.30
 -10  20  10    9.40    3.70
  10 -20 -10   16.40    4.00
  10 -20 -10   12.60    3.70
  10 -20 -10   21.00    4.70
  10 -20 -10    9.20    4.00
  10 -20 -10    9.80    6.10
  10 -20 -10   16.20    3.80
 -10  21  10    5.50    4.10
 -10  21  10   10.10    4.40
 -10  21  10    5.70    8.40
 -10  21  10    2.50    5.30
  10 -21 -10   -3.80    3.80
  10 -21 -10   -3.20    3.50
  10 -21 -10    1.40    3.10
  10 -21 -10   -3.30    4.10
  10 -21 -10   -4.90    3.20
 -10  22  10   14.70    6.30
 -10  22  10    9.80    4.90
 -10  22  10   12.60    9.30
 -10  22  10   23.10    9.30
  10 -22 -10    3.10    4.00
  10 -22 -10    7.40    4.50
  10 -22 -10    5.30    3.60
  10 -22 -10    8.30    4.20
 -10  23  10    9.30    4.50
 -10  23  10   28.20   10.80
 -10  23  10   13.20    6.50
 -10  23  10   29.60   11.10
  10 -23 -10   13.10    5.40
  10 -23 -10    4.60    4.30
  10 -23 -10   -4.10    4.30
  10 -23 -10    6.20    4.00
 -10  24  10    6.10    6.20
 -10  24  10    2.50    4.80
  10 -24 -10   -3.30    4.10
  10 -24 -10    0.00    3.60
  10 -24 -10    3.60    7.40
  10 -24 -10    2.50    4.40
 -10  25  10   25.10   10.20
 -11 -24  11   -6.30    8.20
 -11 -24  11   -3.80    3.80
 -11 -24  11    9.30    3.90
  11  24 -11   19.30   13.70
  11  24 -11    2.50    4.80
  11  24 -11   18.10    8.00
  11  24 -11   10.30   14.20
 -11 -23  11    7.30    6.40
 -11 -23  11    1.20    3.70
 -11 -23  11    6.40    3.10
 -11 -23  11    1.90    5.80
 -11 -23  11   11.80    6.60
  11  23 -11   -0.90    7.50
  11  23 -11   19.80   13.20
  11  23 -11   10.50    3.10
  11  23 -11    8.30    8.10
 -11 -22  11    2.10    6.10
 -11 -22  11    7.60    3.40
 -11 -22  11    0.30    3.60
 -11 -22  11    1.70    5.50
 -11 -22  11    2.40    2.90
  11  22 -11   -0.20    7.30
  11  22 -11   11.50    7.70
  11  22 -11    8.20   12.30
  11  22 -11    2.80    2.80
 -11 -21  11    3.10    5.80
 -11 -21  11    5.30    3.60
 -11 -21  11    8.70    3.70
 -11 -21  11    2.80    2.80
 -11 -21  11    4.00    5.30
  11  21 -11    2.60    2.60
  11  21 -11   15.10   11.50
  11  21 -11   12.50    7.40
  11  21 -11    7.50    7.80
 -11 -20  11   62.19    6.00
 -11 -20  11   49.50    7.20
 -11 -20  11   43.30    5.50
 -11 -20  11   60.39    5.60
 -11 -20  11   64.79    6.80
 -11 -20  11   56.79    9.20
  11  20 -11   56.59   10.70
  11  20 -11   51.29    5.90
  11  20 -11   81.09   14.20
  11  20 -11   63.89   11.50
 -11 -19  11   19.40    3.20
 -11 -19  11   16.30    2.80
 -11 -19  11   21.00    4.20
 -11 -19  11   14.20    3.40
 -11 -19  11   10.80    5.10
 -11 -19  11   19.30    6.80
  11  19 -11   15.00    6.90
  11  19 -11   13.20    2.90
  11  19 -11   15.70   10.30
  11  19 -11   17.70    7.70
  11  19 -11   11.10    2.80
 -11 -18  11    1.70    4.20
 -11 -18  11    6.10    2.50
 -11 -18  11    5.50    3.00
 -11 -18  11    5.90    3.30
  11  18 -11    8.80    8.90
  11  18 -11    8.60    2.60
  11  18 -11    5.40    5.60
  11  18 -11   -0.70    9.70
 -11 -17  11    7.00    2.80
 -11 -17  11    4.80    2.60
 -11 -17  11    6.80    2.30
 -11 -17  11   -0.20    5.00
 -11 -17  11    4.40    2.90
 -11 -17  11    3.00    4.20
  11  17 -11    2.80    5.30
  11  17 -11    8.60    2.40
  11  17 -11    1.40    2.30
  11  17 -11   10.00    7.90
  11  17 -11   14.60    7.00
  11  17 -11    4.70    7.90
 -11 -16  11   -0.30    2.40
 -11 -16  11    0.70    2.30
 -11 -16  11   -0.40    4.60
 -11 -16  11    1.80    2.10
 -11 -16  11    1.00    2.60
 -11 -16  11    1.10    4.00
 -11 -16  11    2.50    2.30
  11  16 -11    0.40    7.20
  11  16 -11    0.70    5.90
  11  16 -11    4.00    2.30
  11  16 -11   -1.90    4.70
  11  16 -11    2.50    7.30
  11  16 -11   -0.70    2.00
 -11 -15  11   13.90    2.60
 -11 -15  11   18.00    2.80
 -11 -15  11   15.20    2.90
 -11 -15  11   14.80    5.20
 -11 -15  11   18.40    3.10
 -11 -15  11   15.90    4.50
  11  15 -11   13.90    7.40
  11  15 -11   18.50    5.90
  11  15 -11   16.80    2.90
  11  15 -11   13.80    2.70
  11  15 -11   24.00    7.30
  11  15 -11   15.00    8.10
 -11 -14  11  200.48   12.60
 -11 -14  11  213.58   12.90
 -11 -14  11  194.18   14.40
 -11 -14  11  226.08   15.90
 -11 -14  11  230.08   12.80
 -11 -14  11  195.98   12.90
 -11 -14  11  195.48   12.70
  11  14 -11  233.48   18.20
  11  14 -11  208.08   19.20
  11  14 -11  208.68   15.80
  11  14 -11  225.98   17.20
  11  14 -11  204.48   12.80
  11  14 -11  181.68   12.70
 -11 -13  11   42.50    4.40
 -11 -13  11   30.80    6.30
 -11 -13  11   27.90    3.50
 -11 -13  11   33.00    5.10
 -11 -13  11   31.00    3.60
 -11 -13  11   47.30    4.40
 -11 -13  11   39.30    4.10
  11  13 -11   50.59    8.90
  11  13 -11   28.40    3.30
  11  13 -11   50.79    9.80
  11  13 -11   38.50    7.80
  11  13 -11   36.40    3.60
  11  13 -11   38.00    6.60
 -11 -12  11   17.00    2.60
 -11 -12  11   23.10    2.80
 -11 -12  11   17.70    4.10
 -11 -12  11   18.00    2.70
 -11 -12  11   21.00    2.60
 -11 -12  11   20.90    5.50
  11  12 -11   17.30    2.60
  11  12 -11   23.10    5.70
  11  12 -11   18.90    6.10
  11  12 -11   19.30    2.90
  11  12 -11   19.00    6.70
  11  12 -11   21.00    6.70
 -11 -11  11  122.19    8.70
 -11 -11  11  138.69    8.60
 -11 -11  11  143.49   11.60
 -11 -11  11  122.39    8.50
 -11 -11  11  139.99   12.60
 -11 -11  11  133.39    8.60
  11  11 -11  137.59   12.10
  11  11 -11  131.99    8.80
  11  11 -11  134.39   11.80
  11  11 -11  134.09   13.50
  11  11 -11  162.78   13.20
 -11 -10  11  703.13   37.40
 -11 -10  11  658.03   37.60
 -11 -10  11  671.13   39.40
 -11 -10  11  623.44   37.30
 -11 -10  11  637.94   38.10
 -11 -10  11  682.73   38.50
  11  10 -11  633.44   37.40
  11  10 -11  660.13   39.50
  11  10 -11  688.63   40.30
  11  10 -11  716.23   40.50
  11  10 -11  688.73   39.30
  11  10 -11  596.74   37.40
 -11  -9  11    2.70    4.20
 -11  -9  11    8.20    2.00
 -11  -9  11    2.80    1.90
 -11  -9  11    3.50    1.70
 -11  -9  11    8.00    2.00
 -11  -9  11    3.60    1.60
 -11  -9  11    6.80    3.00
  11   9 -11    3.30    1.80
  11   9 -11    7.90    5.50
  11   9 -11    2.20    3.90
  11   9 -11    7.30    5.30
  11   9 -11    4.20    4.80
  11   9 -11    7.50    2.10
 -11  -8  11    5.70    1.60
 -11  -8  11    8.90    1.90
 -11  -8  11   20.60    3.90
 -11  -8  11   13.20    4.30
 -11  -8  11   14.50    3.10
  11   8 -11    6.90    4.90
  11   8 -11   10.60    4.10
  11   8 -11   10.90    4.60
  11   8 -11   12.20    1.60
  11   8 -11    7.80    1.90
  11   8 -11   11.40    2.70
  11   8 -11   10.00    6.40
 -11  -7  11    0.30    2.40
 -11  -7  11   -0.10    0.90
 -11  -7  11   -1.20    1.70
 -11  -7  11    0.80    1.10
 -11  -7  11   -1.30    1.50
 -11  -7  11   -3.40    3.30
  11   7 -11   -0.90    3.40
  11   7 -11    5.70    1.90
  11   7 -11    6.50    4.00
  11   7 -11   -0.60    1.50
  11   7 -11    0.80    1.30
  11   7 -11    2.20    4.70
 -11  -6  11   -0.20    4.10
 -11  -6  11    2.70    2.40
 -11  -6  11    1.90    1.10
 -11  -6  11   -0.20    3.30
 -11  -6  11    3.80    1.50
 -11  -6  11   -1.20    1.70
  11   6 -11    0.80    4.20
  11   6 -11   -0.30    2.50
  11   6 -11    1.50    1.80
  11   6 -11    2.80    3.60
  11   6 -11    0.10    1.50
  11   6 -11    4.40    3.80
 -11  -5  11    3.70    1.70
 -11  -5  11    2.80    4.20
 -11  -5  11    3.30    1.50
 -11  -5  11    4.30    2.20
 -11  -5  11    0.00    3.20
  11   5 -11    2.50    3.90
  11   5 -11    1.50    1.40
  11   5 -11    1.90    1.30
  11   5 -11    0.90    1.80
  11   5 -11   -0.20    3.40
  11   5 -11    4.00    3.50
 -11  -4  11  178.98   13.40
 -11  -4  11  184.48   10.70
 -11  -4  11  177.08   10.60
 -11  -4  11  202.78   12.60
 -11  -4  11  164.18   11.00
 -11  -4  11  177.48   10.30
  11   4 -11  165.68   10.50
  11   4 -11  172.58   10.20
  11   4 -11  186.78   13.10
  11   4 -11  188.08   12.60
  11   4 -11  178.78   12.50
  11   4 -11  174.28   10.70
  11   4 -11  176.48   10.70
 -11  -3  11    9.10    1.40
 -11  -3  11    7.30    3.50
 -11  -3  11    3.00    1.70
 -11  -3  11    7.70    2.00
 -11  -3  11    3.10    4.30
  11   3 -11    5.90    3.30
  11   3 -11    8.60    3.50
  11   3 -11    5.60    2.00
  11   3 -11    4.10    3.60
  11   3 -11    5.90    1.60
  11   3 -11    4.80    1.60
  11   3 -11    5.60    1.20
 -11  -2  11   15.30    2.30
 -11  -2  11   17.60    5.00
 -11  -2  11   12.20    2.60
 -11  -2  11   24.30    4.00
 -11  -2  11   17.60    2.10
 -11  -2  11   22.80    2.00
  11   2 -11   20.10    4.30
  11   2 -11   17.90    2.00
  11   2 -11   15.60    1.70
  11   2 -11   20.30    4.20
  11   2 -11   17.80    2.00
  11   2 -11   12.40    3.60
  11   2 -11   16.90    2.10
  11   2 -11   19.70    2.50
 -11  -1  11  590.74   32.00
 -11  -1  11  580.84   31.90
 -11  -1  11  571.34   34.00
 -11  -1  11  576.24   31.80
 -11  -1  11  564.14   33.00
  11   1 -11  568.64   31.90
  11   1 -11  531.25   31.70
  11   1 -11  555.74   31.80
  11   1 -11  555.44   33.30
  11   1 -11  555.94   33.50
  11   1 -11  559.84   33.30
  11   1 -11  560.14   32.00
 -11   0  11    5.10    3.30
 -11   0  11    1.10    1.40
 -11   0  11    3.00    1.60
 -11   0  11    1.00    4.20
 -11   0  11   -1.00    0.90
 -11   0  11    1.30    1.90
 -11   0  11    2.60    1.50
  11   0 -11    0.40    3.30
  11   0 -11    2.10    3.30
  11   0 -11    0.50    1.10
  11   0 -11    0.80    1.50
  11   0 -11   -1.50    1.10
  11   0 -11    1.00    0.90
  11   0 -11    0.90    2.90
  11   0 -11    1.10    2.00
 -11   1  11  583.04   31.80
 -11   1  11  571.74   33.20
 -11   1  11  503.75   32.20
 -11   1  11  583.74   34.20
 -11   1  11  550.54   32.00
 -11   1  11  586.74   32.20
  11  -1 -11  544.15   32.10
  11  -1 -11  589.24   32.20
  11  -1 -11  568.64   33.40
  11  -1 -11  570.24   33.40
  11  -1 -11  540.15   32.10
  11  -1 -11  579.54   32.10
  11  -1 -11  589.74   31.80
 -11   2  11   16.40    2.20
 -11   2  11   16.60    2.30
 -11   2  11   22.10    4.30
 -11   2  11   11.50    4.30
 -11   2  11   26.10    5.50
 -11   2  11   17.70    2.00
 -11   2  11   14.20    2.50
  11  -2 -11   20.90    4.20
  11  -2 -11   14.00    2.20
  11  -2 -11   12.60    1.70
  11  -2 -11   16.40    2.50
  11  -2 -11   12.70    1.80
  11  -2 -11   25.40    3.00
  11  -2 -11   17.40    2.00
 -11   3  11    6.70    2.10
 -11   3  11    5.60    4.20
 -11   3  11    4.90    1.80
 -11   3  11   14.10    5.00
 -11   3  11   15.20    4.10
 -11   3  11    8.40    2.00
 -11   3  11    2.50    3.00
 -11   3  11    9.20    2.10
  11  -3 -11    4.60    1.50
  11  -3 -11    4.20    1.70
  11  -3 -11    6.30    1.90
  11  -3 -11    6.80    1.70
  11  -3 -11    7.10    2.10
  11  -3 -11    5.10    3.20
  11  -3 -11    8.30    1.90
 -11   4  11  164.68   10.60
 -11   4  11  179.08   12.60
 -11   4  11  181.38   10.70
 -11   4  11  194.18   11.00
 -11   4  11  178.58   10.80
 -11   4  11  159.68   12.30
 -11   4  11  188.78   13.30
 -11   4  11  191.48   13.90
  11  -4 -11  167.28   10.70
  11  -4 -11  159.58   10.90
  11  -4 -11  181.18   10.60
  11  -4 -11  177.78   10.50
  11  -4 -11  171.18   10.60
  11  -4 -11  179.68   10.80
  11  -4 -11  162.88   12.20
 -11   5  11   -0.50    1.70
 -11   5  11    2.80    5.30
 -11   5  11    9.50    4.60
 -11   5  11    3.20    4.00
 -11   5  11    0.60    1.70
 -11   5  11   -0.60    2.00
 -11   5  11    2.70    2.20
 -11   5  11    1.80    3.00
  11  -5 -11    0.30    3.00
  11  -5 -11   -2.70    2.00
  11  -5 -11    1.30    1.80
  11  -5 -11    4.30    1.70
  11  -5 -11    4.10    1.80
  11  -5 -11    1.70    1.70
  11  -5 -11    2.00    2.00
 -11   6  11    8.70    4.10
 -11   6  11    4.20    5.70
 -11   6  11   -0.20    2.10
 -11   6  11    2.20    1.90
 -11   6  11   -0.50    2.20
 -11   6  11    1.00    4.50
 -11   6  11    2.40    2.00
 -11   6  11    2.40    3.10
  11  -6 -11   -0.40    2.20
  11  -6 -11    4.30    1.80
  11  -6 -11    2.20    1.60
  11  -6 -11   -0.10    3.30
  11  -6 -11    2.30    1.80
  11  -6 -11    1.50    2.30
  11  -6 -11    1.90    1.90
 -11   7  11    5.30    5.10
 -11   7  11   -1.20    2.30
 -11   7  11    1.60    2.30
 -11   7  11    2.40    2.20
 -11   7  11   10.40    6.40
 -11   7  11    1.00    4.00
 -11   7  11    2.60    2.10
 -11   7  11    1.10    3.20
  11  -7 -11    1.10    1.30
  11  -7 -11    3.90    2.20
  11  -7 -11   -0.30    1.90
  11  -7 -11    0.80    2.30
  11  -7 -11   -1.10    1.80
  11  -7 -11   -0.80    1.90
  11  -7 -11    2.40    3.50
  11  -7 -11    2.80    1.50
  11  -7 -11    1.80    2.90
 -11   8  11    9.70    2.60
 -11   8  11   19.90    7.70
 -11   8  11   11.90    4.60
 -11   8  11   12.70    2.80
 -11   8  11   15.00    5.70
 -11   8  11    9.90    2.90
 -11   8  11   12.70    3.00
 -11   8  11    7.20    3.70
  11  -8 -11    8.70    2.10
  11  -8 -11    9.20    1.90
  11  -8 -11   12.60    4.20
  11  -8 -11    6.10    2.70
  11  -8 -11   10.70    2.60
  11  -8 -11   11.10    1.80
  11  -8 -11   11.40    2.70
  11  -8 -11   15.50    2.70
  11  -8 -11    8.30    2.10
 -11   9  11    8.00    4.00
 -11   9  11    1.80    2.60
 -11   9  11    3.50    2.90
 -11   9  11    3.20    4.50
 -11   9  11    3.80    2.20
 -11   9  11    7.90    2.90
 -11   9  11   18.90    7.60
  11  -9 -11    5.60    2.10
  11  -9 -11    8.40    2.70
  11  -9 -11    2.70    2.40
  11  -9 -11    1.70    2.30
  11  -9 -11    4.50    1.80
  11  -9 -11    4.40    2.30
  11  -9 -11    6.90    4.10
  11  -9 -11    5.80    2.40
 -11  10  11  662.83   38.10
 -11  10  11  644.84   36.80
 -11  10  11  633.84   36.90
 -11  10  11  666.13   39.10
 -11  10  11  643.24   37.00
 -11  10  11  561.64   37.80
 -11  10  11  654.33   39.80
  11 -10 -11  614.54   36.60
  11 -10 -11  636.74   36.80
  11 -10 -11  631.74   37.60
  11 -10 -11  648.94   36.40
  11 -10 -11  658.23   36.70
  11 -10 -11  643.14   36.80
  11 -10 -11  684.63   37.10
 -11  11  11  140.59   14.60
 -11  11  11  149.79   13.90
 -11  11  11  123.79   10.90
 -11  11  11  142.79    9.70
 -11  11  11  136.89    9.50
 -11  11  11  138.29   11.40
 -11  11  11  145.99    9.60
  11 -11 -11  135.89    9.00
  11 -11 -11  111.19    8.60
  11 -11 -11  135.69    9.30
  11 -11 -11  131.29    9.30
  11 -11 -11  120.79    8.60
  11 -11 -11  124.09   10.30
  11 -11 -11  141.99    9.80
  11 -11 -11  131.39    9.40
 -11  12  11   16.70    4.90
 -11  12  11   25.60    8.50
 -11  12  11   16.10    5.20
 -11  12  11   19.80    4.00
 -11  12  11   18.80    3.60
 -11  12  11   24.80    7.30
  11 -12 -11   21.70    4.40
  11 -12 -11   23.30    3.50
  11 -12 -11   14.30    3.00
  11 -12 -11   17.50    3.50
  11 -12 -11   21.90    2.90
  11 -12 -11   21.50    3.60
  11 -12 -11   17.80    3.40
 -11  13  11   37.80    4.10
 -11  13  11   31.50    8.70
 -11  13  11   24.90    5.30
 -11  13  11   33.60    7.90
 -11  13  11   35.00    6.30
 -11  13  11   39.20    4.90
  11 -13 -11   24.70    3.90
  11 -13 -11   38.60    5.30
  11 -13 -11   30.30    4.20
  11 -13 -11   34.70    4.40
  11 -13 -11   36.40    4.00
  11 -13 -11   31.30    4.10
  11 -13 -11   34.90    4.60
 -11  14  11  211.98   13.60
 -11  14  11  215.98   15.10
 -11  14  11  193.28   13.20
 -11  14  11  194.38   17.20
 -11  14  11  225.08   18.80
  11 -14 -11  182.08   12.90
  11 -14 -11  188.98   12.80
  11 -14 -11  218.48   13.60
  11 -14 -11  208.98   13.30
  11 -14 -11  201.98   13.30
 -11  15  11   14.60    8.40
 -11  15  11    8.00    7.60
 -11  15  11    8.20    4.80
 -11  15  11   26.10    5.80
 -11  15  11   19.00    3.70
 -11  15  11   13.60    3.20
  11 -15 -11   16.70    3.20
  11 -15 -11   15.40    3.70
  11 -15 -11   14.10    3.30
  11 -15 -11   23.50    3.90
  11 -15 -11   15.40    3.70
  11 -15 -11   11.80    3.00
 -11  16  11    1.30    3.00
 -11  16  11   -5.40    2.70
 -11  16  11    3.20    4.50
 -11  16  11    0.40    7.40
 -11  16  11   -3.50    7.60
 -11  16  11   -4.50    4.50
  11 -16 -11    1.00    2.60
  11 -16 -11   -4.20    3.30
  11 -16 -11   -1.50    3.00
  11 -16 -11    2.00    3.10
  11 -16 -11   -1.00    2.80
  11 -16 -11   -5.20    2.50
 -11  17  11    7.70    8.30
 -11  17  11    1.20    5.10
 -11  17  11    5.40    3.10
 -11  17  11    4.10    3.30
 -11  17  11    2.40    4.50
 -11  17  11    9.50    8.40
  11 -17 -11    7.60    3.70
  11 -17 -11    7.50    3.40
  11 -17 -11    4.90    3.00
  11 -17 -11    0.10    3.30
  11 -17 -11    8.10    3.20
  11 -17 -11   11.00    3.70
 -11  18  11   -3.80    8.40
 -11  18  11    5.50    3.30
 -11  18  11    6.00    3.20
 -11  18  11   -4.80    8.40
 -11  18  11    7.00    5.10
 -11  18  11    6.80    9.60
  11 -18 -11   10.60    3.40
  11 -18 -11    3.60    3.50
  11 -18 -11    6.90    3.40
  11 -18 -11    3.80    4.40
  11 -18 -11    1.60    3.00
  11 -18 -11    3.70    3.80
 -11  19  11   11.70    9.20
 -11  19  11   11.50    3.70
 -11  19  11   10.80    9.30
 -11  19  11   11.70    3.50
 -11  19  11   10.60    6.80
 -11  19  11   17.70    6.00
  11 -19 -11   11.80    4.00
  11 -19 -11   12.50    3.60
  11 -19 -11    8.40    4.20
  11 -19 -11   17.50    4.50
  11 -19 -11   10.20    3.40
  11 -19 -11   12.30    3.80
 -11  20  11   48.40   11.10
 -11  20  11   62.99   12.10
 -11  20  11   40.20    5.60
 -11  20  11   43.10    6.90
  11 -20 -11   38.70    5.40
  11 -20 -11   37.00    5.90
  11 -20 -11   51.29    6.20
  11 -20 -11   40.60    5.70
  11 -20 -11   57.09    5.70
  11 -20 -11   63.89    8.90
 -11  21  11   13.90    4.90
 -11  21  11   15.90    9.10
 -11  21  11    8.90    9.20
 -11  21  11   12.10    4.70
 -11  21  11    7.90    5.80
  11 -21 -11    6.50    3.50
  11 -21 -11    8.10    4.10
  11 -21 -11    5.70    4.70
  11 -21 -11   -3.20    4.20
  11 -21 -11    1.70    3.70
 -11  22  11   13.30    9.70
 -11  22  11    9.60    5.30
 -11  22  11   11.20    6.00
 -11  22  11    7.80    8.30
  11 -22 -11    0.20    3.80
  11 -22 -11    5.50    3.50
  11 -22 -11    3.00    4.20
  11 -22 -11    2.30    4.40
 -11  23  11    6.70    5.80
 -11  23  11   30.60   10.60
 -11  23  11   16.60   10.10
 -11  23  11    0.90    4.30
  11 -23 -11    1.30    4.40
  11 -23 -11    0.50    4.80
  11 -23 -11    8.20    3.90
 -11  24  11    7.20    6.10
 -11  24  11    4.10    5.40
 -11  24  11   21.40   10.90
  11 -24 -11   -1.60    4.80
  11 -24 -11   -1.20    4.10
  11 -24 -11    7.50    4.20
  11 -24 -11    2.60    4.50
 -12 -23  12   -1.50    3.80
 -12 -23  12    2.00    3.90
 -12 -23  12   -3.40    8.50
 -12 -23  12   -4.50    5.60
 -12 -23  12    1.80    3.30
  12  23 -12    8.80   12.60
  12  23 -12    0.60    6.70
  12  23 -12    3.10    8.10
  12  23 -12   -1.80    2.80
 -12 -22  12    1.40    2.80
 -12 -22  12   -5.00    5.10
 -12 -22  12  -10.20    3.40
 -12 -22  12   -4.10    3.40
 -12 -22  12   -1.70    5.70
  12  22 -12    4.10    8.00
  12  22 -12   -4.10    6.70
  12  22 -12   -5.60    2.20
  12  22 -12   11.90   12.20
 -12 -21  12    0.00    3.60
 -12 -21  12   -0.80    5.80
 -12 -21  12    1.90    2.70
 -12 -21  12   -1.30    4.70
 -12 -21  12    3.60    3.50
  12  21 -12   14.20    7.30
  12  21 -12    6.60    2.80
  12  21 -12    4.50    7.80
  12  21 -12   16.60   11.90
 -12 -20  12   -0.20    5.30
 -12 -20  12    0.00    2.20
 -12 -20  12   -5.00    4.70
 -12 -20  12   -3.00    3.20
 -12 -20  12   -2.70    3.10
 -12 -20  12    1.70    2.70
  12  20 -12    1.10    2.50
  12  20 -12    8.30   10.40
  12  20 -12    4.50    6.80
  12  20 -12    0.60    7.00
 -12 -19  12    2.00    3.00
 -12 -19  12   -1.40    2.60
 -12 -19  12    1.80    5.50
 -12 -19  12   -0.80    2.30
 -12 -19  12   -3.30    4.00
 -12 -19  12   -0.70    4.80
  12  19 -12   -1.20    9.20
  12  19 -12    4.30    6.40
  12  19 -12    5.50   10.60
  12  19 -12    1.60    2.60
  12  19 -12    0.80    2.10
  12  19 -12    0.40    6.90
 -12 -18  12    8.60    3.00
 -12 -18  12    0.20    6.50
 -12 -18  12    2.40    5.50
 -12 -18  12    3.90    2.70
 -12 -18  12    4.80    2.40
 -12 -18  12    2.00    3.30
  12  18 -12    8.00   12.40
  12  18 -12    6.40    2.40
  12  18 -12    4.30    2.50
  12  18 -12    5.90    5.90
  12  18 -12    6.40    6.80
  12  18 -12    4.10    5.90
 -12 -17  12    0.50    2.10
 -12 -17  12   -0.60    2.50
 -12 -17  12    0.40    6.20
 -12 -17  12    0.30    2.80
 -12 -17  12    0.80    4.30
 -12 -17  12    0.40    3.20
  12  17 -12    1.00    7.80
  12  17 -12    4.30    2.60
  12  17 -12   -0.40    2.00
  12  17 -12    1.00    5.10
  12  17 -12    3.30    5.40
  12  17 -12    4.70    6.60
 -12 -16  12    7.00    2.80
 -12 -16  12    5.40    2.70
 -12 -16  12    6.10    2.60
 -12 -16  12   13.90    2.70
 -12 -16  12    6.40    2.40
 -12 -16  12    2.00    4.80
 -12 -16  12    6.50    4.20
  12  16 -12    6.10    5.40
  12  16 -12    5.50    2.30
  12  16 -12    5.30    5.60
  12  16 -12   12.20    7.00
  12  16 -12   12.50    8.20
  12  16 -12    4.30    2.40
 -12 -15  12    3.50    2.10
 -12 -15  12    2.60    2.30
 -12 -15  12    5.30    2.40
 -12 -15  12    1.90    3.90
 -12 -15  12    6.80    5.00
 -12 -15  12    3.60    2.60
 -12 -15  12    7.90    2.60
  12  15 -12    2.80    6.80
  12  15 -12    1.20    2.30
  12  15 -12    2.30    5.90
  12  15 -12    4.20    2.20
  12  15 -12    5.30    5.10
  12  15 -12    5.90    6.20
 -12 -14  12    3.60    4.80
 -12 -14  12   -3.20    2.10
 -12 -14  12    0.10    2.00
 -12 -14  12    0.90    2.20
 -12 -14  12    2.20    3.60
 -12 -14  12   -0.30    2.40
 -12 -14  12    4.90    2.40
  12  14 -12    3.70    5.30
  12  14 -12   -0.10    2.20
  12  14 -12   -1.30    1.90
  12  14 -12   -1.10    5.60
  12  14 -12    0.60    6.30
  12  14 -12   -4.20    4.50
 -12 -13  12   23.50    2.80
 -12 -13  12   18.90    5.60
 -12 -13  12   22.60    2.80
 -12 -13  12   19.40    2.70
 -12 -13  12   24.80    4.70
 -12 -13  12   19.70    2.70
 -12 -13  12   13.50    2.90
  12  13 -12   12.90    6.70
  12  13 -12   20.80    6.10
  12  13 -12   12.20    2.60
  12  13 -12   19.70    5.70
  12  13 -12   25.80    7.30
  12  13 -12   17.50    2.90
 -12 -12  12    4.80    2.00
 -12 -12  12    4.20    2.20
 -12 -12  12    3.20    3.60
 -12 -12  12   -1.60    1.80
 -12 -12  12    2.70    4.40
 -12 -12  12    0.00    1.90
 -12 -12  12   -3.60    2.10
  12  12 -12    1.50    2.10
  12  12 -12    0.60    4.60
  12  12 -12    3.10    1.90
  12  12 -12    0.70    4.80
  12  12 -12   -1.70    5.30
  12  12 -12   -1.90    5.50
 -12 -11  12   32.50    3.70
 -12 -11  12   29.80    3.00
 -12 -11  12   24.70    3.00
 -12 -11  12   25.80    4.80
 -12 -11  12   25.90    2.80
 -12 -11  12   24.70    5.70
  12  11 -12   31.40    3.30
  12  11 -12   33.20    6.10
  12  11 -12   39.40    8.00
  12  11 -12   30.90    7.10
  12  11 -12   33.20    6.40
  12  11 -12   26.40    3.00
 -12 -10  12   30.00    2.90
 -12 -10  12   36.10    3.40
 -12 -10  12   32.50    3.30
 -12 -10  12   30.30    5.60
 -12 -10  12   33.60    4.60
  12  10 -12   35.70    6.20
  12  10 -12   37.70    3.50
  12  10 -12   39.30    7.40
  12  10 -12   34.40    7.00
  12  10 -12   35.10    6.10
 -12  -9  12  161.18   12.70
 -12  -9  12  172.88   11.80
 -12  -9  12  148.59    9.60
 -12  -9  12  174.88   10.20
 -12  -9  12  160.28   11.30
  12   9 -12  167.58   13.20
  12   9 -12  168.58   14.30
  12   9 -12  170.88   13.00
  12   9 -12  170.58   10.30
  12   9 -12  143.59   10.00
 -12  -8  12   12.40    3.10
 -12  -8  12   11.90    2.20
 -12  -8  12    9.10    1.60
 -12  -8  12   12.80    2.30
 -12  -8  12   13.20    4.50
  12   8 -12    8.10    5.30
  12   8 -12   12.30    4.80
  12   8 -12   14.10    2.20
  12   8 -12    9.60    4.50
  12   8 -12   12.50    2.40
 -12  -7  12    0.60    4.90
 -12  -7  12   -0.40    1.80
 -12  -7  12    0.80    2.00
 -12  -7  12    0.40    2.60
 -12  -7  12   -1.10    4.10
 -12  -7  12   -0.40    1.20
 -12  -7  12    0.90    1.00
  12   7 -12   -1.00    1.60
  12   7 -12   -0.80    1.90
  12   7 -12   -0.80    7.30
  12   7 -12   -1.20    4.10
  12   7 -12   -1.40    1.40
  12   7 -12   -0.90    4.40
 -12  -6  12  118.79    7.90
 -12  -6  12  112.49    8.20
 -12  -6  12  110.39   12.80
 -12  -6  12  115.39    9.60
 -12  -6  12  106.69    7.10
  12   6 -12  119.89   10.70
  12   6 -12   95.39   13.60
  12   6 -12  108.69   10.80
  12   6 -12   98.19    7.10
  12   6 -12  115.09    7.90
  12   6 -12   98.89    6.70
 -12  -5  12   16.30    2.10
 -12  -5  12   11.90    4.30
 -12  -5  12   16.70    5.30
 -12  -5  12   15.70    2.20
 -12  -5  12   12.60    2.70
  12   5 -12   11.00    2.30
  12   5 -12   11.70    1.80
  12   5 -12   11.30    2.00
  12   5 -12   17.00    4.90
  12   5 -12    8.00    4.40
  12   5 -12   17.50    4.40
 -12  -4  12   38.20    5.30
 -12  -4  12   37.70    4.00
 -12  -4  12   28.30    2.90
 -12  -4  12   38.60    4.20
 -12  -4  12   32.20    6.20
  12   4 -12   43.10    5.90
  12   4 -12   30.60    5.30
  12   4 -12   32.90    3.20
  12   4 -12   33.30    3.50
  12   4 -12   30.70    3.20
 -12  -3  12  429.46   23.10
 -12  -3  12  401.56   23.20
 -12  -3  12  433.26   25.70
 -12  -3  12  418.76   23.10
 -12  -3  12  379.16   22.80
 -12  -3  12  422.16   24.60
  12   3 -12  407.66   23.00
  12   3 -12  388.16   23.10
  12   3 -12  387.06   24.80
  12   3 -12  389.16   25.10
  12   3 -12  393.16   23.10
  12   3 -12  407.66   23.20
  12   3 -12  410.36   24.80
  12   3 -12  379.46   22.70
 -12  -2  12    8.00    2.00
 -12  -2  12   10.10    5.20
 -12  -2  12   10.70    1.60
 -12  -2  12    8.90    4.00
  12   2 -12    2.80    3.50
  12   2 -12    6.10    3.90
  12   2 -12    8.30    1.40
  12   2 -12   10.00    1.90
  12   2 -12    7.60    4.00
  12   2 -12    8.30    1.70
  12   2 -12    8.60    2.40
 -12  -1  12  174.08   10.00
 -12  -1  12  175.98   13.10
 -12  -1  12  158.68    9.90
 -12  -1  12  174.58   10.30
 -12  -1  12  176.68   11.90
  12   1 -12  162.28    9.80
  12   1 -12  169.48   12.10
  12   1 -12  148.09   10.20
  12   1 -12  167.08   12.00
  12   1 -12  159.98    9.70
  12   1 -12  158.78   10.00
  12   1 -12  159.98   12.30
 -12   0  12    6.50    2.20
 -12   0  12   12.00    1.90
 -12   0  12   16.10    5.50
 -12   0  12   14.10    2.10
 -12   0  12    8.50    1.20
 -12   0  12    9.70    1.80
 -12   0  12   14.50    4.00
  12   0 -12   11.00    1.70
  12   0 -12   11.80    2.00
  12   0 -12   10.40    1.90
  12   0 -12    6.40    3.40
  12   0 -12    7.80    1.20
  12   0 -12   12.20    4.10
  12   0 -12   10.00    4.00
  12   0 -12    9.80    2.40
  12   0 -12   12.80    1.50
 -12   1  12  161.28    9.80
 -12   1  12  165.98   12.90
 -12   1  12  158.18    9.40
 -12   1  12  167.88   11.80
 -12   1  12  142.39    9.70
 -12   1  12  171.88   10.10
  12  -1 -12  157.28    9.80
  12  -1 -12  149.59   10.00
  12  -1 -12  161.38   11.70
  12  -1 -12  145.59    9.30
  12  -1 -12  155.98   10.10
  12  -1 -12  168.18   11.70
  12  -1 -12  165.18    9.80
 -12   2  12   11.10    4.20
 -12   2  12    6.70    1.60
 -12   2  12   13.80    5.50
 -12   2  12    6.30    2.10
 -12   2  12    8.70    4.70
 -12   2  12    6.10    1.70
 -12   2  12    3.70    1.80
  12  -2 -12    6.40    3.40
  12  -2 -12    4.00    1.60
  12  -2 -12    9.40    1.90
  12  -2 -12    5.60    1.30
  12  -2 -12    8.30    2.40
  12  -2 -12    4.50    1.90
  12  -2 -12    6.10    1.60
 -12   3  12  381.26   24.60
 -12   3  12  389.36   22.80
 -12   3  12  380.16   22.70
 -12   3  12  404.96   24.30
 -12   3  12  399.66   25.40
 -12   3  12  428.06   22.90
 -12   3  12  397.76   25.00
  12  -3 -12  396.66   23.00
  12  -3 -12  379.86   24.20
  12  -3 -12  393.56   22.80
  12  -3 -12  399.36   22.60
  12  -3 -12  392.06   22.80
 -12   4  12   34.30    5.50
 -12   4  12   35.70    3.30
 -12   4  12   28.20    4.80
 -12   4  12   36.40    3.40
 -12   4  12   29.40    3.60
 -12   4  12   44.40    7.30
 -12   4  12   32.00    3.40
 -12   4  12   35.50    6.20
  12  -4 -12   34.60    3.70
  12  -4 -12   36.80    3.20
  12  -4 -12   36.60    3.80
  12  -4 -12   34.10    5.30
  12  -4 -12   22.40    3.10
  12  -4 -12   30.00    3.20
  12  -4 -12   24.70    2.80
 -12   5  12   21.30    6.80
 -12   5  12   13.50    5.30
 -12   5  12   13.10    2.60
 -12   5  12   19.40    3.00
 -12   5  12   21.20    4.90
 -12   5  12   15.10    4.00
 -12   5  12   14.20    2.40
 -12   5  12   13.30    2.20
  12  -5 -12   13.90    2.80
  12  -5 -12   13.20    2.30
  12  -5 -12   11.50    2.20
  12  -5 -12   12.00    2.30
  12  -5 -12   14.40    2.60
  12  -5 -12   11.50    4.10
  12  -5 -12   13.60    2.20
 -12   6  12  118.49   11.10
 -12   6  12  108.69    9.80
 -12   6  12  120.59   12.10
 -12   6  12  100.09    7.40
 -12   6  12   95.79    7.00
 -12   6  12   96.89    7.00
 -12   6  12   88.79    9.10
 -12   6  12  115.69    7.80
  12  -6 -12  104.29    7.60
  12  -6 -12  111.89    9.40
  12  -6 -12   91.59    6.90
  12  -6 -12   97.19    6.90
  12  -6 -12   88.39    6.80
  12  -6 -12   99.39    7.60
 -12   7  12    6.70    7.30
 -12   7  12   -1.40    2.30
 -12   7  12    2.00    4.40
 -12   7  12   -1.10    2.20
 -12   7  12    0.20    2.00
 -12   7  12   -2.10    2.40
 -12   7  12   -1.30    3.40
  12  -7 -12    2.40    3.90
  12  -7 -12    1.80    2.30
  12  -7 -12   -2.20    2.40
  12  -7 -12   -1.80    2.20
  12  -7 -12   -2.50    1.80
  12  -7 -12    2.80    2.20
 -12   8  12   11.10    2.90
 -12   8  12   10.50    2.50
 -12   8  12   16.80    5.00
 -12   8  12   27.50    7.90
 -12   8  12   12.80    3.10
 -12   8  12   12.10    6.20
 -12   8  12   13.30    2.80
 -12   8  12   12.50    4.30
  12  -8 -12   15.70    4.60
  12  -8 -12   13.80    2.70
  12  -8 -12   10.80    2.60
  12  -8 -12    7.80    2.70
  12  -8 -12    9.60    1.70
  12  -8 -12   10.50    2.40
  12  -8 -12   10.40    1.90
  12  -8 -12   11.50    2.60
  12  -8 -12    7.80    2.70
 -12   9  12  157.48   12.50
 -12   9  12  177.68   14.50
 -12   9  12  174.28   15.30
 -12   9  12  155.58   12.20
 -12   9  12  163.48   11.40
 -12   9  12  138.99   10.90
 -12   9  12  157.08   10.70
  12  -9 -12  137.89    9.60
  12  -9 -12  143.79   10.70
  12  -9 -12  151.58   10.60
  12  -9 -12  161.58   10.20
  12  -9 -12  153.28   12.30
  12  -9 -12  165.08   10.50
  12  -9 -12  165.18   10.80
  12  -9 -12  155.68   10.30
 -12  10  12   24.90    3.60
 -12  10  12   32.00    8.40
 -12  10  12   30.10    5.40
 -12  10  12   35.90    7.60
 -12  10  12   32.50    6.30
 -12  10  12   37.70    4.40
 -12  10  12   23.30    3.70
  12 -10 -12   32.10    5.50
  12 -10 -12   26.30    3.40
  12 -10 -12   25.80    3.60
  12 -10 -12   26.30    3.50
  12 -10 -12   30.70    3.80
  12 -10 -12   30.70    4.00
  12 -10 -12   25.90    3.50
  12 -10 -12   30.70    3.70
 -12  11  12   27.10    5.50
 -12  11  12   28.30    3.90
 -12  11  12   27.80    4.10
 -12  11  12   37.30    6.20
 -12  11  12   41.80    8.10
 -12  11  12   37.50    8.80
  12 -11 -12   31.30    5.30
  12 -11 -12   23.50    3.60
  12 -11 -12   30.80    3.80
  12 -11 -12   23.80    3.00
  12 -11 -12   25.60    3.70
  12 -11 -12   40.10    4.50
  12 -11 -12   29.10    4.00
 -12  12  12    2.80    4.60
 -12  12  12    0.90    3.90
 -12  12  12    5.00    6.90
 -12  12  12   -0.60    2.80
 -12  12  12    4.60    3.30
 -12  12  12    4.10    7.80
  12 -12 -12    1.80    1.80
  12 -12 -12    4.30    2.80
  12 -12 -12   -0.60    2.70
  12 -12 -12    1.70    2.80
  12 -12 -12    2.30    2.50
  12 -12 -12    2.50    2.80
  12 -12 -12   -4.50    3.70
 -12  13  12   17.80    5.00
 -12  13  12   11.90    7.60
 -12  13  12   17.90    8.50
 -12  13  12   20.70    5.40
 -12  13  12   23.50    4.30
 -12  13  12   17.30    3.40
  12 -13 -12   19.10    3.70
  12 -13 -12   17.90    3.70
  12 -13 -12   16.50    2.70
  12 -13 -12   19.20    3.50
  12 -13 -12   15.70    3.10
  12 -13 -12   21.40    4.70
  12 -13 -12   25.40    3.70
 -12  14  12    0.70    4.50
 -12  14  12   -4.60    2.80
 -12  14  12    0.90    7.50
 -12  14  12   -2.50    6.90
 -12  14  12   -5.50    3.00
 -12  14  12   -2.70    4.10
  12 -14 -12   -2.20    2.80
  12 -14 -12   -0.40    2.90
  12 -14 -12   -0.30    2.50
  12 -14 -12    5.60    3.00
  12 -14 -12    1.60    2.90
  12 -14 -12    1.60    2.20
 -12  15  12    3.40    4.80
 -12  15  12    1.70    8.00
 -12  15  12    2.10    3.00
 -12  15  12    5.80    7.60
 -12  15  12    4.60    3.10
 -12  15  12   -1.40    4.40
  12 -15 -12    8.10    3.30
  12 -15 -12   -2.40    3.00
  12 -15 -12    1.60    3.00
  12 -15 -12    1.40    2.70
  12 -15 -12    4.20    3.20
  12 -15 -12    3.10    2.50
 -12  16  12    8.50    8.60
 -12  16  12    8.00    3.20
 -12  16  12    1.30    8.00
 -12  16  12   11.00    5.10
 -12  16  12   -1.40    5.40
 -12  16  12    6.80    3.60
  12 -16 -12    3.00    2.60
  12 -16 -12    5.80    3.40
  12 -16 -12    9.30    3.10
  12 -16 -12    5.00    4.30
  12 -16 -12    5.20    3.10
  12 -16 -12    7.60    3.60
 -12  17  12   -2.40    8.10
 -12  17  12    4.30    4.70
 -12  17  12    0.50    8.00
 -12  17  12   -1.50    2.90
 -12  17  12   -2.70    3.40
  12 -17 -12    3.40    3.50
  12 -17 -12    0.80    3.50
  12 -17 -12    1.30    3.40
  12 -17 -12    1.90    3.00
  12 -17 -12    1.40    3.20
 -12  18  12    5.90    3.30
 -12  18  12    6.50    8.70
 -12  18  12   -6.90    8.40
 -12  18  12    3.70    4.90
 -12  18  12    0.90    3.80
 -12  18  12   -7.40    5.10
  12 -18 -12   10.50    3.40
  12 -18 -12    2.80    2.90
  12 -18 -12    1.70    3.70
  12 -18 -12    2.10    3.60
  12 -18 -12    4.00    3.60
  12 -18 -12    6.60    3.30
 -12  19  12    5.80    4.30
 -12  19  12    7.00    5.50
 -12  19  12   -4.20    8.80
 -12  19  12   -9.20    5.00
 -12  19  12   -0.80    3.10
 -12  19  12   13.40    9.10
  12 -19 -12   -3.40    3.50
  12 -19 -12    1.10    3.30
  12 -19 -12   -2.70    3.30
  12 -19 -12   -0.30    3.10
  12 -19 -12    1.50    3.70
 -12  20  12    6.50    8.90
 -12  20  12   -5.90    9.90
 -12  20  12    0.60    5.30
 -12  20  12   -8.70    4.80
 -12  20  12   -1.20    4.00
  12 -20 -12   -1.30    3.40
  12 -20 -12   -2.40    3.70
  12 -20 -12   -1.80    3.20
  12 -20 -12   -3.70    3.60
  12 -20 -12   -0.90    3.70
 -12  21  12    7.70    5.70
 -12  21  12    8.80    9.80
 -12  21  12    0.50    4.70
 -12  21  12    1.40    8.80
 -12  21  12    9.30    5.30
  12 -21 -12    2.00    4.20
  12 -21 -12    0.70    4.00
  12 -21 -12    4.50    3.90
  12 -21 -12    8.40    3.50
 -12  22  12    2.40    5.90
 -12  22  12    2.60    9.70
 -12  22  12   13.80    9.70
 -12  22  12    3.30    4.80
  12 -22 -12   -5.10    3.60
  12 -22 -12   -0.30    4.50
  12 -22 -12   -3.90    4.20
  12 -22 -12    0.10    3.30
 -12  23  12    2.70    5.90
 -12  23  12   14.40   10.40
 -12  23  12   11.50    4.60
 -12  23  12   24.20   10.70
  12 -23 -12    1.10    3.50
 -13 -23  13    0.10    2.80
 -13 -23  13   -3.50    3.70
 -13 -23  13    0.30    6.50
  13  23 -13    6.80   12.70
  13  23 -13    9.50   12.60
  13  23 -13    2.00    3.30
  13  23 -13   -4.90    7.60
 -13 -22  13   -1.80    2.50
 -13 -22  13   -4.10    5.80
 -13 -22  13   -2.10    5.60
 -13 -22  13    2.50    3.60
  13  22 -13   -0.80    2.70
  13  22 -13   12.30   12.30
  13  22 -13   -4.00    7.10
  13  22 -13   -0.90    7.90
 -13 -21  13    9.00    6.30
 -13 -21  13    5.30    2.80
 -13 -21  13   12.60    5.80
 -13 -21  13    6.90    3.40
  13  21 -13    1.00    7.40
  13  21 -13   17.40   12.00
  13  21 -13   10.70    3.10
  13  21 -13    7.20    7.10
 -13 -20  13    2.10    5.40
 -13 -20  13   -2.70    2.50
 -13 -20  13   -0.90    3.00
 -13 -20  13   -5.40    5.40
 -13 -20  13   -0.30    3.30
  13  20 -13    2.40    7.60
  13  20 -13    0.70    2.70
  13  20 -13   -1.90    5.90
  13  20 -13    7.00    6.30
  13  20 -13    0.00   10.40
 -13 -19  13    1.60    2.80
 -13 -19  13    3.70    2.60
 -13 -19  13    2.10    5.70
 -13 -19  13   -4.40    4.80
 -13 -19  13   -0.20    2.30
 -13 -19  13    3.80    5.00
  13  19 -13   -4.30    6.70
  13  19 -13    4.60    2.70
  13  19 -13   12.00   10.10
  13  19 -13    0.50    6.50
  13  19 -13    4.00    6.10
 -13 -18  13   31.00    3.90
 -13 -18  13   26.80    6.20
 -13 -18  13   32.40    4.10
 -13 -18  13   38.90    7.60
 -13 -18  13   32.60    4.30
 -13 -18  13   37.50    3.80
  13  18 -13   34.70    4.00
  13  18 -13   50.99   11.80
  13  18 -13   33.70    9.10
  13  18 -13   39.30    7.90
  13  18 -13   30.80    3.80
 -13 -17  13   40.00    4.50
 -13 -17  13   42.10    4.00
 -13 -17  13   40.80    4.30
 -13 -17  13   43.90    7.80
 -13 -17  13   34.20    6.10
 -13 -17  13   40.00    4.00
 -13 -17  13   35.30    4.50
  13  17 -13   49.60    8.40
  13  17 -13   42.40    9.30
  13  17 -13   40.50    7.80
  13  17 -13   40.80    4.30
  13  17 -13   45.40   17.10
  13  17 -13   32.60    3.90
 -13 -16  13   32.00    3.70
 -13 -16  13   26.10    3.30
 -13 -16  13   28.20    3.40
 -13 -16  13   24.20    3.40
 -13 -16  13   29.00    6.90
 -13 -16  13   25.60    5.30
  13  16 -13   31.10    7.20
  13  16 -13   36.90    9.80
  13  16 -13   25.60    6.70
  13  16 -13   29.20    8.50
  13  16 -13   22.60    3.40
  13  16 -13   18.90    3.20
 -13 -15  13   45.60    5.40
 -13 -15  13   58.39    5.20
 -13 -15  13   54.59    7.90
 -13 -15  13   56.09    5.50
 -13 -15  13   55.59    5.20
 -13 -15  13   48.70    6.40
 -13 -15  13   51.69    5.10
  13  15 -13   53.29    5.10
  13  15 -13   56.09    8.20
  13  15 -13   50.09    5.20
  13  15 -13   61.69    8.70
  13  15 -13   51.99    9.50
  13  15 -13   58.59   10.70
 -13 -14  13   40.50    4.50
 -13 -14  13   34.80    3.60
 -13 -14  13   34.40    5.20
 -13 -14  13   37.70    4.50
 -13 -14  13   39.10    3.80
 -13 -14  13   43.40    7.30
  13  14 -13   38.80    8.90
  13  14 -13   40.00    7.60
  13  14 -13   38.10    7.10
  13  14 -13   35.50    3.80
  13  14 -13   36.60    8.40
  13  14 -13   35.80    3.80
 -13 -13  13    9.40    2.20
 -13 -13  13   11.30    5.40
 -13 -13  13   11.30    2.40
 -13 -13  13    8.90    4.00
 -13 -13  13   15.20    2.60
 -13 -13  13   13.00    2.70
  13  13 -13   10.20    5.50
  13  13 -13   11.50    6.70
  13  13 -13   18.30    6.80
  13  13 -13    9.90    5.80
  13  13 -13   11.60    2.60
  13  13 -13    9.40    2.40
 -13 -12  13   85.89    6.10
 -13 -12  13   73.09    5.90
 -13 -12  13   78.69    6.20
 -13 -12  13   87.99    6.40
 -13 -12  13   89.99    6.50
 -13 -12  13   87.99    8.40
 -13 -12  13   84.99   10.00
  13  12 -13   83.49    6.50
  13  12 -13   78.79   10.60
  13  12 -13   81.59    9.80
  13  12 -13   85.69    6.30
  13  12 -13   98.19   13.00
  13  12 -13   86.89   10.90
 -13 -11  13    4.30    2.30
 -13 -11  13   -0.90    1.60
 -13 -11  13    3.20    4.60
 -13 -11  13   -0.30    2.00
 -13 -11  13    3.70    3.40
  13  11 -13    0.00    1.80
  13  11 -13   -1.00    2.10
  13  11 -13    0.30    5.60
  13  11 -13   -2.90    4.50
  13  11 -13    1.70    5.00
  13  11 -13   -4.60    5.00
 -13 -10  13   -1.40    1.40
 -13 -10  13   -0.50    4.30
 -13 -10  13    0.70    2.10
 -13 -10  13   -0.10    1.90
 -13 -10  13    3.80    4.50
  13  10 -13   -2.60    1.90
  13  10 -13   -1.90    5.40
  13  10 -13    2.50    2.40
  13  10 -13    6.30    5.00
  13  10 -13   -0.40    4.40
 -13  -9  13   -3.10    1.30
 -13  -9  13    3.00    3.00
 -13  -9  13    0.70    2.00
 -13  -9  13   -3.10    2.10
 -13  -9  13    2.70    4.30
  13   9 -13    1.20    2.20
  13   9 -13   -2.30    5.70
  13   9 -13   -6.30    4.00
  13   9 -13    1.00    2.20
  13   9 -13    3.70    4.70
 -13  -8  13   -2.60    5.30
 -13  -8  13    4.50    2.20
 -13  -8  13    2.20    2.90
 -13  -8  13    0.30    4.20
 -13  -8  13    4.10    2.10
  13   8 -13   -2.30    5.00
  13   8 -13    5.80    2.30
  13   8 -13    7.00    4.60
  13   8 -13   -0.60    1.70
  13   8 -13    1.70    4.30
 -13  -7  13    8.00    2.20
 -13  -7  13    4.90    5.40
 -13  -7  13    4.80    2.90
 -13  -7  13   10.80    4.60
 -13  -7  13    7.90    2.10
  13   7 -13    6.30    1.60
  13   7 -13    5.50    5.20
  13   7 -13    5.00    2.00
  13   7 -13    2.70    4.40
  13   7 -13   10.90    4.50
  13   7 -13    6.30    2.40
 -13  -6  13   25.70    2.90
 -13  -6  13   28.20    7.90
 -13  -6  13   22.80    6.30
 -13  -6  13   18.10    3.40
 -13  -6  13   24.50    2.70
  13   6 -13   26.00    3.00
  13   6 -13   22.90    5.50
  13   6 -13   20.80    2.70
  13   6 -13   21.00    2.30
  13   6 -13   24.90    5.30
  13   6 -13   24.30    5.90
 -13  -5  13  120.69    7.70
 -13  -5  13  120.59   10.20
 -13  -5  13  103.39    7.90
 -13  -5  13  125.99   11.50
 -13  -5  13  113.79    8.20
 -13  -5  13  119.19    7.50
  13   5 -13  112.79   10.40
  13   5 -13  109.29    7.70
  13   5 -13  116.89   10.40
  13   5 -13  114.79   10.80
  13   5 -13  111.99    7.20
  13   5 -13  107.59    7.50
 -13  -4  13    6.30    2.50
 -13  -4  13   15.50    4.30
 -13  -4  13    6.90    1.40
 -13  -4  13    8.40    3.70
 -13  -4  13    5.60    1.90
 -13  -4  13    2.70    5.60
  13   4 -13    8.30    1.40
  13   4 -13    8.80    6.80
  13   4 -13    6.90    1.90
  13   4 -13    3.80    4.50
  13   4 -13    4.80    3.90
  13   4 -13    7.60    1.90
  13   4 -13    7.10    3.90
 -13  -3  13    6.40    2.20
 -13  -3  13    9.10    2.60
 -13  -3  13    4.40    2.60
 -13  -3  13    9.10    4.10
 -13  -3  13    8.00    2.00
  13   3 -13    4.70    1.30
  13   3 -13    6.10    4.50
  13   3 -13    5.40    3.70
  13   3 -13    4.90    1.80
  13   3 -13   10.20    2.00
  13   3 -13    8.60    2.90
  13   3 -13    9.80    5.20
 -13  -2  13   45.80    6.90
 -13  -2  13   46.90    7.60
 -13  -2  13   40.20    3.80
 -13  -2  13   55.19    4.80
 -13  -2  13   51.79    4.90
  13   2 -13   51.49    7.80
  13   2 -13   53.69    7.30
  13   2 -13   47.90    4.90
  13   2 -13   43.20    7.00
  13   2 -13   40.50    3.60
  13   2 -13   44.50    4.10
 -13  -1  13  180.08   14.00
 -13  -1  13  160.58   10.60
 -13  -1  13  193.48   11.00
 -13  -1  13  155.38   10.70
 -13  -1  13  170.58   10.70
 -13  -1  13  181.68   12.80
  13   1 -13  188.78   13.50
  13   1 -13  184.88   10.80
  13   1 -13  182.68   13.10
  13   1 -13  170.58   11.10
  13   1 -13  189.68   13.10
  13   1 -13  173.08   10.40
 -13   0  13   -1.10    1.60
 -13   0  13    0.40    1.90
 -13   0  13   -2.00    0.90
 -13   0  13    2.10    1.70
 -13   0  13    1.00    1.50
 -13   0  13    2.30    3.90
 -13   0  13    6.50    5.00
  13   0 -13   -0.20    1.00
  13   0 -13   -0.10    3.90
  13   0 -13   -0.60    1.50
  13   0 -13   -0.20    1.90
  13   0 -13    4.80    2.40
  13   0 -13   -1.30    3.60
  13   0 -13   -0.60    1.40
  13   0 -13    2.60    4.70
 -13   1  13  175.58   10.70
 -13   1  13  154.88   10.80
 -13   1  13  184.88   14.10
 -13   1  13  202.38   13.20
 -13   1  13  191.98   19.90
 -13   1  13  189.28   11.00
  13  -1 -13  181.38   10.90
  13  -1 -13  180.88   13.00
  13  -1 -13  165.78   11.00
  13  -1 -13  175.18   12.70
  13  -1 -13  154.78   10.10
  13  -1 -13  164.48   10.50
 -13   2  13   53.09    5.00
 -13   2  13   46.50    4.20
 -13   2  13   54.09    8.80
 -13   2  13   42.30    4.80
 -13   2  13   39.80    3.70
 -13   2  13   43.90   11.80
 -13   2  13   52.69    7.90
  13  -2 -13   52.79    7.50
  13  -2 -13   45.50    4.10
  13  -2 -13   44.90    4.60
  13  -2 -13   49.20    3.80
  13  -2 -13   45.10    4.60
  13  -2 -13   35.30    3.40
  13  -2 -13   41.80    4.10
 -13   3  13    5.30    3.50
 -13   3  13    5.60    1.90
 -13   3  13   11.70    4.70
 -13   3  13    4.40    2.50
 -13   3  13    9.70    7.40
 -13   3  13    9.10    5.70
 -13   3  13    5.50    2.40
 -13   3  13    5.50    2.20
  13  -3 -13    7.00    1.90
  13  -3 -13    6.10    4.50
  13  -3 -13    8.80    2.00
  13  -3 -13    4.70    1.60
  13  -3 -13    8.20    2.40
  13  -3 -13    5.90    2.20
 -13   4  13    5.20    3.60
 -13   4  13   15.40   10.20
 -13   4  13    6.60    2.00
 -13   4  13    8.80    2.60
 -13   4  13    6.60    2.10
 -13   4  13    9.70    4.80
 -13   4  13    8.90    5.30
 -13   4  13    6.90    2.30
  13  -4 -13    4.20    4.60
  13  -4 -13    8.30    2.10
  13  -4 -13    5.80    1.80
  13  -4 -13    5.80    2.20
  13  -4 -13    7.60    2.40
  13  -4 -13    9.80    2.20
  13  -4 -13    6.60    2.50
 -13   5  13  109.59   12.30
 -13   5  13  122.59   11.70
 -13   5  13   94.99    7.40
 -13   5  13  114.49   10.40
 -13   5  13  112.99    8.20
 -13   5  13  101.79    7.80
 -13   5  13  108.39   10.00
 -13   5  13  109.99    7.50
  13  -5 -13  118.29   11.80
  13  -5 -13  102.89    8.10
  13  -5 -13  100.39    7.40
  13  -5 -13  125.19    7.60
  13  -5 -13  114.39    8.10
  13  -5 -13  108.19    7.40
 -13   6  13   24.50    2.90
 -13   6  13   30.60    7.40
 -13   6  13   24.30    3.40
 -13   6  13   29.40    5.60
 -13   6  13   22.60    4.90
 -13   6  13   23.10    3.00
 -13   6  13   23.60    3.40
 -13   6  13   29.20    6.50
  13  -6 -13   14.30    2.50
  13  -6 -13   16.50    2.80
  13  -6 -13   22.20    5.90
  13  -6 -13   23.30    3.30
  13  -6 -13   20.80    2.70
  13  -6 -13   26.20    3.50
  13  -6 -13   18.70    2.60
 -13   7  13   12.90    7.10
 -13   7  13    5.90    3.90
 -13   7  13    7.80    3.00
 -13   7  13   10.30    4.80
 -13   7  13   16.60    6.50
 -13   7  13    9.20    2.90
 -13   7  13    3.50    2.50
  13  -7 -13    4.00    2.80
  13  -7 -13    8.10    2.50
  13  -7 -13    7.30    2.40
  13  -7 -13    5.70    2.50
  13  -7 -13    4.30    5.80
 -13   8  13    4.50    6.20
 -13   8  13    4.20    7.40
 -13   8  13    0.50    2.00
 -13   8  13    1.20    3.90
 -13   8  13   -2.00    2.40
 -13   8  13    2.20    4.70
 -13   8  13   -1.70    2.70
 -13   8  13   -1.20    2.60
  13  -8 -13    1.90    2.60
  13  -8 -13    5.30    7.10
  13  -8 -13    0.70    2.20
  13  -8 -13   -2.80    2.20
  13  -8 -13   -0.20    2.40
  13  -8 -13   -0.60    1.60
  13  -8 -13    0.90    2.40
 -13   9  13   -2.00    3.80
 -13   9  13    3.20    6.60
 -13   9  13    0.30    2.70
 -13   9  13    6.00    7.40
 -13   9  13   -2.30    5.40
  13  -9 -13    2.90    2.60
  13  -9 -13   -1.60    2.20
  13  -9 -13   -1.60    1.40
  13  -9 -13    4.90    7.10
  13  -9 -13   -0.70    2.40
  13  -9 -13    6.70    3.60
  13  -9 -13    1.60    2.60
  13  -9 -13   -1.00    1.60
 -13  10  13    5.80    4.60
 -13  10  13   -2.90    2.80
 -13  10  13   -3.10    7.30
 -13  10  13    0.10    2.60
 -13  10  13    4.90    6.70
 -13  10  13    1.70    4.00
 -13  10  13    3.00    2.80
  13 -10 -13   -2.00    1.70
  13 -10 -13   -2.50    2.50
  13 -10 -13    2.80    2.70
  13 -10 -13   -0.70    2.40
  13 -10 -13   -1.30    2.30
  13 -10 -13   -0.30    2.50
  13 -10 -13    0.20    6.30
 -13  11  13   -3.80    4.40
 -13  11  13    0.00    3.30
 -13  11  13   -1.10    4.00
 -13  11  13    0.70    3.10
 -13  11  13    8.00    6.90
 -13  11  13    2.00    7.80
  13 -11 -13   -0.60    2.60
  13 -11 -13   -2.60    2.60
  13 -11 -13   -1.80    2.10
  13 -11 -13    0.20    2.60
  13 -11 -13   -0.10    1.70
  13 -11 -13   -2.20    2.60
 -13  12  13   81.69    7.30
 -13  12  13   70.79    9.00
 -13  12  13   77.79   13.00
 -13  12  13   84.69   12.40
 -13  12  13   85.69    7.70
 -13  12  13   83.99    9.40
  13 -12 -13   75.99    7.10
  13 -12 -13   74.29    7.20
  13 -12 -13   82.29   11.70
  13 -12 -13   82.89    7.60
  13 -12 -13   66.99    5.80
  13 -12 -13   79.89    6.60
  13 -12 -13   72.69    5.80
  13 -12 -13   79.79    6.80
 -13  13  13   14.40    3.50
 -13  13  13   12.60    7.70
 -13  13  13   11.80    5.00
 -13  13  13    8.30    8.10
 -13  13  13   10.70    3.80
 -13  13  13   13.10    5.30
  13 -13 -13    8.80    2.40
  13 -13 -13    8.60    2.80
  13 -13 -13    8.20    3.10
  13 -13 -13   16.10    6.20
  13 -13 -13   10.20    3.30
  13 -13 -13    9.10    3.20
 -13  14  13   35.80   10.00
 -13  14  13   38.90    4.90
 -13  14  13   28.70    8.70
 -13  14  13   32.60    6.30
 -13  14  13   36.50    4.70
  13 -14 -13   30.60    4.50
  13 -14 -13   27.80    3.50
  13 -14 -13   33.80    4.00
  13 -14 -13   38.70    4.60
  13 -14 -13   40.20    6.10
  13 -14 -13   29.80    4.50
  13 -14 -13   30.90    4.40
 -13  15  13   40.90    9.50
 -13  15  13   50.09    7.30
 -13  15  13   44.20    5.00
 -13  15  13   45.30    7.70
 -13  15  13   49.20   10.80
  13 -15 -13   46.00    7.20
  13 -15 -13   43.00    4.90
  13 -15 -13   52.59    5.70
  13 -15 -13   44.90    5.30
  13 -15 -13   50.49    5.50
  13 -15 -13   43.20    5.20
  13 -15 -13   45.10    5.30
 -13  16  13   16.20    8.90
 -13  16  13   18.60    5.80
 -13  16  13   21.20    4.60
 -13  16  13   28.60    6.20
 -13  16  13   24.50    9.90
 -13  16  13   23.50    4.00
  13 -16 -13   24.60    4.10
  13 -16 -13   23.80    4.50
  13 -16 -13   20.90    3.80
  13 -16 -13   17.60    4.10
  13 -16 -13   21.20    3.40
  13 -16 -13   23.00    4.40
 -13  17  13   44.10    7.20
 -13  17  13   65.09   13.20
 -13  17  13   32.00   10.00
 -13  17  13   37.30    4.50
 -13  17  13   41.50    5.70
 -13  17  13   22.40    6.60
  13 -17 -13   35.60    5.10
  13 -17 -13   35.70    5.20
  13 -17 -13   28.60    4.90
  13 -17 -13   40.70    5.40
  13 -17 -13   38.40    4.70
  13 -17 -13   32.30    4.60
 -13  18  13   21.40    6.80
 -13  18  13   38.80   11.50
 -13  18  13   29.60   10.30
 -13  18  13   27.60    5.20
 -13  18  13   41.80    6.90
 -13  18  13   25.20    4.30
  13 -18 -13   26.60    4.10
  13 -18 -13   24.30    4.90
  13 -18 -13   39.10    5.20
  13 -18 -13   29.20    4.30
  13 -18 -13   29.80    4.90
  13 -18 -13   37.00    5.20
 -13  19  13    3.40    3.90
 -13  19  13    2.00    2.60
 -13  19  13    3.60    9.20
  13 -19 -13    5.30    3.90
  13 -19 -13   -3.20    2.90
  13 -19 -13   -0.20    3.80
  13 -19 -13   -2.70    3.10
  13 -19 -13    0.90    3.90
  13 -19 -13    1.90    3.30
 -13  20  13    3.20    4.30
 -13  20  13    6.90    9.30
 -13  20  13    0.00    5.50
 -13  20  13  -10.20    5.30
 -13  20  13   -9.70    9.00
  13 -20 -13   -5.30    3.90
  13 -20 -13    1.00    3.30
  13 -20 -13   -1.10    3.80
  13 -20 -13   -5.70    3.20
  13 -20 -13   -6.60    4.00
 -13  21  13    3.50    9.80
 -13  21  13   21.70   10.80
 -13  21  13    3.90    4.20
  13 -21 -13    4.30    3.60
  13 -21 -13   -0.10    3.40
  13 -21 -13   -2.20    4.50
  13 -21 -13    0.20    4.10
 -13  22  13   15.10   10.30
 -13  22  13    4.00   10.10
 -13  22  13    6.50    6.00
 -13  22  13    9.90    5.90
  13 -22 -13   -3.20    3.50
  13 -22 -13   -3.20    4.20
  13 -22 -13   -0.40    4.30
 -13  23  13   12.30   10.60
 -13  23  13    1.30    4.90
 -13  23  13    9.40    6.40
  13 -23 -13   -1.30    3.70
  13 -23 -13   -6.60    4.50
  13 -23 -13   -5.70    4.30
 -14 -22  14   16.70    3.90
 -14 -22  14   10.20    6.20
 -14 -22  14    8.40   13.50
  14  22 -14   32.00   14.20
  14  22 -14   25.30    9.40
  14  22 -14   41.90   13.90
 -14 -21  14    3.40    5.50
 -14 -21  14    4.60    5.60
 -14 -21  14    3.70    2.80
 -14 -21  14    4.60    6.40
  14  21 -14   16.40   12.10
  14  21 -14    4.20    7.30
  14  21 -14    9.70    3.10
  14  21 -14    4.30    8.00
 -14 -20  14    4.70    5.50
 -14 -20  14    0.60    5.80
 -14 -20  14    1.20    3.10
 -14 -20  14   -3.40    3.30
 -14 -20  14    1.40    2.70
  14  20 -14    3.90   11.10
  14  20 -14    4.30    2.70
  14  20 -14   -1.90    6.80
  14  20 -14    9.20    7.80
 -14 -19  14   12.80    3.60
 -14 -19  14   14.50    5.30
 -14 -19  14   14.20    3.40
 -14 -19  14    8.00    2.90
 -14 -19  14    7.40    6.40
 -14 -19  14   18.20    3.30
  14  19 -14   17.50    8.00
  14  19 -14   18.50    7.40
  14  19 -14   33.40   11.80
  14  19 -14   22.10    7.70
  14  19 -14   12.40    3.10
 -14 -18  14   10.30    3.00
 -14 -18  14   11.10    2.70
 -14 -18  14   12.90    3.10
 -14 -18  14   13.40    3.30
 -14 -18  14   11.00    6.10
 -14 -18  14   12.30    5.20
  14  18 -14   16.30    9.60
  14  18 -14   13.20    6.60
  14  18 -14    6.60    7.10
  14  18 -14    3.10    2.70
  14  18 -14    8.90    7.30
 -14 -17  14   -0.70    2.40
 -14 -17  14    1.60    2.60
 -14 -17  14    0.00    2.40
 -14 -17  14   -0.80    2.80
 -14 -17  14    3.10    5.50
 -14 -17  14    3.20    6.30
  14  17 -14   -2.70    2.10
  14  17 -14    0.10    6.60
  14  17 -14   -0.30    6.50
  14  17 -14    4.20    8.90
  14  17 -14   -4.30    6.20
  14  17 -14   -1.10    2.40
 -14 -16  14    1.80    2.40
 -14 -16  14    0.30    2.70
 -14 -16  14    0.10    2.30
 -14 -16  14    7.30    5.60
 -14 -16  14    0.70    4.20
 -14 -16  14    1.90    2.30
  14  16 -14   -1.00   11.30
  14  16 -14   -0.60    5.40
  14  16 -14    2.00    2.20
  14  16 -14   -0.60    2.30
  14  16 -14    5.90    7.00
  14  16 -14    2.90    6.30
 -14 -15  14   28.90    3.70
 -14 -15  14   29.30    5.30
 -14 -15  14   22.20    6.60
 -14 -15  14   31.40    3.40
 -14 -15  14   27.70    3.60
 -14 -15  14   30.50    3.30
 -14 -15  14   32.60    3.80
  14  15 -14   27.80    3.60
  14  15 -14   33.70    9.30
  14  15 -14   22.10    3.30
  14  15 -14   32.30    7.10
  14  15 -14   41.30    9.10
  14  15 -14   29.20    7.00
 -14 -14  14   -1.20    1.90
 -14 -14  14    1.50    2.20
 -14 -14  14    0.90    5.30
 -14 -14  14    4.70    3.80
 -14 -14  14   -1.30    2.40
  14  14 -14   -0.70    5.80
  14  14 -14   -0.40    7.00
  14  14 -14    0.20    5.90
  14  14 -14   -1.80    2.00
  14  14 -14    1.10    2.30
  14  14 -14   -0.30    5.00
 -14 -13  14    0.30    2.10
 -14 -13  14    0.90    1.80
 -14 -13  14   -1.00    5.00
 -14 -13  14    2.90    2.40
 -14 -13  14    5.10    3.60
  14  13 -14    6.80    5.80
  14  13 -14    4.50    2.20
  14  13 -14    6.70    7.20
  14  13 -14   -0.70    5.60
  14  13 -14    3.60    2.40
  14  13 -14    5.40    5.10
 -14 -12  14   13.60    2.50
 -14 -12  14    8.90    5.10
 -14 -12  14    7.50    2.00
 -14 -12  14   14.10    4.10
 -14 -12  14    8.70    2.60
  14  12 -14   14.00    2.80
  14  12 -14   10.60    2.40
  14  12 -14    7.80    6.80
  14  12 -14   18.40    5.80
  14  12 -14    8.20    5.80
 -14 -11  14   72.69    6.00
 -14 -11  14   80.49    5.90
 -14 -11  14   63.99    5.00
 -14 -11  14   78.79    7.70
 -14 -11  14   64.89    9.30
  14  11 -14   64.69    5.70
  14  11 -14   80.79    6.10
  14  11 -14   74.39   10.60
  14  11 -14   82.79   12.30
  14  11 -14   74.49    9.80
 -14 -10  14   15.70    2.60
 -14 -10  14   19.60    4.90
 -14 -10  14   15.70    6.40
 -14 -10  14   12.40    5.20
 -14 -10  14   11.60    1.70
 -14 -10  14   14.90    2.60
  14  10 -14   17.60    5.60
  14  10 -14   14.10    5.90
  14  10 -14   16.70    7.00
  14  10 -14   14.10    2.80
  14  10 -14   11.80    2.40
 -14  -9  14    6.90    6.20
 -14  -9  14    2.30    2.20
 -14  -9  14    3.00    3.40
 -14  -9  14    4.60    2.30
 -14  -9  14    3.90    4.60
  14   9 -14    0.10    4.90
  14   9 -14    1.00    2.30
  14   9 -14    1.60    4.70
  14   9 -14    2.50    5.80
 -14  -8  14  219.98   17.10
 -14  -8  14  229.18   13.80
 -14  -8  14  204.08   15.40
 -14  -8  14  212.58   12.90
 -14  -8  14  195.88   13.80
  14   8 -14  218.38   16.90
  14   8 -14  212.18   13.00
  14   8 -14  204.68   16.00
  14   8 -14  215.58   12.40
  14   8 -14  221.98   15.90
  14   8 -14  199.78   12.80
 -14  -7  14   18.50    5.10
 -14  -7  14   16.70    6.50
 -14  -7  14   11.80    2.60
 -14  -7  14   13.00    3.40
 -14  -7  14   14.90    2.50
  14   7 -14   15.00    2.70
  14   7 -14   11.30    2.30
  14   7 -14    9.50    5.30
  14   7 -14   12.40    5.20
  14   7 -14   14.20    2.00
  14   7 -14   16.40    5.20
 -14  -6  14   23.40    2.90
 -14  -6  14   25.00    3.60
 -14  -6  14   21.00    5.20
 -14  -6  14   26.40    7.20
 -14  -6  14   28.20    3.10
  14   6 -14   24.60    2.50
  14   6 -14   20.70    5.30
  14   6 -14   27.10    3.20
  14   6 -14   28.80    3.00
  14   6 -14   29.80    6.00
  14   6 -14   16.20    6.00
 -14  -5  14  129.39   12.50
 -14  -5  14  129.59    9.20
 -14  -5  14  129.29   11.20
 -14  -5  14  134.09    8.70
 -14  -5  14  124.89    8.80
  14   5 -14  139.09    9.00
  14   5 -14  146.59   11.70
  14   5 -14  145.89   12.00
  14   5 -14  135.09    8.70
  14   5 -14  129.39    8.30
  14   5 -14  122.39   12.20
 -14  -4  14   59.69    9.00
 -14  -4  14   58.79    9.10
 -14  -4  14   50.79    5.20
 -14  -4  14   59.69    4.90
 -14  -4  14   58.59    5.20
 -14  -4  14   51.99    5.20
  14   4 -14   53.19    9.00
  14   4 -14   54.69    8.30
  14   4 -14   53.89    7.90
  14   4 -14   50.59    4.40
  14   4 -14   51.89    4.70
  14   4 -14   56.09    5.30
 -14  -3  14   50.39    7.90
 -14  -3  14   48.80    4.90
 -14  -3  14   41.70    4.20
 -14  -3  14   49.20    7.00
 -14  -3  14   38.60    4.80
 -14  -3  14   43.00    4.40
 -14  -3  14   44.20    3.80
  14   3 -14   53.19    4.40
  14   3 -14   50.29    7.00
  14   3 -14   46.60    4.40
  14   3 -14   38.00    6.20
  14   3 -14   42.60    4.00
  14   3 -14   47.90    7.00
 -14  -2  14    9.40    4.30
 -14  -2  14    9.40    2.00
 -14  -2  14    9.90    1.80
 -14  -2  14   10.10    2.60
 -14  -2  14    3.70    2.20
 -14  -2  14   11.40    5.80
  14   2 -14    3.10    3.90
  14   2 -14    6.70    2.10
  14   2 -14    8.20    4.60
  14   2 -14    8.80    1.60
  14   2 -14    8.40    2.60
  14   2 -14    7.00    5.00
 -14  -1  14  167.68   10.60
 -14  -1  14  175.18   14.30
 -14  -1  14  154.28   10.40
 -14  -1  14  156.68   10.60
 -14  -1  14  174.18   11.00
 -14  -1  14  187.98   13.10
  14   1 -14  175.18   13.30
  14   1 -14  163.98   10.30
  14   1 -14  195.98   13.40
  14   1 -14  184.18   13.80
  14   1 -14  174.38   11.10
  14   1 -14  177.78   10.70
 -14   0  14    3.80    3.00
 -14   0  14   12.90    4.80
 -14   0  14    6.60    5.90
 -14   0  14    3.50    1.80
 -14   0  14    2.60    2.00
  14   0 -14    0.70    1.50
  14   0 -14    2.90    4.00
  14   0 -14    3.70    4.30
  14   0 -14    2.80    2.10
  14   0 -14    1.20    2.70
  14   0 -14    1.70    1.70
  14   0 -14    2.20    4.90
 -14   1  14  170.58   10.80
 -14   1  14  175.78   14.80
 -14   1  14  166.68   11.00
 -14   1  14  187.08   13.60
 -14   1  14  185.68   14.70
  14  -1 -14  186.08   11.10
  14  -1 -14  161.68   11.30
  14  -1 -14  173.68   10.60
  14  -1 -14  179.28   13.50
 -14   2  14    3.10    5.30
 -14   2  14   11.90    5.00
 -14   2  14    6.60    1.90
 -14   2  14    8.50    2.30
 -14   2  14    8.90    2.40
 -14   2  14   11.40    6.00
 -14   2  14    5.30    3.00
  14  -2 -14    7.40    2.40
  14  -2 -14    7.00    1.50
  14  -2 -14   10.40    2.00
  14  -2 -14    7.90    4.40
  14  -2 -14    9.10    1.80
  14  -2 -14    6.60    1.90
 -14   3  14   44.20    4.10
 -14   3  14   52.49    6.60
 -14   3  14   44.10    7.30
 -14   3  14   44.90    4.60
 -14   3  14   44.00    6.30
 -14   3  14   41.50    4.40
 -14   3  14   46.90    4.50
 -14   3  14   62.29    9.00
  14  -3 -14   43.20    4.80
  14  -3 -14   39.60    4.00
  14  -3 -14   44.90    4.30
  14  -3 -14   39.20    4.00
  14  -3 -14   50.19    6.70
  14  -3 -14   36.00    4.90
  14  -3 -14   36.00    3.60
 -14   4  14   74.39    9.00
 -14   4  14   76.39   11.00
 -14   4  14   49.70    5.20
 -14   4  14   43.40    4.80
 -14   4  14   63.59    9.70
 -14   4  14   48.10    7.30
 -14   4  14   52.89    4.70
 -14   4  14   64.29    6.00
  14  -4 -14   40.90    4.20
  14  -4 -14   57.39    4.90
  14  -4 -14   51.29    4.60
  14  -4 -14   57.29    5.40
  14  -4 -14   52.99    7.00
  14  -4 -14   59.09    5.90
 -14   5  14  121.89    8.80
 -14   5  14  149.79   11.60
 -14   5  14  127.59    9.10
 -14   5  14  119.89    8.40
 -14   5  14  150.48   13.80
 -14   5  14  145.69   13.00
 -14   5  14  116.09   11.10
 -14   5  14  117.69    8.40
  14  -5 -14  112.09    9.00
  14  -5 -14  125.19    8.30
  14  -5 -14  115.49    8.40
  14  -5 -14  134.79    9.00
  14  -5 -14  131.39    9.00
  14  -5 -14  133.39   11.70
 -14   6  14   21.40    3.30
 -14   6  14   19.60    3.40
 -14   6  14   35.20    7.40
 -14   6  14   20.20    2.90
 -14   6  14   21.80    3.10
 -14   6  14   18.30    4.80
 -14   6  14   24.30    5.60
 -14   6  14   29.30    8.20
  14  -6 -14   22.60    2.80
  14  -6 -14   26.40    5.60
  14  -6 -14   19.20    2.90
  14  -6 -14   18.60    3.10
  14  -6 -14   26.50    3.60
  14  -6 -14   19.80    3.50
  14  -6 -14   23.50    2.80
 -14   7  14   11.40    3.20
 -14   7  14    6.80    3.00
 -14   7  14   12.00    4.70
 -14   7  14   18.80    7.70
 -14   7  14   12.90    2.80
 -14   7  14   11.70    6.70
  14  -7 -14   10.70    2.90
  14  -7 -14   12.10    2.80
  14  -7 -14   17.40    5.30
  14  -7 -14   12.60    3.30
  14  -7 -14   10.10    2.50
  14  -7 -14   11.80    2.50
  14  -7 -14   11.00    2.80
 -14   8  14  201.18   13.10
 -14   8  14  201.18   14.00
 -14   8  14  204.98   13.20
 -14   8  14  216.28   15.10
 -14   8  14  228.08   17.10
 -14   8  14  183.18   15.20
 -14   8  14  235.58   18.10
 -14   8  14  175.58   12.50
  14  -8 -14  202.28   15.30
  14  -8 -14  195.58   12.60
  14  -8 -14  209.38   12.80
  14  -8 -14  206.78   13.30
  14  -8 -14  224.28   13.20
  14  -8 -14  196.58   13.00
  14  -8 -14  181.78   12.50
 -14   9  14    9.80    6.60
 -14   9  14    6.50    5.00
 -14   9  14    1.70    4.80
 -14   9  14    0.80    7.50
 -14   9  14    3.20    2.80
 -14   9  14   -4.30    2.70
 -14   9  14    3.70    3.00
  14  -9 -14    7.00    2.50
  14  -9 -14   -0.70    2.50
  14  -9 -14    1.40    2.20
  14  -9 -14    2.50    4.80
  14  -9 -14    6.90    2.90
  14  -9 -14    3.00    2.90
 -14  10  14   15.00    7.50
 -14  10  14   17.20    5.20
 -14  10  14   16.20    3.60
 -14  10  14   11.70    3.20
 -14  10  14   12.10    8.10
  14 -10 -14    8.30    3.00
  14 -10 -14    6.90    2.50
  14 -10 -14   14.10    3.30
  14 -10 -14    7.90    5.00
  14 -10 -14    9.00    2.80
  14 -10 -14   13.90    3.30
 -14  11  14   71.99    7.10
 -14  11  14   76.79   12.00
 -14  11  14   86.19    9.60
 -14  11  14   76.19    7.40
 -14  11  14   59.09    9.60
 -14  11  14   74.29   10.50
  14 -11 -14   73.19    7.00
  14 -11 -14   65.09    8.80
  14 -11 -14   58.09    5.80
  14 -11 -14   65.59    6.10
  14 -11 -14   73.49    6.70
  14 -11 -14   71.99    7.00
  14 -11 -14   67.89    6.50
 -14  12  14   10.60    3.70
 -14  12  14   18.20    5.50
 -14  12  14   11.70    7.90
 -14  12  14   12.90    8.40
 -14  12  14    7.50    4.70
 -14  12  14    9.90    3.20
  14 -12 -14   10.50    3.30
  14 -12 -14   15.60    3.70
  14 -12 -14   13.20    2.80
  14 -12 -14   10.90    3.40
  14 -12 -14   13.90    3.20
  14 -12 -14    9.30    2.10
  14 -12 -14    9.40    4.70
 -14  13  14   -3.50    3.10
 -14  13  14    3.00    4.90
 -14  13  14    3.10    7.80
 -14  13  14   -0.20    2.80
 -14  13  14   -9.00    7.50
 -14  13  14    1.10    4.40
  14 -13 -14   -2.30    3.10
  14 -13 -14    0.30    1.90
  14 -13 -14    1.90    4.20
  14 -13 -14    3.90    3.10
  14 -13 -14    0.50    2.80
  14 -13 -14   -0.60    3.00
  14 -13 -14    2.80    3.00
  14 -13 -14    3.50    1.90
 -14  14  14   -8.20    7.20
 -14  14  14   -1.60    7.90
 -14  14  14   -0.90    3.50
 -14  14  14    9.30    3.40
 -14  14  14   -2.70    4.50
 -14  14  14    6.00    4.90
  14 -14 -14    0.70    2.60
  14 -14 -14    1.30    3.20
  14 -14 -14   -1.10    1.90
  14 -14 -14    0.60    3.30
  14 -14 -14    3.80    4.30
  14 -14 -14   -0.80    3.20
  14 -14 -14   -1.60    3.00
 -14  15  14   21.90    6.10
 -14  15  14   30.70    4.70
 -14  15  14   21.40    4.30
 -14  15  14   20.30    9.10
 -14  15  14   29.70    6.30
 -14  15  14   26.80    9.90
  14 -15 -14   29.10    4.90
  14 -15 -14   25.70    4.30
  14 -15 -14   27.40    6.00
  14 -15 -14   35.00    5.70
  14 -15 -14   25.50    4.50
  14 -15 -14   21.00    3.30
  14 -15 -14   19.90    3.80
 -14  16  14    3.20    5.20
 -14  16  14    3.20    3.60
 -14  16  14    1.70    3.20
 -14  16  14   -6.30    4.90
 -14  16  14   -9.20    8.10
 -14  16  14   -3.00    8.90
  14 -16 -14    5.70    3.50
  14 -16 -14    3.30    3.50
  14 -16 -14    8.90    3.40
  14 -16 -14   -1.50    3.30
  14 -16 -14   -2.10    3.40
  14 -16 -14    0.60    4.20
  14 -16 -14    0.80    2.50
 -14  17  14    2.20    5.10
 -14  17  14    3.60    4.30
 -14  17  14    4.50    8.60
 -14  17  14   -0.40    3.40
 -14  17  14   -9.20    8.90
  14 -17 -14   -2.20    3.70
  14 -17 -14   -3.60    3.50
  14 -17 -14    3.80    3.20
  14 -17 -14   -3.10    2.60
  14 -17 -14   -2.50    3.40
  14 -17 -14   -1.20    3.60
 -14  18  14    8.00    3.70
 -14  18  14    5.80    8.90
 -14  18  14    5.00    4.10
 -14  18  14   17.50    6.90
  14 -18 -14    9.40    3.90
  14 -18 -14   12.80    4.30
  14 -18 -14   13.60    3.60
  14 -18 -14    4.60    3.60
  14 -18 -14    6.90    3.90
 -14  19  14   10.30    4.20
 -14  19  14   10.90    9.60
 -14  19  14   11.80    5.90
 -14  19  14   -1.30    9.50
  14 -19 -14    5.70    3.30
  14 -19 -14    9.60    4.30
  14 -19 -14    4.00    4.00
  14 -19 -14   14.30    3.80
  14 -19 -14   15.50    3.90
  14 -19 -14   13.80    4.60
 -14  20  14    3.60   10.20
 -14  20  14   11.70    9.60
 -14  20  14    4.00    5.60
 -14  20  14    1.70    4.20
  14 -20 -14   -3.70    3.00
  14 -20 -14   -0.50    4.20
  14 -20 -14    3.60    3.30
  14 -20 -14    6.30    4.40
 -14  21  14    5.60    6.10
 -14  21  14   14.90   10.10
 -14  21  14    0.70    4.00
 -14  21  14   -2.60    9.60
  14 -21 -14    9.90    3.60
  14 -21 -14    0.70    3.30
  14 -21 -14   -0.30    4.20
  14 -21 -14    2.80    4.30
 -14  22  14   19.30    6.90
 -14  22  14   21.90   15.20
 -14  22  14   21.90    6.90
 -14  22  14    9.90   10.80
  14 -22 -14   13.00    4.80
  14 -22 -14   17.20    5.20
 -15 -21  15    2.00    5.80
 -15 -21  15   -1.60    9.10
  15  21 -15    6.90    8.80
  15  21 -15    4.10    3.50
  15  21 -15    2.80    7.40
  15  21 -15   14.50   12.60
 -15 -20  15   12.80    6.10
 -15 -20  15   12.80    3.20
 -15 -20  15    5.80    6.70
 -15 -20  15   14.80    3.80
  15  20 -15   14.30    8.30
  15  20 -15   22.50   12.80
  15  20 -15   15.60    8.00
  15  20 -15   14.10    3.20
 -15 -19  15   23.80    7.30
 -15 -19  15   29.40    3.90
 -15 -19  15   31.70    6.60
 -15 -19  15   32.20    4.00
  15  19 -15   37.20   12.30
  15  19 -15   23.20    9.40
  15  19 -15   36.20    9.20
  15  19 -15   24.70    3.90
  15  19 -15   30.90    8.70
 -15 -18  15   12.90    5.30
 -15 -18  15    8.30    3.00
 -15 -18  15    8.00    2.90
 -15 -18  15   10.50    2.70
 -15 -18  15    4.90    3.20
 -15 -18  15   14.50    7.00
  15  18 -15   15.00   10.60
  15  18 -15    7.40    2.90
  15  18 -15   14.80    7.30
  15  18 -15   13.40    7.60
  15  18 -15   19.60    8.70
 -15 -17  15   40.60    4.20
 -15 -17  15   35.50    6.80
 -15 -17  15   55.19    5.60
 -15 -17  15   46.90    4.40
 -15 -17  15   45.90    8.50
  15  17 -15   55.89    9.50
  15  17 -15   43.50    9.50
  15  17 -15   46.30    8.80
  15  17 -15   38.50    4.50
  15  17 -15   60.79   12.00
 -15 -16  15    3.90    2.50
 -15 -16  15    8.90    6.10
 -15 -16  15    7.80    4.60
 -15 -16  15    5.90    2.80
 -15 -16  15    6.00    2.50
  15  16 -15   -0.10    6.80
  15  16 -15    5.80    7.40
  15  16 -15    8.70    8.80
  15  16 -15    3.30    2.70
  15  16 -15   10.00    6.40
  15  16 -15    5.60    2.50
 -15 -15  15    4.70    2.20
 -15 -15  15    6.70    5.50
 -15 -15  15   -0.70    2.30
 -15 -15  15    3.80    2.60
 -15 -15  15   -0.40    4.20
  15  15 -15    0.70    2.20
  15  15 -15   -1.70    6.20
  15  15 -15    2.40    2.60
  15  15 -15   12.10    7.90
  15  15 -15    0.40    8.50
 -15 -14  15    1.20    1.90
 -15 -14  15   -3.80    3.00
 -15 -14  15    3.60    5.20
 -15 -14  15    0.40    2.20
 -15 -14  15   -0.60    3.90
  15  14 -15   -2.70    7.50
  15  14 -15   -2.20    2.60
  15  14 -15   -0.10    2.10
  15  14 -15   -0.60    5.40
  15  14 -15    1.40    6.50
 -15 -13  15   19.60    3.10
 -15 -13  15   24.10    5.00
 -15 -13  15   24.50    6.10
 -15 -13  15   17.60    2.30
 -15 -13  15   19.10    2.90
  15  13 -15   19.10    3.20
  15  13 -15   23.60    6.50
  15  13 -15   21.20    3.00
  15  13 -15   23.20    7.20
  15  13 -15   20.10    8.10
 -15 -12  15   20.10    7.60
 -15 -12  15   14.70    2.90
 -15 -12  15   15.00    5.70
 -15 -12  15   19.00    2.80
 -15 -12  15   18.50    4.40
  15  12 -15    9.20    7.80
  15  12 -15   19.30    6.80
  15  12 -15   17.70    6.10
  15  12 -15   15.20    3.00
  15  12 -15   19.20    2.90
 -15 -11  15   29.90    3.30
 -15 -11  15   25.80    6.20
 -15 -11  15   26.50    4.60
 -15 -11  15   25.70    7.60
 -15 -11  15   36.60    3.50
  15  11 -15   25.40    6.20
  15  11 -15   22.40    3.30
  15  11 -15   25.20    3.20
  15  11 -15   25.20    6.80
  15  11 -15   21.00    7.50
 -15 -10  15    5.50    2.30
 -15 -10  15    1.90    2.20
 -15 -10  15    1.80    4.70
 -15 -10  15   -2.00    3.10
 -15 -10  15    6.10    6.50
  15  10 -15   -0.40    5.80
  15  10 -15    4.70    2.40
  15  10 -15    3.30    2.10
  15  10 -15    1.10    5.30
  15  10 -15   -0.10    4.80
 -15  -9  15   72.59   10.80
 -15  -9  15   72.09    5.70
 -15  -9  15   59.49    7.30
 -15  -9  15   67.69    9.00
 -15  -9  15   54.39    5.50
  15   9 -15   71.09    5.80
  15   9 -15   67.99   11.40
  15   9 -15   60.39    9.30
  15   9 -15   65.29   10.20
 -15  -8  15   17.50    3.60
 -15  -8  15   17.10    6.70
 -15  -8  15   13.40    2.70
 -15  -8  15   14.40    5.10
  15   8 -15   12.60    2.40
  15   8 -15   12.30    6.30
  15   8 -15   17.60    5.70
  15   8 -15   14.10    2.00
  15   8 -15   10.80    5.40
  15   8 -15   14.80    2.80
 -15  -7  15    0.90    2.20
 -15  -7  15    3.30    4.50
 -15  -7  15   -1.20    2.90
 -15  -7  15   -1.10    2.20
 -15  -7  15   -3.80    5.80
  15   7 -15    3.50    5.50
  15   7 -15    0.30    1.60
  15   7 -15    3.90    2.40
  15   7 -15   -0.90    1.90
  15   7 -15    1.50    4.60
  15   7 -15   -2.30    4.50
 -15  -6  15   13.60    6.90
 -15  -6  15   21.70    3.00
 -15  -6  15   12.40    3.30
 -15  -6  15   20.20    2.90
 -15  -6  15   18.70    5.30
  15   6 -15   17.70    2.90
  15   6 -15   20.10    6.50
  15   6 -15   18.60    2.70
  15   6 -15   16.90    2.30
  15   6 -15   19.70    5.60
  15   6 -15   20.70    5.70
 -15  -5  15    4.70    2.80
 -15  -5  15    5.70    2.50
 -15  -5  15    6.60    4.40
 -15  -5  15    4.60    2.20
 -15  -5  15    3.60    5.80
  15   5 -15    3.10    1.90
  15   5 -15   -2.30    4.30
  15   5 -15    5.70    2.70
  15   5 -15    8.10    5.10
  15   5 -15    4.90    2.10
  15   5 -15    4.40    5.30
 -15  -4  15   11.60    2.50
 -15  -4  15   13.00    2.60
 -15  -4  15   11.50    2.40
 -15  -4  15    9.20    2.70
 -15  -4  15   11.70    6.20
 -15  -4  15   16.20    5.00
  15   4 -15   11.40    2.20
  15   4 -15    3.70    5.10
  15   4 -15   14.30    2.90
  15   4 -15   16.40    2.50
  15   4 -15    8.00    4.80
  15   4 -15    9.80    5.80
 -15  -3  15    4.90    2.00
 -15  -3  15    6.70    6.10
 -15  -3  15    1.80    2.50
 -15  -3  15   -0.10    2.20
 -15  -3  15    2.70    4.30
 -15  -3  15    0.50    1.80
  15   3 -15   -0.80    4.50
  15   3 -15    0.70    1.80
  15   3 -15    4.20    2.50
  15   3 -15    1.50    1.30
  15   3 -15    1.10    1.80
  15   3 -15    4.20    4.90
  15   3 -15    3.50    4.50
 -15  -2  15    6.20    2.00
 -15  -2  15    9.60    4.60
 -15  -2  15   10.60    2.60
 -15  -2  15   14.80    6.60
 -15  -2  15   13.30    2.30
 -15  -2  15   10.10    2.40
  15   2 -15    6.90    4.80
  15   2 -15    5.80    2.10
  15   2 -15    8.60    2.30
  15   2 -15   10.10    2.80
  15   2 -15   12.50    4.90
  15   2 -15    5.90    4.90
 -15  -1  15  133.29   11.50
 -15  -1  15  133.49   12.80
 -15  -1  15  128.99    8.90
 -15  -1  15  123.69    8.40
  15   1 -15  135.59   11.40
  15   1 -15  136.49    8.70
  15   1 -15  123.99    8.10
  15   1 -15  131.59   12.20
  15   1 -15  146.19    9.20
  15   1 -15  124.59   11.60
 -15   0  15   -0.60    1.80
 -15   0  15   -3.50    2.30
 -15   0  15    5.50    6.00
 -15   0  15    0.40    7.10
 -15   0  15    2.20    2.20
  15   0 -15   -2.10    2.00
  15   0 -15    0.50    1.50
  15   0 -15   -2.50    4.00
  15   0 -15   -1.30    2.50
  15   0 -15   -0.10    1.80
  15   0 -15    2.20    4.40
 -15   1  15  111.59    7.90
 -15   1  15  120.69   12.60
 -15   1  15  123.89    8.50
 -15   1  15  141.69    8.70
  15  -1 -15  113.79    8.10
  15  -1 -15  121.39    8.60
  15  -1 -15  115.39   11.20
  15  -1 -15  127.09    8.00
  15  -1 -15  117.09    7.60
  15  -1 -15  108.89    7.10
 -15   2  15    9.80    2.40
 -15   2  15    7.80    2.20
 -15   2  15    9.20    2.60
 -15   2  15    5.90    4.20
 -15   2  15   16.00    7.50
 -15   2  15    8.20    5.80
  15  -2 -15    2.90    4.80
  15  -2 -15    5.70    2.90
  15  -2 -15    7.00    1.40
  15  -2 -15    7.10    2.20
  15  -2 -15    5.30    1.80
  15  -2 -15   13.00    3.30
 -15   3  15    5.70    5.70
 -15   3  15   -0.60    1.70
 -15   3  15    2.00    3.80
 -15   3  15   -1.70    2.60
 -15   3  15    0.60    3.70
 -15   3  15   -2.30    2.10
 -15   3  15   10.50    6.70
  15  -3 -15    1.60    1.70
  15  -3 -15    1.40    2.30
  15  -3 -15    3.20    2.00
  15  -3 -15    1.30    1.40
  15  -3 -15    0.90    2.50
  15  -3 -15    1.00    4.40
 -15   4  15    7.80    2.40
 -15   4  15    8.10    2.90
 -15   4  15   11.40    6.30
 -15   4  15   10.30    2.30
 -15   4  15   11.20    6.80
 -15   4  15   14.70    8.90
 -15   4  15   15.70    4.90
 -15   4  15    8.30    2.50
  15  -4 -15    7.80    5.00
  15  -4 -15   13.10    2.30
  15  -4 -15   12.80    3.00
  15  -4 -15   12.10    3.10
  15  -4 -15    9.00    1.90
  15  -4 -15   10.50    2.20
  15  -4 -15    8.90    2.90
 -15   5  15    4.60    2.40
 -15   5  15    7.10    5.20
 -15   5  15    0.40    2.60
 -15   5  15    7.10    2.50
 -15   5  15   -1.20    6.60
 -15   5  15    4.70    2.20
 -15   5  15    7.60    6.10
 -15   5  15    5.00    4.20
  15  -5 -15    2.00    1.90
  15  -5 -15    3.50    2.00
  15  -5 -15    4.10    2.70
  15  -5 -15    4.60    2.60
  15  -5 -15    3.70    2.20
  15  -5 -15    4.60    4.80
 -15   6  15   30.60    8.30
 -15   6  15   20.30    3.20
 -15   6  15   15.90    5.00
 -15   6  15   16.80    2.90
 -15   6  15   11.40    3.20
 -15   6  15   30.10    7.50
 -15   6  15   11.30    2.80
 -15   6  15   21.00    5.70
  15  -6 -15   17.70    2.90
  15  -6 -15   14.10    4.20
  15  -6 -15   16.10    5.70
  15  -6 -15   12.70    2.70
  15  -6 -15   20.10    3.50
  15  -6 -15   17.70    3.30
  15  -6 -15   19.20    2.90
 -15   7  15    0.10    4.10
 -15   7  15    1.30    2.80
 -15   7  15    2.10    3.90
 -15   7  15   -0.40    2.40
 -15   7  15    2.80    2.90
 -15   7  15    6.80    5.10
 -15   7  15    2.00    6.30
 -15   7  15    6.20    7.80
  15  -7 -15    5.60    5.00
  15  -7 -15    1.40    2.00
  15  -7 -15    2.40    2.80
  15  -7 -15    1.10    2.10
  15  -7 -15    0.80    1.90
  15  -7 -15    2.80    2.50
  15  -7 -15   -2.20    2.60
 -15   8  15    9.10    2.80
 -15   8  15    9.60    4.70
 -15   8  15   13.90    8.40
 -15   8  15   22.90    5.70
 -15   8  15   16.10    3.50
 -15   8  15   17.60    3.40
 -15   8  15   11.30    7.00
  15  -8 -15   17.50    5.80
  15  -8 -15   10.30    2.50
  15  -8 -15    9.70    3.20
  15  -8 -15   17.40    3.50
  15  -8 -15   16.30    3.10
  15  -8 -15   12.60    2.70
 -15   9  15   61.99    9.70
 -15   9  15   60.69    6.60
 -15   9  15   56.79    8.30
 -15   9  15   60.69    5.80
 -15   9  15   51.29   10.30
 -15   9  15   78.39    9.20
 -15   9  15   49.30    5.70
  15  -9 -15   54.29    5.80
  15  -9 -15   56.59    5.50
  15  -9 -15   60.09    5.70
  15  -9 -15   51.79    5.40
  15  -9 -15   60.59    6.50
  15  -9 -15   63.29    9.70
 -15  10  15    6.50    5.20
 -15  10  15   -1.50    3.20
 -15  10  15    8.50    7.60
 -15  10  15    2.20    4.30
 -15  10  15    1.60    8.20
 -15  10  15    1.50    3.20
  15 -10 -15   -0.60    2.80
  15 -10 -15   -1.50    2.80
  15 -10 -15    4.00    2.80
  15 -10 -15    1.80    2.80
  15 -10 -15    9.40    5.20
  15 -10 -15    2.90    2.90
 -15  11  15   18.40    5.70
 -15  11  15   30.10    4.20
 -15  11  15   33.30    6.20
 -15  11  15   23.10    4.10
 -15  11  15   15.10    8.60
 -15  11  15   20.80    8.40
  15 -11 -15   25.00    4.10
  15 -11 -15   20.30    3.80
  15 -11 -15   25.50    3.70
  15 -11 -15   28.70    6.10
  15 -11 -15   21.70    4.00
  15 -11 -15   22.80    3.50
 -15  12  15   15.70    4.00
 -15  12  15   19.90    5.50
 -15  12  15   17.80    9.10
 -15  12  15    2.70    7.90
 -15  12  15   13.00    5.40
 -15  12  15   17.20    3.90
  15 -12 -15   13.00    3.70
  15 -12 -15   13.60    3.20
  15 -12 -15   17.70    3.60
  15 -12 -15   13.30    3.80
  15 -12 -15   15.60    5.30
 -15  13  15   18.80    5.70
 -15  13  15   20.40    8.80
 -15  13  15   22.00    9.80
 -15  13  15   19.50    5.70
 -15  13  15   12.70    3.80
 -15  13  15   25.40    6.10
  15 -13 -15   21.10    4.20
  15 -13 -15   18.70    2.60
  15 -13 -15   16.90    3.70
  15 -13 -15   25.90    4.30
  15 -13 -15   23.70    4.00
  15 -13 -15   18.10    5.50
  15 -13 -15   17.70    3.20
 -15  14  15   -4.10    8.50
 -15  14  15    2.30    4.90
 -15  14  15   -2.90    4.70
 -15  14  15   -5.40    8.20
 -15  14  15    8.50    5.30
 -15  14  15   -2.50    3.30
  15 -14 -15    3.50    3.20
  15 -14 -15   -1.00    3.10
  15 -14 -15    0.60    3.00
  15 -14 -15   -2.40    3.60
  15 -14 -15    2.40    3.70
  15 -14 -15   -4.00    2.00
  15 -14 -15    0.30    4.70
 -15  15  15   -2.70    4.90
 -15  15  15    2.10    8.60
 -15  15  15    6.80    5.00
 -15  15  15    3.40    9.20
 -15  15  15   -2.60    3.50
 -15  15  15    6.20    5.30
  15 -15 -15    4.30    3.30
  15 -15 -15    0.30    3.40
  15 -15 -15    6.00    2.90
  15 -15 -15    0.70    3.60
  15 -15 -15    1.20    3.50
  15 -15 -15   -0.30    2.20
  15 -15 -15    4.30    4.70
 -15  16  15    3.90    5.10
 -15  16  15    6.60    4.10
 -15  16  15    6.50    4.80
 -15  16  15   -7.70    8.80
 -15  16  15   -2.00    9.00
 -15  16  15   -4.30    5.10
  15 -16 -15    3.80    2.50
  15 -16 -15    3.00    4.30
  15 -16 -15    5.70    3.70
  15 -16 -15    0.50    3.50
  15 -16 -15   13.30    4.00
  15 -16 -15    2.70    3.50
  15 -16 -15   12.90    3.40
 -15  17  15   16.40    6.60
 -15  17  15   45.30    7.70
 -15  17  15   26.30    4.90
 -15  17  15   47.00   12.10
  15 -17 -15   30.20    3.90
  15 -17 -15   23.40    5.00
  15 -17 -15   44.10    5.60
  15 -17 -15   43.70    5.60
  15 -17 -15   35.90    5.10
  15 -17 -15   26.70    4.80
 -15  18  15   20.00   10.20
 -15  18  15   19.20    6.00
 -15  18  15   20.20    5.40
 -15  18  15   -4.40    9.40
  15 -18 -15    8.00    3.40
  15 -18 -15    3.60    4.00
  15 -18 -15    5.90    4.30
  15 -18 -15    5.80    4.80
  15 -18 -15    4.30    4.10
  15 -18 -15    6.80    3.50
 -15  19  15   24.30    5.30
 -15  19  15   27.80    6.90
 -15  19  15    9.00   10.50
 -15  19  15   34.20   11.40
  15 -19 -15   23.50    5.20
  15 -19 -15   29.80    5.20
  15 -19 -15   28.80    5.40
  15 -19 -15   24.80    4.20
 -15  20  15    6.40   10.50
 -15  20  15   12.60    4.60
 -15  20  15   20.20    6.60
 -15  20  15   16.50   10.30
  15 -20 -15   12.80    5.00
  15 -20 -15   12.50    3.70
  15 -20 -15    7.40    4.60
 -15  21  15   14.90    5.00
 -15  21  15   13.60   10.50
 -15  21  15   -6.80   10.20
 -15  21  15   11.10    6.20
  15 -21 -15    2.20    4.50
  15 -21 -15   -0.60    3.60
  15 -21 -15    1.00    4.70
 -16 -21  16   17.00    7.70
 -16 -21  16   19.30    3.80
 -16 -21  16   13.80    6.60
  16  21 -16   29.60   10.10
 -16 -20  16    7.50    5.90
 -16 -20  16   11.00    3.70
 -16 -20  16   17.80    7.80
  16  20 -16   13.30    8.50
  16  20 -16    6.60    7.40
  16  20 -16   14.90    3.70
  16  20 -16   30.00   13.10
 -16 -19  16    0.80    2.80
 -16 -19  16   -6.00    5.30
 -16 -19  16    0.20    6.10
  16  19 -16    1.80    6.50
  16  19 -16    0.90    2.80
  16  19 -16    1.30    7.80
  16  19 -16   -2.20   10.40
 -16 -18  16   17.50    5.90
 -16 -18  16   14.10    6.50
 -16 -18  16   21.20    3.50
  16  18 -16   12.30    3.30
  16  18 -16   19.70    9.00
  16  18 -16   20.10    7.70
  16  18 -16   20.50   11.30
 -16 -17  16   15.90    5.90
 -16 -17  16   26.80    7.40
 -16 -17  16   24.10    3.40
 -16 -17  16   23.90    3.60
  16  17 -16   25.80    8.50
  16  17 -16   34.70    8.10
  16  17 -16   49.90   12.40
  16  17 -16   22.10    3.70
 -16 -16  16   -2.20    2.30
 -16 -16  16   -0.20    2.60
 -16 -16  16   -2.50    5.30
  16  16 -16   -4.10    2.60
  16  16 -16    3.40    9.40
  16  16 -16    3.10    6.00
  16  16 -16   -1.80    1.80
  16  16 -16   -3.00    6.40
 -16 -15  16   -2.40    4.40
 -16 -15  16   -4.10    5.20
 -16 -15  16    0.90    2.30
 -16 -15  16   -2.90    2.50
 -16 -15  16   -1.30    2.30
  16  15 -16    1.00    5.70
  16  15 -16   -2.80    6.60
  16  15 -16    0.50    7.90
  16  15 -16   -2.00    2.70
  16  15 -16    0.30    2.30
 -16 -14  16   -1.10    5.70
 -16 -14  16    2.80    4.40
 -16 -14  16    0.20    6.30
 -16 -14  16    0.00    2.40
 -16 -14  16    3.20    2.60
  16  14 -16    0.80    8.30
  16  14 -16    2.70    2.40
  16  14 -16    8.20    6.90
  16  14 -16    3.10    2.70
  16  14 -16    2.40    6.50
 -16 -13  16    2.10    3.90
 -16 -13  16   -1.00    2.30
 -16 -13  16    1.70    5.30
  16  13 -16    0.40    6.40
  16  13 -16   -2.90    5.10
  16  13 -16   10.30   12.30
  16  13 -16   -4.20    2.10
 -16 -12  16    9.60    2.60
 -16 -12  16    8.90    3.90
 -16 -12  16    3.10    6.80
 -16 -12  16    6.10    5.30
 -16 -12  16    4.80    2.70
  16  12 -16    9.80    5.40
  16  12 -16    6.50    2.40
  16  12 -16    9.00    6.50
  16  12 -16    7.20    2.80
  16  12 -16   13.30    7.70
 -16 -11  16    8.00    2.60
 -16 -11  16   11.80    2.60
 -16 -11  16   12.60    7.40
 -16 -11  16   11.70    5.50
 -16 -11  16   10.70    4.00
  16  11 -16   15.20    2.90
  16  11 -16   13.20    5.80
  16  11 -16   13.20    6.10
  16  11 -16   10.40    2.50
  16  11 -16   10.10    7.30
 -16 -10  16    1.70    2.20
 -16 -10  16   -3.90    2.20
 -16 -10  16    1.10    4.80
 -16 -10  16    2.30    3.40
 -16 -10  16   -3.90    6.00
  16  10 -16   -5.80    4.50
  16  10 -16   -0.20    2.40
  16  10 -16   -1.20    2.20
  16  10 -16   -2.70    5.40
  16  10 -16   -0.40    6.30
 -16  -9  16   90.79    7.10
 -16  -9  16   92.69   12.20
 -16  -9  16  103.89    7.20
 -16  -9  16   96.79   10.60
  16   9 -16   98.39   12.00
  16   9 -16   88.39    7.40
  16   9 -16   96.59    7.20
  16   9 -16   92.29   10.70
  16   9 -16   96.59   13.10
 -16  -8  16    6.60    5.20
 -16  -8  16    4.40    2.60
 -16  -8  16   11.50    2.60
 -16  -8  16   -1.80    6.00
 -16  -8  16    9.50    3.30
  16   8 -16    7.50    5.10
  16   8 -16    4.80    2.50
  16   8 -16    2.30    5.30
  16   8 -16    4.80    6.00
  16   8 -16    3.80    2.10
 -16  -7  16   19.90    7.40
 -16  -7  16   14.60    2.90
 -16  -7  16   23.70    5.70
 -16  -7  16   14.90    3.50
 -16  -7  16   16.60    2.90
  16   7 -16   19.30    3.20
  16   7 -16   19.40    6.50
  16   7 -16   17.70    2.80
  16   7 -16   24.60    7.30
  16   7 -16   17.40    2.20
  16   7 -16   18.80    5.80
 -16  -6  16   33.10    3.80
 -16  -6  16   37.30    6.30
 -16  -6  16   49.20    9.30
 -16  -6  16   48.30    4.00
 -16  -6  16   35.10    4.30
  16   6 -16   34.10    3.90
  16   6 -16   38.80    4.50
  16   6 -16   38.10    7.40
  16   6 -16   42.10    7.10
  16   6 -16   31.90    7.20
  16   6 -16   44.70    4.20
 -16  -5  16   21.70    3.00
 -16  -5  16   24.80    5.70
 -16  -5  16   19.00    3.40
 -16  -5  16   28.80    7.70
 -16  -5  16   27.60    3.20
  16   5 -16   23.60    2.90
  16   5 -16   24.80    3.40
  16   5 -16   25.30    6.30
  16   5 -16   21.60    2.70
  16   5 -16   22.90    5.80
  16   5 -16   18.90    6.60
 -16  -4  16   54.59    9.10
 -16  -4  16   56.89    5.20
 -16  -4  16   50.09    5.10
 -16  -4  16   52.39    5.40
 -16  -4  16   58.99    7.40
 -16  -4  16   41.80    5.60
  16   4 -16   47.50    4.60
  16   4 -16   53.59    8.00
  16   4 -16   61.79   10.10
  16   4 -16   48.00    5.40
  16   4 -16   58.19    8.10
  16   4 -16   54.59    4.90
 -16  -3  16   82.79    6.90
 -16  -3  16   79.79    6.80
 -16  -3  16   89.09    6.70
 -16  -3  16   98.79   10.20
 -16  -3  16   88.89   11.30
  16   3 -16   79.39    6.30
  16   3 -16   89.39    6.60
  16   3 -16   88.49   10.80
  16   3 -16   85.69   10.60
  16   3 -16   95.19    7.10
  16   3 -16  104.39   10.20
 -16  -2  16    6.40    4.90
 -16  -2  16    8.90    2.30
 -16  -2  16   13.00    2.60
 -16  -2  16    4.10    1.60
 -16  -2  16    2.60    2.20
 -16  -2  16    1.90    6.00
 -16  -2  16    4.80    1.90
  16   2 -16    2.90    5.40
  16   2 -16    4.10    2.20
  16   2 -16    2.90    1.40
  16   2 -16   -1.90    4.90
  16   2 -16    8.80    5.20
  16   2 -16    3.10    2.10
  16   2 -16    1.60    2.70
 -16  -1  16    0.60    4.70
 -16  -1  16    1.40    1.60
 -16  -1  16   -2.40    6.10
 -16  -1  16    3.10    2.50
  16   1 -16    1.10    2.60
  16   1 -16    0.20    4.80
  16   1 -16    2.30    2.00
  16   1 -16    1.60    2.20
  16   1 -16    2.00    4.60
  16   1 -16    2.80    5.20
 -16   0  16  144.59   14.00
 -16   0  16  144.39   14.30
 -16   0  16  156.38   12.70
 -16   0  16  140.79    9.20
 -16   0  16  149.59    9.90
  16   0 -16  155.18   12.40
  16   0 -16  134.79    9.00
  16   0 -16  140.99    9.90
  16   0 -16  159.38   11.70
  16   0 -16  144.99   13.00
 -16   1  16   -1.70    5.40
 -16   1  16    4.70    3.80
 -16   1  16    8.80    5.30
 -16   1  16   -2.80    6.60
 -16   1  16   -0.30    2.00
 -16   1  16   -0.70    2.50
  16  -1 -16    2.20    2.70
  16  -1 -16    3.60    2.30
  16  -1 -16   -0.10    1.80
  16  -1 -16   -1.80    4.70
  16  -1 -16    2.10    1.00
  16  -1 -16    1.70    1.60
 -16   2  16    2.40    2.70
 -16   2  16    5.40    2.50
 -16   2  16    3.10    2.10
 -16   2  16   -0.10    5.90
 -16   2  16    5.40    4.30
 -16   2  16    2.60    6.60
 -16   2  16    8.60    5.30
  16  -2 -16    5.00    1.80
  16  -2 -16    1.90    2.50
  16  -2 -16    3.00    2.60
  16  -2 -16    3.40    1.30
  16  -2 -16    1.50    4.80
  16  -2 -16    4.10    2.00
 -16   3  16   94.29    6.80
 -16   3  16   95.99    7.60
 -16   3  16   85.19    6.80
 -16   3  16   97.79   12.20
 -16   3  16   90.39   12.00
 -16   3  16   95.49   10.30
 -16   3  16   87.09   10.00
  16  -3 -16   84.69   10.60
  16  -3 -16   75.89    5.80
  16  -3 -16   87.99    6.60
  16  -3 -16   83.99    7.30
  16  -3 -16   91.29    6.00
  16  -3 -16  102.09    7.30
  16  -3 -16   84.39    6.20
 -16   4  16   51.79    4.60
 -16   4  16   55.59    6.00
 -16   4  16   59.59    9.50
 -16   4  16   63.59    9.40
 -16   4  16   51.39    7.50
 -16   4  16   45.60    5.20
 -16   4  16   52.79    5.40
 -16   4  16   62.49    9.20
  16  -4 -16   52.19    5.10
  16  -4 -16   64.79    5.70
  16  -4 -16   43.50    4.30
  16  -4 -16   54.39    4.90
  16  -4 -16   51.09    7.70
  16  -4 -16   41.70    4.60
  16  -4 -16   52.29    4.70
 -16   5  16   28.40    3.40
 -16   5  16   27.20    3.80
 -16   5  16   24.90    7.60
 -16   5  16   27.50    8.60
 -16   5  16   21.40    2.90
 -16   5  16   18.50    5.40
 -16   5  16   25.80    6.00
 -16   5  16   24.20    3.40
  16  -5 -16   26.70    3.80
  16  -5 -16   14.10    2.80
  16  -5 -16   20.10    3.40
  16  -5 -16   18.50    3.40
  16  -5 -16   19.00    2.50
  16  -5 -16   23.40    6.20
 -16   6  16   46.40   10.10
 -16   6  16   38.30    4.10
 -16   6  16   34.70    4.20
 -16   6  16   30.30    3.60
 -16   6  16   41.10    6.70
 -16   6  16   37.30    4.50
 -16   6  16   37.10    8.40
 -16   6  16   29.70    6.20
  16  -6 -16   34.90    4.40
  16  -6 -16   36.80    3.70
  16  -6 -16   34.40    4.20
  16  -6 -16   29.30    6.80
  16  -6 -16   33.40    3.70
 -16   7  16   26.60    7.70
 -16   7  16   14.40    3.00
 -16   7  16   15.20    3.20
 -16   7  16   15.20    3.50
 -16   7  16   25.60    8.40
 -16   7  16   12.80    5.10
 -16   7  16   22.10    5.80
 -16   7  16   13.80    2.90
  16  -7 -16   22.00    3.70
  16  -7 -16   18.50    3.70
  16  -7 -16   16.10    3.00
  16  -7 -16   14.10    2.60
  16  -7 -16   14.30    2.70
  16  -7 -16   18.00    6.10
  16  -7 -16   16.50    2.80
 -16   8  16    5.80    3.10
 -16   8  16    2.30    4.10
 -16   8  16    4.30    4.40
 -16   8  16   13.50    5.30
 -16   8  16    8.10    3.00
 -16   8  16    7.20    7.70
 -16   8  16    5.90    7.10
  16  -8 -16   10.40    3.20
  16  -8 -16    9.00    2.50
  16  -8 -16    7.60    5.70
  16  -8 -16    8.60    2.80
  16  -8 -16    7.80    2.80
  16  -8 -16    3.00    2.40
 -16   9  16   91.39    7.90
 -16   9  16   84.89   13.00
 -16   9  16   94.79   10.40
 -16   9  16  108.49   10.80
 -16   9  16   83.59    7.80
 -16   9  16   93.19    8.30
 -16   9  16   92.19   13.20
  16  -9 -16   98.89    8.30
  16  -9 -16  111.39    8.50
  16  -9 -16   98.09    7.70
  16  -9 -16   97.59   11.40
  16  -9 -16  110.59    7.40
 -16  10  16    3.10    4.70
 -16  10  16   -5.90    7.60
 -16  10  16   -2.50    3.10
 -16  10  16    6.70    5.20
 -16  10  16   -1.80    7.60
  16 -10 -16   -0.10    2.70
  16 -10 -16    3.00    3.00
  16 -10 -16    3.80    2.60
  16 -10 -16   -4.70    2.90
  16 -10 -16    3.20    5.20
  16 -10 -16    0.60    2.90
 -16  11  16    9.10    5.20
 -16  11  16   15.50    3.60
 -16  11  16    9.30    3.40
 -16  11  16    8.70    8.20
 -16  11  16    9.30    5.50
 -16  11  16    7.00    8.50
  16 -11 -16   10.40    3.10
  16 -11 -16    9.30    5.40
  16 -11 -16   13.80    3.60
  16 -11 -16   10.50    3.60
  16 -11 -16   10.60    3.10
  16 -11 -16    7.30    3.20
 -16  12  16   10.30    3.50
 -16  12  16    7.90    8.70
 -16  12  16    9.00    3.60
 -16  12  16    9.20    5.30
 -16  12  16   -1.10    8.50
 -16  12  16    8.50    5.10
  16 -12 -16    6.90    3.30
  16 -12 -16    4.90    3.40
  16 -12 -16    6.40    3.40
  16 -12 -16    5.60    3.10
  16 -12 -16    3.30    2.70
  16 -12 -16    4.60    5.30
 -16  13  16    4.70   11.20
 -16  13  16    6.30    5.30
 -16  13  16   -3.30    3.20
 -16  13  16    1.20    3.20
 -16  13  16    0.40    5.10
 -16  13  16   -7.50    8.10
  16 -13 -16    1.50    3.40
  16 -13 -16    0.70    5.70
  16 -13 -16    2.90    3.00
  16 -13 -16    0.50    3.20
  16 -13 -16   -4.90    2.30
  16 -13 -16   -1.90    4.90
 -16  14  16    3.00    5.40
 -16  14  16   -4.30    8.70
 -16  14  16    8.30    5.30
 -16  14  16    3.20    3.50
 -16  14  16   -2.00    9.40
 -16  14  16   -2.40    3.10
  16 -14 -16    3.80    3.40
  16 -14 -16   -0.80    3.50
  16 -14 -16   -0.50    5.10
  16 -14 -16   -0.70    3.20
  16 -14 -16    2.30    2.90
 -16  15  16   -4.50    8.70
 -16  15  16   -5.40    5.00
 -16  15  16    0.60    4.30
 -16  15  16    6.60    5.30
 -16  15  16   -4.90    9.00
 -16  15  16    0.10    3.70
  16 -15 -16    0.30    3.30
  16 -15 -16   -0.90    3.40
  16 -15 -16   -3.40    3.60
  16 -15 -16   -2.40    2.90
  16 -15 -16   -1.10    4.60
  16 -15 -16   -0.60    3.60
 -16  16  16   -5.20    9.50
 -16  16  16   -0.20    3.50
 -16  16  16  -18.00   12.50
 -16  16  16    1.40    3.60
 -16  16  16   -8.20    5.20
 -16  16  16   -3.90    5.10
  16 -16 -16    2.50    3.40
  16 -16 -16   -1.70    3.90
  16 -16 -16    0.10    3.00
  16 -16 -16   -2.80    3.50
  16 -16 -16   -2.70    4.50
  16 -16 -16   -6.50    3.40
 -16  17  16   32.30    7.40
 -16  17  16   17.10    4.20
 -16  17  16   28.00   10.90
 -16  17  16   31.10    6.30
 -16  17  16   11.80   10.40
  16 -17 -16   27.30    5.10
  16 -17 -16   28.10    4.90
  16 -17 -16   19.70    4.70
  16 -17 -16   20.90    4.60
 -16  18  16   -5.10    9.80
 -16  18  16   19.40    4.40
 -16  18  16    7.80    4.40
 -16  18  16   23.40    6.50
 -16  18  16   17.30   10.40
  16 -18 -16   20.20    4.80
  16 -18 -16   13.00    3.90
  16 -18 -16    8.80    4.30
  16 -18 -16    7.00    4.40
  16 -18 -16   20.80    4.60
 -16  19  16    5.30    4.60
 -16  19  16  -15.30    9.80
 -16  19  16    7.70   10.20
 -16  19  16    7.40    5.70
  16 -19 -16   -1.50    4.10
  16 -19 -16    2.10    3.10
  16 -19 -16   -1.70    4.20
 -16  20  16   15.90    6.20
 -16  20  16   11.80   10.80
 -16  20  16  -10.30   10.50
  16 -20 -16   17.70    4.80
  16 -20 -16    7.20    4.80
 -16  21  16   20.60   11.00
 -16  21  16   22.80    6.90
 -17 -20  17    3.10    7.40
 -17 -20  17    0.10    5.70
 -17 -20  17   -1.00    3.00
  17  20 -17   -1.20    3.00
 -17 -19  17   25.10    4.80
 -17 -19  17   18.60    7.90
 -17 -19  17   15.80    6.10
  17  19 -17   27.30    8.60
  17  19 -17   41.90   13.20
  17  19 -17   28.40    9.90
  17  19 -17   21.00    4.10
 -17 -18  17   -1.10    6.20
 -17 -18  17    6.10    5.50
 -17 -18  17    5.40    3.10
  17  18 -17    1.10    2.90
  17  18 -17    7.00   10.90
  17  18 -17   12.50   12.30
  17  18 -17    4.50    6.40
 -17 -17  17   -1.90    4.80
 -17 -17  17   -4.30    2.60
 -17 -17  17   -7.90    5.70
 -17 -17  17   -3.90    7.00
  17  17 -17    3.80   10.40
  17  17 -17    2.80   10.30
  17  17 -17    0.00    6.30
  17  17 -17    0.00    2.90
 -17 -16  17   28.30    7.70
 -17 -16  17   20.70    3.30
 -17 -16  17   17.70    3.40
 -17 -16  17   28.40    5.80
 -17 -16  17   34.30    9.70
  17  16 -17   21.00    3.60
  17  16 -17   22.40    7.60
  17  16 -17   41.00   11.60
  17  16 -17   26.50    8.70
 -17 -15  17    1.10    2.40
 -17 -15  17    5.90    6.00
 -17 -15  17    1.20    2.70
 -17 -15  17    7.80    8.00
 -17 -15  17    3.20    4.40
  17  15 -17   -0.80    5.70
  17  15 -17   -2.30    1.60
  17  15 -17    2.50    7.00
  17  15 -17    3.70    3.00
  17  15 -17   13.00    9.30
 -17 -14  17    8.90    7.30
 -17 -14  17    1.90    4.30
 -17 -14  17    3.20    2.60
 -17 -14  17    1.20    2.60
 -17 -14  17    4.30    5.50
  17  14 -17    0.60    5.80
  17  14 -17   -0.50    2.70
  17  14 -17   -1.40    6.70
  17  14 -17   10.50    8.80
  17  14 -17   -1.70    2.30
 -17 -13  17    7.20    2.60
 -17 -13  17    3.20    4.20
 -17 -13  17    5.70    2.70
 -17 -13  17    5.80    5.50
 -17 -13  17   -0.10    6.80
  17  13 -17    4.30    2.50
  17  13 -17   10.80    2.90
  17  13 -17    9.00    5.90
  17  13 -17   11.40    7.50
  17  13 -17    6.10    8.20
 -17 -12  17    2.00    2.50
 -17 -12  17    0.90    6.60
 -17 -12  17    5.20    3.90
 -17 -12  17    3.30    2.50
  17  12 -17    0.10    2.20
  17  12 -17    7.40    6.80
  17  12 -17    0.90    2.60
  17  12 -17    9.70    8.60
  17  12 -17    8.90    9.00
 -17 -11  17   -1.40    2.40
 -17 -11  17   -3.20    3.20
 -17 -11  17   -1.70    3.40
 -17 -11  17   -5.90    4.80
 -17 -11  17    3.10    8.80
  17  11 -17    6.40    3.00
  17  11 -17   -5.10    6.10
  17  11 -17   -0.60    5.30
  17  11 -17   -1.70    7.10
  17  11 -17    1.30    2.30
 -17 -10  17   42.80    4.20
 -17 -10  17   41.60    7.30
 -17 -10  17   40.90    4.20
 -17 -10  17   42.20    5.40
 -17 -10  17   53.79   10.40
  17  10 -17   52.99    9.20
  17  10 -17   41.40    4.80
  17  10 -17   44.60    4.40
  17  10 -17   38.70    7.40
  17  10 -17   52.19    8.80
 -17  -9  17   11.40    2.80
 -17  -9  17   12.20    2.80
 -17  -9  17   11.90    4.00
 -17  -9  17    9.40    5.70
 -17  -9  17   12.10    7.20
  17   9 -17   11.80    2.60
  17   9 -17   11.70    5.70
  17   9 -17   10.70    6.20
  17   9 -17   11.50    2.80
  17   9 -17    7.50    7.10
 -17  -8  17    0.10    3.00
 -17  -8  17   -1.00    2.40
 -17  -8  17   -0.40    5.00
 -17  -8  17    2.00    6.20
 -17  -8  17    3.10    2.40
  17   8 -17    1.20    6.40
  17   8 -17    3.50    5.80
  17   8 -17    0.80    2.50
  17   8 -17   -2.20    1.50
  17   8 -17   -1.40    2.40
  17   8 -17    0.20    4.90
 -17  -7  17   -3.90    6.30
 -17  -7  17   -1.60    2.60
 -17  -7  17    0.60    2.40
 -17  -7  17   -2.90    2.80
 -17  -7  17    0.30    4.80
  17   7 -17   -2.40    2.00
  17   7 -17   -2.60    2.40
  17   7 -17    3.00    5.30
  17   7 -17   -3.90    4.90
  17   7 -17   -0.50    6.00
  17   7 -17   -1.10    1.60
 -17  -6  17   -4.60    2.70
 -17  -6  17   -1.60    6.00
 -17  -6  17   -1.90    4.60
 -17  -6  17    1.30    2.30
 -17  -6  17   -0.30    2.30
  17   6 -17   -3.30    5.10
  17   6 -17   -2.00    2.40
  17   6 -17   -0.70    2.00
  17   6 -17    1.70    1.80
  17   6 -17    0.50    4.60
  17   6 -17   -2.20    6.00
 -17  -5  17   12.70    3.30
 -17  -5  17   19.90    3.00
 -17  -5  17   18.10    5.70
 -17  -5  17   19.50    7.30
 -17  -5  17   16.30    3.00
  17   5 -17   24.50    6.90
  17   5 -17   19.80    2.90
  17   5 -17   14.10    6.20
  17   5 -17   19.90    2.60
  17   5 -17   24.90    3.60
  17   5 -17   26.00    6.10
 -17  -4  17   19.60    7.40
 -17  -4  17   20.70    5.70
 -17  -4  17   18.70    3.00
 -17  -4  17   12.80    3.10
 -17  -4  17   23.30    3.10
 -17  -4  17   15.50    2.70
  17   4 -17   22.40    6.20
  17   4 -17   17.40    2.60
  17   4 -17   16.10    2.80
  17   4 -17   18.70    3.20
  17   4 -17   13.80    6.20
  17   4 -17   16.40    6.00
 -17  -3  17    4.10    2.30
 -17  -3  17    1.30    2.40
 -17  -3  17   -0.90    4.80
 -17  -3  17   -1.30    6.40
 -17  -3  17    4.60    2.60
  17   3 -17    3.20    2.10
  17   3 -17    5.30    4.90
  17   3 -17    0.60    4.70
  17   3 -17    0.10    1.90
  17   3 -17    0.70    2.70
  17   3 -17    1.20    5.50
 -17  -2  17    3.70    2.30
 -17  -2  17   -0.20    6.60
 -17  -2  17    7.00    1.90
 -17  -2  17    5.50    2.30
 -17  -2  17    4.90    5.10
 -17  -2  17    3.20    2.60
  17   2 -17    6.50    5.00
  17   2 -17   11.70    5.30
  17   2 -17    3.80    2.20
  17   2 -17    8.40    2.90
  17   2 -17    8.50    5.60
 -17  -1  17   20.00    3.20
 -17  -1  17   24.30    6.00
 -17  -1  17   17.70    2.90
 -17  -1  17   13.50    2.30
 -17  -1  17   15.20    7.50
  17   1 -17   21.90    3.30
  17   1 -17   19.00    3.40
  17   1 -17   24.40    6.00
  17   1 -17   15.20    3.60
  17   1 -17   20.70    6.30
  17   1 -17   17.30    2.20
 -17   0  17    3.60    6.70
 -17   0  17    1.30    2.70
 -17   0  17   -5.40    5.00
 -17   0  17   -0.10    6.10
  17   0 -17    0.50    1.70
  17   0 -17    0.10    2.60
  17   0 -17   -2.90    2.20
  17   0 -17   -2.20    5.00
 -17   1  17   16.60    3.10
 -17   1  17   18.70    5.50
 -17   1  17   12.10    5.70
 -17   1  17   18.80    2.80
 -17   1  17   20.70    7.20
 -17   1  17   11.00    7.10
  17  -1 -17   18.20    3.30
  17  -1 -17   21.50    2.90
  17  -1 -17   12.80    5.80
  17  -1 -17   20.20    3.20
  17  -1 -17   17.50    2.30
 -17   2  17    5.20    2.60
 -17   2  17   10.40    5.60
 -17   2  17    8.20    7.00
 -17   2  17    9.00    4.80
 -17   2  17    5.30    2.30
 -17   2  17    1.90    6.60
 -17   2  17    5.60    2.80
  17  -2 -17    5.60    1.80
  17  -2 -17    2.70    2.00
  17  -2 -17    5.70    2.60
  17  -2 -17    4.30    1.30
  17  -2 -17    4.20    5.30
  17  -2 -17    5.20    2.60
 -17   3  17   -2.50    2.30
 -17   3  17   -0.50    6.20
 -17   3  17    1.90    4.50
 -17   3  17    2.20    2.90
 -17   3  17    1.00    5.30
 -17   3  17   -2.10    2.30
 -17   3  17    4.60    7.20
  17  -3 -17    0.60    5.20
  17  -3 -17    3.00    2.60
  17  -3 -17    1.20    1.90
  17  -3 -17    0.90    1.30
  17  -3 -17    3.30    1.80
  17  -3 -17    1.10    2.70
 -17   4  17   18.60    3.20
 -17   4  17   17.60    7.20
 -17   4  17   12.20    6.00
 -17   4  17   18.00    3.10
 -17   4  17   18.20    8.00
 -17   4  17   20.70    5.70
 -17   4  17   19.50    3.40
  17  -4 -17   13.10    2.80
  17  -4 -17   19.10    3.40
  17  -4 -17   22.20    6.20
  17  -4 -17   16.00    3.20
  17  -4 -17   19.10    2.50
  17  -4 -17   13.80    2.60
  17  -4 -17   14.90    2.20
 -17   5  17   19.00    3.10
 -17   5  17   18.50    8.80
 -17   5  17   21.70    2.90
 -17   5  17   22.40    5.80
 -17   5  17   25.80    6.30
 -17   5  17   23.60    8.10
 -17   5  17   17.20    3.30
 -17   5  17   15.80    3.60
  17  -5 -17   17.70    2.80
  17  -5 -17   18.80    3.50
  17  -5 -17   17.80    3.60
  17  -5 -17   17.30    2.40
  17  -5 -17   18.80    6.50
  17  -5 -17   18.80    3.00
  17  -5 -17   16.70    3.00
 -17   6  17    1.10    2.60
 -17   6  17   -3.40    2.10
 -17   6  17   -0.60    6.50
 -17   6  17   -1.40    7.50
 -17   6  17    0.60    4.10
 -17   6  17   -1.00    4.90
 -17   6  17    0.10    2.70
  17  -6 -17   -0.10    2.20
  17  -6 -17    1.60    5.40
  17  -6 -17    2.90    2.90
  17  -6 -17    0.40    2.80
  17  -6 -17   -3.00    2.20
 -17   7  17   -0.20    4.20
 -17   7  17   -0.40    5.10
 -17   7  17   -0.80    2.60
 -17   7  17    0.00    3.10
 -17   7  17   -1.30    2.50
 -17   7  17   -5.80    7.80
 -17   7  17    0.20    7.00
 -17   7  17   -2.40    2.70
  17  -7 -17   -1.10    1.90
  17  -7 -17   -1.20    2.80
  17  -7 -17   -0.10    2.10
  17  -7 -17   -0.60    2.00
  17  -7 -17    3.50    2.90
  17  -7 -17   -0.60    2.40
  17  -7 -17    0.90    5.50
 -17   8  17   -3.40    2.90
 -17   8  17   -3.00    2.60
 -17   8  17    5.50    5.20
 -17   8  17   -0.50    2.40
 -17   8  17    2.30    8.00
 -17   8  17   -4.30    7.10
 -17   8  17   -5.10    4.20
  17  -8 -17    1.40    3.20
  17  -8 -17   -1.70    2.50
  17  -8 -17   -1.00    2.90
  17  -8 -17   -0.60    2.20
  17  -8 -17   -5.40    5.40
  17  -8 -17    1.40    2.20
 -17   9  17    3.80    8.00
 -17   9  17   14.20    5.70
 -17   9  17    6.10    4.90
 -17   9  17    8.80    3.20
 -17   9  17   14.00    3.60
 -17   9  17    3.40    8.60
  17  -9 -17    6.20    2.50
  17  -9 -17   13.40    6.30
  17  -9 -17   13.70    3.50
  17  -9 -17    8.10    3.40
  17  -9 -17   12.90    3.10
  17  -9 -17   11.00    2.80
 -17  10  17   38.90    7.20
 -17  10  17   44.80   10.40
 -17  10  17   39.20   10.30
 -17  10  17   42.10    5.00
 -17  10  17   52.59    7.60
 -17  10  17   41.80    4.90
  17 -10 -17   48.80    8.10
  17 -10 -17   53.69    5.80
  17 -10 -17   46.70    5.20
  17 -10 -17   40.70    5.00
  17 -10 -17   34.60    4.10
  17 -10 -17   43.50    4.60
 -17  11  17   -0.60    8.70
 -17  11  17    4.70    3.30
 -17  11  17    6.30    5.40
 -17  11  17    2.30    8.30
 -17  11  17   -3.60    4.80
 -17  11  17   -1.40    3.20
  17 -11 -17   -1.20    3.20
  17 -11 -17    2.40    2.90
  17 -11 -17   -0.30    2.40
  17 -11 -17   -1.10    5.10
  17 -11 -17   -1.10    3.30
  17 -11 -17   -3.50    3.10
 -17  12  17   -9.20    8.20
 -17  12  17    1.60    3.20
 -17  12  17    2.50    3.40
 -17  12  17    3.60    5.00
 -17  12  17    1.90    9.70
 -17  12  17   -3.20    4.80
  17 -12 -17    2.60    2.50
  17 -12 -17   -0.90    2.90
  17 -12 -17   -2.10    2.90
  17 -12 -17   -0.40    5.30
  17 -12 -17    2.40    3.10
 -17  13  17    0.70    9.10
 -17  13  17    5.10    9.40
 -17  13  17    3.10    3.70
 -17  13  17   -0.90    5.30
 -17  13  17    3.40    3.30
 -17  13  17    8.40    5.50
  17 -13 -17    4.60    2.70
  17 -13 -17    8.00    3.40
  17 -13 -17    9.30    5.70
  17 -13 -17   11.30    4.10
  17 -13 -17   12.20    3.90
  17 -13 -17    4.60    3.30
 -17  14  17   -1.20    3.30
 -17  14  17   10.60    5.60
 -17  14  17    3.50    9.70
 -17  14  17   -0.50    3.50
 -17  14  17   -9.60    4.90
  17 -14 -17    0.60    3.30
  17 -14 -17    2.50    5.70
  17 -14 -17    0.50    3.80
  17 -14 -17    1.50    2.70
  17 -14 -17   -4.90    3.10
  17 -14 -17   -2.90    3.40
 -17  15  17   -2.60    5.60
 -17  15  17    1.10    3.50
 -17  15  17    2.40    5.50
 -17  15  17    6.90    9.90
 -17  15  17    4.30    4.40
 -17  15  17   -8.90    9.10
  17 -15 -17    5.90    5.30
  17 -15 -17    3.60    3.70
  17 -15 -17    2.80    3.60
  17 -15 -17    4.00    4.00
  17 -15 -17    2.70    2.60
  17 -15 -17    6.40    4.20
 -17  16  17   22.00   11.40
 -17  16  17   20.40    4.70
 -17  16  17   15.90    4.60
 -17  16  17    4.90    6.40
 -17  16  17   31.40    7.00
 -17  16  17   14.20   10.60
  17 -16 -17   30.30    6.30
  17 -16 -17   23.00    5.00
  17 -16 -17   29.80    4.90
  17 -16 -17   33.40    5.80
  17 -16 -17   16.60    4.50
 -17  17  17    8.80    6.30
 -17  17  17    1.70    4.00
 -17  17  17    2.70   10.50
 -17  17  17  -20.00    9.60
  17 -17 -17   -0.40    3.90
  17 -17 -17    0.30    3.90
  17 -17 -17   -3.80    4.60
  17 -17 -17    2.10    4.10
  17 -17 -17   -3.90    3.90
 -17  18  17    8.40    5.90
 -17  18  17   14.20   10.80
 -17  18  17    6.00    3.70
 -17  18  17  -11.20   10.20
  17 -18 -17    6.90    4.40
  17 -18 -17   -3.60    4.00
  17 -18 -17   -2.00    4.00
  17 -18 -17    2.90    4.10
 -17  19  17    4.30   11.30
 -17  19  17   25.70    6.90
 -17  19  17   42.40   12.90
  17 -19 -17   23.00    5.30
  17 -19 -17   16.20    5.00
 -17  20  17   24.00   11.90
 -17  20  17   10.70    5.90
 -17  20  17  -16.90   10.50
  17 -20 -17   -4.20    4.50
  17 -20 -17    0.50    4.80
 -18 -19  18    6.90    8.20
 -18 -19  18    1.40    6.90
 -18 -19  18    0.70    5.60
 -18 -19  18    4.60    3.10
  18  19 -18    2.00    3.20
 -18 -18  18    6.00    4.30
 -18 -18  18    5.90    5.50
 -18 -18  18    3.60    6.80
 -18 -18  18   10.30   13.20
  18  18 -18   19.70   11.10
  18  18 -18    5.90    7.10
  18  18 -18   12.00    3.80
  18  18 -18   10.40    9.10
 -18 -17  18    2.90    5.10
 -18 -17  18    6.00    3.00
 -18 -17  18    3.70    6.30
 -18 -17  18   16.90    9.70
  18  17 -18   10.30   10.50
  18  17 -18    3.00    3.10
  18  17 -18    3.40    8.30
  18  17 -18    3.60    6.80
 -18 -16  18   12.40    6.90
 -18 -16  18   12.10    3.10
 -18 -16  18   13.30    8.60
 -18 -16  18   16.60    5.80
  18  16 -18   15.10    3.40
  18  16 -18   14.00    8.40
  18  16 -18   21.50   10.90
  18  16 -18   17.00    7.50
 -18 -15  18    1.50    2.70
 -18 -15  18   -1.90    6.10
 -18 -15  18   -2.30    7.40
 -18 -15  18   -4.30    3.80
  18  15 -18   -3.40    6.00
  18  15 -18    3.40    9.10
  18  15 -18    2.00    7.50
  18  15 -18   -1.80    2.90
 -18 -14  18   61.89    5.80
 -18 -14  18   58.49    7.00
 -18 -14  18   65.29   11.60
 -18 -14  18   47.20    8.90
 -18 -14  18   49.50    5.00
  18  14 -18   66.69   12.50
  18  14 -18   43.00   13.70
  18  14 -18   47.80    9.00
  18  14 -18   59.99    6.10
 -18 -13  18    2.20    6.10
 -18 -13  18    0.40    4.00
 -18 -13  18    7.50    2.80
 -18 -13  18    1.40    2.70
 -18 -13  18    1.40    7.80
  18  13 -18    6.90   10.40
  18  13 -18   12.00    9.60
  18  13 -18    2.90    5.60
  18  13 -18    1.80    2.90
  18  13 -18   -2.20    1.70
 -18 -12  18   34.80    4.10
 -18 -12  18   38.90    4.10
 -18 -12  18   37.00   10.30
 -18 -12  18   36.80    5.60
 -18 -12  18   34.70    7.50
  18  12 -18   44.80    9.20
  18  12 -18   43.10    4.40
  18  12 -18   33.30    7.80
  18  12 -18   56.49   11.30
  18  12 -18   38.40    4.20
 -18 -11  18    2.00    2.60
 -18 -11  18   -2.70    3.60
 -18 -11  18    0.90    2.50
 -18 -11  18    3.20    6.50
 -18 -11  18    1.80    7.30
  18  11 -18    0.90    2.40
  18  11 -18    0.30    7.60
  18  11 -18    1.70    5.50
  18  11 -18   -2.40    6.30
  18  11 -18   -0.20    2.70
 -18 -10  18   36.60    7.60
 -18 -10  18   40.50    5.40
 -18 -10  18   40.70    4.20
 -18 -10  18   53.89   11.20
 -18 -10  18   38.40    4.30
  18  10 -18   44.40    8.50
  18  10 -18   38.20   10.50
  18  10 -18   37.20    8.60
  18  10 -18   43.20    4.70
  18  10 -18   43.90    4.90
 -18  -9  18   59.29    7.30
 -18  -9  18   60.79   13.20
 -18  -9  18   60.89    8.60
 -18  -9  18   51.69    6.10
 -18  -9  18   68.49    6.10
  18   9 -18   58.09   11.80
  18   9 -18   58.19   10.30
  18   9 -18   57.19    5.70
  18   9 -18   62.69    6.20
  18   9 -18   65.59    9.50
 -18  -8  18    5.70    2.50
 -18  -8  18    1.40    5.30
 -18  -8  18    6.00    5.10
 -18  -8  18    3.20    2.80
 -18  -8  18    7.00    6.70
  18   8 -18    1.90    5.20
  18   8 -18    7.30    7.10
  18   8 -18    5.10    6.00
  18   8 -18   10.30    2.90
 -18  -7  18   -0.20    6.30
 -18  -7  18   -5.10    4.80
 -18  -7  18   -0.30    2.30
 -18  -7  18   -4.30    2.90
 -18  -7  18   -6.50    4.90
  18   7 -18    2.40    5.20
  18   7 -18   -1.70    2.20
  18   7 -18    4.50    2.70
  18   7 -18    1.60    1.70
  18   7 -18    4.40    5.90
  18   7 -18   -3.40    6.10
 -18  -6  18    0.50    5.10
 -18  -6  18    6.10    2.50
 -18  -6  18    1.30    3.00
 -18  -6  18   -0.10    6.80
 -18  -6  18    3.70    2.60
  18   6 -18    4.50    5.40
  18   6 -18    4.90    5.70
  18   6 -18    4.60    1.90
  18   6 -18    4.90    6.50
  18   6 -18    6.00    2.80
  18   6 -18    2.60    2.40
 -18  -5  18    5.00    2.60
 -18  -5  18    5.00    2.50
 -18  -5  18   15.60    7.60
 -18  -5  18    4.00    5.20
 -18  -5  18    4.50    3.00
  18   5 -18    6.20    2.40
  18   5 -18    2.90    6.00
  18   5 -18   10.00    5.90
  18   5 -18    7.70    6.00
  18   5 -18    9.10    2.20
  18   5 -18   10.20    3.10
 -18  -4  18   12.20    7.00
 -18  -4  18    8.40    2.70
 -18  -4  18   11.50    2.40
 -18  -4  18    9.60    2.80
 -18  -4  18   10.10    2.90
 -18  -4  18   10.50    5.80
  18   4 -18    9.40    2.40
  18   4 -18    7.80    5.30
  18   4 -18   16.00    5.90
  18   4 -18   12.20    2.70
  18   4 -18    9.90    3.00
  18   4 -18   16.70    6.90
 -18  -3  18   37.50    4.10
 -18  -3  18   29.80    8.50
 -18  -3  18   31.00    3.80
 -18  -3  18   35.10    6.70
 -18  -3  18   28.40    3.40
  18   3 -18   25.70    6.70
  18   3 -18   34.00    4.00
  18   3 -18   35.80    5.00
  18   3 -18   31.40    7.40
  18   3 -18   35.80    3.60
  18   3 -18   32.30    6.90
 -18  -2  18   46.70    9.30
 -18  -2  18   41.80    4.10
 -18  -2  18   37.80    7.00
 -18  -2  18   38.40    4.10
  18   2 -18   35.10    7.20
  18   2 -18   43.50    4.50
  18   2 -18   33.20    7.00
  18   2 -18   26.10    7.20
  18   2 -18   35.10    4.20
 -18  -1  18   19.40    8.10
 -18  -1  18   24.40    6.60
 -18  -1  18   28.10    3.60
 -18  -1  18   24.00    3.50
 -18  -1  18   32.00    8.60
  18   1 -18   26.00    3.30
  18   1 -18   24.80    6.30
  18   1 -18   24.00    3.80
  18   1 -18   24.50    3.40
  18   1 -18   21.10    6.70
 -18   0  18   21.40    7.80
 -18   0  18   25.70    8.10
 -18   0  18   22.70    3.50
 -18   0  18   26.90    2.90
 -18   0  18   22.90    6.50
  18   0 -18   18.40    2.50
  18   0 -18   27.30    6.60
  18   0 -18   28.30    4.10
  18   0 -18   31.10    3.60
 -18   1  18   24.20    7.70
 -18   1  18   16.80    7.70
 -18   1  18   30.00    6.40
 -18   1  18   19.60    6.20
 -18   1  18   25.10    3.50
  18  -1 -18   15.90    2.50
  18  -1 -18   26.70    3.50
  18  -1 -18   28.30    3.70
  18  -1 -18   25.50    6.50
 -18   2  18   33.90    9.10
 -18   2  18   37.50    4.40
 -18   2  18   31.70    3.70
 -18   2  18   37.30    4.00
 -18   2  18   42.10    7.20
 -18   2  18   40.00    7.10
 -18   2  18   37.10    8.60
  18  -2 -18   33.50    3.80
  18  -2 -18   42.40    4.40
  18  -2 -18   37.20    4.00
  18  -2 -18   38.30    4.30
  18  -2 -18   35.10    7.40
 -18   3  18   32.40    8.20
 -18   3  18   34.00    9.30
 -18   3  18   31.90    3.50
 -18   3  18   37.00    6.90
 -18   3  18   36.10    7.30
 -18   3  18   37.10    4.20
 -18   3  18   29.40    3.80
  18  -3 -18   29.80    3.90
  18  -3 -18   29.20    2.90
  18  -3 -18   27.10    3.60
  18  -3 -18   26.20    3.00
  18  -3 -18   36.40    7.40
  18  -3 -18   31.40    4.10
 -18   4  18   12.40    3.10
 -18   4  18    5.60    2.70
 -18   4  18    6.50    5.80
 -18   4  18   14.80    2.80
 -18   4  18   13.90    7.30
 -18   4  18   10.80    8.30
 -18   4  18   15.90    5.50
  18  -4 -18   15.30    3.40
  18  -4 -18   10.00    2.20
  18  -4 -18   13.40    6.40
  18  -4 -18    8.60    1.80
  18  -4 -18   10.30    2.60
  18  -4 -18   11.60    3.20
  18  -4 -18   13.20    2.50
 -18   5  18    8.00    2.80
 -18   5  18    6.10    4.70
 -18   5  18    2.00    2.90
 -18   5  18    2.90    2.70
 -18   5  18    4.70    2.20
 -18   5  18    4.20    7.30
 -18   5  18    6.20    5.70
 -18   5  18    7.00    8.90
  18  -5 -18    9.20    3.10
  18  -5 -18    4.30    1.80
  18  -5 -18    8.30    2.40
  18  -5 -18    7.50    3.20
  18  -5 -18   13.20    3.50
  18  -5 -18    5.90    5.80
 -18   6  18    3.30    7.20
 -18   6  18    8.10    3.30
 -18   6  18    4.10    8.40
 -18   6  18    5.80    2.40
 -18   6  18    5.70    2.60
 -18   6  18    6.20    5.60
 -18   6  18   -0.10    4.40
  18  -6 -18    3.60    5.80
  18  -6 -18    5.30    3.20
  18  -6 -18   -0.20    2.90
  18  -6 -18    0.60    2.30
  18  -6 -18    2.90    2.70
  18  -6 -18    1.90    3.10
  18  -6 -18   -0.60    3.60
 -18   7  18    1.30    2.60
 -18   7  18    0.60    5.30
 -18   7  18   -1.30    8.10
 -18   7  18   -0.40    7.90
 -18   7  18    0.00    4.80
 -18   7  18    0.20    3.10
  18  -7 -18    2.50    2.50
  18  -7 -18   -0.10    5.90
  18  -7 -18    5.30    2.60
  18  -7 -18    5.50    3.30
  18  -7 -18   -0.40    2.90
  18  -7 -18    0.20    1.90
 -18   8  18   14.20    5.80
 -18   8  18   -0.10    8.20
 -18   8  18    6.40    2.70
 -18   8  18    9.10    3.00
 -18   8  18    5.90    5.00
 -18   8  18    6.50    3.50
 -18   8  18   -1.00    7.50
  18  -8 -18    8.10    2.50
  18  -8 -18    5.80    3.30
  18  -8 -18    9.40    3.60
  18  -8 -18    5.40    2.80
  18  -8 -18    3.90    2.40
  18  -8 -18    4.80    6.10
 -18   9  18   55.69   10.80
 -18   9  18   51.89    8.10
 -18   9  18   52.89    5.60
 -18   9  18   46.40   12.00
 -18   9  18   54.29    6.00
 -18   9  18   73.49   10.20
  18  -9 -18   68.69    7.30
  18  -9 -18   67.79    7.40
  18  -9 -18   55.39    5.70
  18  -9 -18   61.89    6.10
  18  -9 -18   68.19    9.50
  18  -9 -18   56.49    5.60
 -18  10  18   38.60    7.40
 -18  10  18   34.20   10.10
 -18  10  18   30.90    4.50
 -18  10  18   36.40    7.20
 -18  10  18   36.10   16.10
 -18  10  18   33.40    4.80
  18 -10 -18   32.90    4.20
  18 -10 -18   46.50    8.00
  18 -10 -18   44.70    5.30
  18 -10 -18   52.29    5.50
  18 -10 -18   36.30    4.30
  18 -10 -18   43.10    4.70
 -18  11  18   -1.70    8.70
 -18  11  18    5.60    5.40
 -18  11  18   -2.50    5.00
 -18  11  18    5.80    5.70
 -18  11  18   -8.60    9.20
 -18  11  18    1.10    3.30
  18 -11 -18    2.40    2.90
  18 -11 -18    2.70    3.40
  18 -11 -18   -1.30    5.50
  18 -11 -18   -1.80    3.40
  18 -11 -18   -1.20    3.70
  18 -11 -18    3.90    3.80
 -18  12  18   26.70   13.00
 -18  12  18   47.40    8.00
 -18  12  18   36.60    5.00
 -18  12  18   34.30    4.80
 -18  12  18   32.70    7.20
 -18  12  18   39.50   11.80
  18 -12 -18   36.30    5.10
  18 -12 -18   34.30    4.50
  18 -12 -18   38.00    5.30
  18 -12 -18   45.60    7.90
  18 -12 -18   36.20    4.80
 -18  13  18    0.80    3.60
 -18  13  18   13.80    6.00
 -18  13  18   -7.40    5.30
 -18  13  18    0.60    4.00
 -18  13  18    3.80    9.60
 -18  13  18    0.50   10.00
  18 -13 -18    9.50    4.30
  18 -13 -18   -0.10    5.60
  18 -13 -18    3.70    3.90
  18 -13 -18    1.80    1.70
  18 -13 -18    2.90    3.30
 -18  14  18   52.99   12.30
 -18  14  18   38.10    8.00
 -18  14  18   52.99    6.00
 -18  14  18   62.89   14.50
  18 -14 -18   62.99    8.90
  18 -14 -18   40.50    5.40
  18 -14 -18   61.29    6.60
  18 -14 -18   47.80    6.10
  18 -14 -18   58.79    5.90
 -18  15  18   12.00    6.00
 -18  15  18  -15.50    9.30
 -18  15  18  -10.50    5.50
 -18  15  18    0.70    3.60
 -18  15  18   -2.30    9.90
  18 -15 -18   -4.10    3.40
  18 -15 -18    3.60    4.10
  18 -15 -18    0.10    4.00
  18 -15 -18   -2.50    3.40
 -18  16  18   18.50    4.90
 -18  16  18   10.20   10.60
 -18  16  18   24.10    6.90
  18 -16 -18   17.10    4.70
  18 -16 -18   12.50    4.60
  18 -16 -18   15.80    4.30
  18 -16 -18   10.00    5.70
 -18  17  18    7.60   11.60
 -18  17  18   12.60    6.30
 -18  17  18   14.10    4.20
  18 -17 -18    0.80    3.90
  18 -17 -18   11.30    4.70
  18 -17 -18    6.60    4.10
  18 -17 -18    1.90    4.20
  18 -17 -18   15.40    5.90
 -18  18  18   -6.30   11.00
 -18  18  18   15.50    6.30
 -18  18  18    9.90   12.00
  18 -18 -18    7.20    4.30
  18 -18 -18    6.90    4.70
 -18  19  18  -14.10   10.50
 -18  19  18   14.60   12.30
 -18  19  18    8.40    6.20
  18 -19 -18    1.40    4.10
 -19 -17  19    1.00    5.40
 -19 -17  19   -8.50    6.80
  19  17 -19   -2.20    8.60
  19  17 -19   -1.90    4.60
  19  17 -19   -2.50   10.40
  19  17 -19    9.10    7.10
 -19 -16  19   18.10    7.90
 -19 -16  19   24.10   10.00
 -19 -16  19   17.10    6.10
 -19 -16  19   18.80    3.60
  19  16 -19   24.20    9.50
  19  16 -19   21.40    3.80
  19  16 -19   39.00   12.50
  19  16 -19   19.40    8.00
 -19 -15  19    2.50    8.00
 -19 -15  19    0.70    6.80
 -19 -15  19   -6.90    4.50
 -19 -15  19   -0.70    2.70
  19  15 -19   -7.30    7.50
  19  15 -19    9.60    9.90
  19  15 -19   -4.40    6.00
  19  15 -19   -2.50    2.80
 -19 -14  19   -0.50    6.40
 -19 -14  19   -4.50    7.40
 -19 -14  19    0.30    4.80
 -19 -14  19   -0.40    2.60
  19  14 -19   -1.90    7.50
  19  14 -19   -3.00    5.70
  19  14 -19    2.90    3.00
  19  14 -19   12.20   10.10
 -19 -13  19   11.30    8.30
 -19 -13  19    9.50    3.00
 -19 -13  19    3.00    6.40
 -19 -13  19    6.40    4.60
  19  13 -19   11.10    8.00
  19  13 -19    9.10    3.20
  19  13 -19   13.80    9.70
  19  13 -19   13.50    6.70
 -19 -12  19   -2.90    7.30
 -19 -12  19   -0.50    2.70
 -19 -12  19    1.60    2.50
 -19 -12  19   -8.00    5.90
 -19 -12  19    2.00    4.20
  19  12 -19    5.70    9.10
  19  12 -19    2.30    2.80
  19  12 -19   -3.80    6.90
  19  12 -19    3.20    5.80
 -19 -11  19   30.60    3.90
 -19 -11  19   28.00    7.60
 -19 -11  19   32.60    9.50
 -19 -11  19   20.50    4.70
 -19 -11  19   18.00    3.50
  19  11 -19   34.40    8.00
  19  11 -19   30.80    8.90
  19  11 -19   33.80    9.90
  19  11 -19   30.10    4.00
 -19 -10  19   -4.20    7.00
 -19 -10  19   -4.90    2.50
 -19 -10  19   -0.90    5.70
 -19 -10  19    1.80    2.60
 -19 -10  19   -4.90    3.50
  19  10 -19   -4.10    1.80
  19  10 -19   -2.00    7.10
  19  10 -19    0.60    5.50
  19  10 -19    4.10    7.90
  19  10 -19   -1.40    2.80
 -19  -9  19   -0.60    2.60
 -19  -9  19    4.30    6.80
 -19  -9  19    0.50    3.40
 -19  -9  19    0.00    2.50
  19   9 -19   -2.30    7.60
  19   9 -19    5.20    3.00
  19   9 -19   -4.00    2.20
  19   9 -19   -0.70    5.40
 -19  -8  19    1.60    2.40
 -19  -8  19   -3.60    2.60
 -19  -8  19   -3.80    5.20
 -19  -8  19    1.40    7.20
  19   8 -19   -1.00    6.80
  19   8 -19   -1.20    2.80
  19   8 -19   -2.80    5.10
  19   8 -19   -6.20    7.00
 -19  -7  19    2.00    3.30
 -19  -7  19   -0.50    5.50
 -19  -7  19    4.00   11.70
 -19  -7  19   -0.40    3.00
  19   7 -19   -0.40    2.10
  19   7 -19    2.80    8.90
  19   7 -19   -3.30    6.10
  19   7 -19    0.70    1.80
 -19  -6  19   45.00    4.70
 -19  -6  19   50.59    4.90
 -19  -6  19   42.60   10.70
 -19  -6  19   38.90    4.80
 -19  -6  19   47.70    7.80
  19   6 -19   47.00    4.90
  19   6 -19   51.09    5.40
  19   6 -19   59.39    9.40
  19   6 -19   46.90    9.70
  19   6 -19   53.29   10.10
  19   6 -19   38.10    4.30
 -19  -5  19   10.90    3.20
 -19  -5  19   13.50    3.10
 -19  -5  19   11.50    7.60
 -19  -5  19    5.70    5.80
 -19  -5  19   13.00    3.00
  19   5 -19   13.00    6.50
  19   5 -19    6.90    5.80
  19   5 -19   16.20    3.30
  19   5 -19   12.40    2.40
  19   5 -19   10.40    6.50
  19   5 -19    8.00    2.80
 -19  -4  19    7.60    2.70
 -19  -4  19    6.80    2.70
 -19  -4  19    5.90    5.80
 -19  -4  19   15.20    3.30
 -19  -4  19   12.50    7.30
  19   4 -19    8.00    3.20
  19   4 -19   11.10    6.20
  19   4 -19    9.90    2.70
  19   4 -19    9.20    5.70
  19   4 -19   14.90    7.00
  19   4 -19   10.20    3.40
 -19  -3  19   17.00    7.60
 -19  -3  19   28.20    6.80
 -19  -3  19   20.50    3.50
 -19  -3  19   24.40    3.50
  19   3 -19   20.40    7.10
  19   3 -19   22.60    6.90
  19   3 -19   27.30    7.00
  19   3 -19   22.70    3.20
  19   3 -19   23.40    3.70
  19   3 -19   26.50    3.20
 -19  -2  19    3.80    2.70
 -19  -2  19    1.10    2.50
 -19  -2  19    0.70    5.70
 -19  -2  19   -3.60    6.60
  19   2 -19    2.50    2.80
  19   2 -19    1.50    5.60
  19   2 -19    1.10    2.30
  19   2 -19    4.20    5.20
 -19  -1  19   -5.40    5.60
 -19  -1  19   -6.60    6.70
 -19  -1  19   -4.80    7.10
 -19  -1  19   -3.70    2.20
 -19  -1  19   -1.20    2.50
  19   1 -19   -1.30    5.30
  19   1 -19    1.40    2.30
  19   1 -19    0.90    2.30
  19   1 -19    3.10    2.90
 -19   0  19   -4.90    4.40
 -19   0  19   -2.90    2.40
 -19   0  19   -1.20    6.60
 -19   0  19   -5.30    6.60
 -19   0  19   -3.90    5.70
 -19   0  19    1.80    2.50
  19   0 -19    0.80    2.20
  19   0 -19   -0.60    2.50
  19   0 -19    6.10    2.90
  19   0 -19   -1.10    5.50
 -19   1  19   -6.90    5.30
 -19   1  19   -6.40    7.40
 -19   1  19    2.30    2.60
 -19   1  19    3.20    6.80
 -19   1  19    0.80    4.50
  19  -1 -19    0.90    2.30
  19  -1 -19    0.20    5.50
  19  -1 -19    1.00    2.60
  19  -1 -19   -2.40    2.50
 -19   2  19    0.70    6.80
 -19   2  19    6.10    5.00
 -19   2  19    2.20    2.70
 -19   2  19   -4.20    7.30
 -19   2  19   -5.70    5.30
  19  -2 -19    7.60    6.10
  19  -2 -19   -0.70    2.60
  19  -2 -19   -0.90    2.80
 -19   3  19   14.50    8.40
 -19   3  19   19.40    6.80
 -19   3  19   24.20    3.70
 -19   3  19   26.70    8.10
 -19   3  19   20.60    6.00
  19  -3 -19   19.30    3.70
  19  -3 -19   18.90    3.60
  19  -3 -19   28.70    7.60
 -19   4  19    7.70    5.30
 -19   4  19    7.30    7.50
 -19   4  19    9.50    3.10
 -19   4  19    3.10    8.20
 -19   4  19    7.40    6.00
  19  -4 -19    7.00    1.60
  19  -4 -19   10.80    3.30
  19  -4 -19    1.10    2.90
  19  -4 -19    5.90    6.00
 -19   5  19   18.90    8.00
 -19   5  19   11.60    6.00
 -19   5  19   15.60    3.40
 -19   5  19   10.10    5.30
 -19   5  19    7.40    8.90
  19  -5 -19   10.40    3.40
  19  -5 -19   13.80    3.50
  19  -5 -19   16.80    6.80
  19  -5 -19   10.10    2.00
 -19   6  19   40.70    7.70
 -19   6  19   50.09    5.30
 -19   6  19   35.90    9.50
 -19   6  19   54.89   12.30
 -19   6  19   50.09    4.90
 -19   6  19   53.59    8.30
  19  -6 -19   48.00    5.40
  19  -6 -19   65.39    9.60
  19  -6 -19   48.90    4.90
  19  -6 -19   51.39    5.50
 -19   7  19    9.00    8.40
 -19   7  19    7.10    5.70
 -19   7  19    7.40    3.50
 -19   7  19    3.50    5.10
  19  -7 -19   -1.40    3.00
  19  -7 -19    3.60    3.40
  19  -7 -19    7.80    6.50
  19  -7 -19    3.50    2.50
  19  -7 -19    1.70    2.00
 -19   8  19   -0.50    3.30
 -19   8  19   -1.20    2.40
 -19   8  19   -5.30    8.30
 -19   8  19    4.40    5.70
 -19   8  19   -1.90    4.80
 -19   8  19   -3.70    9.20
  19  -8 -19   -2.40    3.30
  19  -8 -19   -0.90    3.20
  19  -8 -19   -1.70    6.10
  19  -8 -19   -2.50    2.50
  19  -8 -19    1.40    2.10
 -19   9  19    0.30    5.50
 -19   9  19   -5.60    4.70
 -19   9  19   -3.50    3.20
 -19   9  19   -1.20    8.20
 -19   9  19  -12.70    8.90
  19  -9 -19   -0.80    3.30
  19  -9 -19   -0.50    2.30
  19  -9 -19   -3.50    5.10
  19  -9 -19   -2.60    2.60
  19  -9 -19   -0.50    5.80
 -19  10  19   -7.90    9.20
 -19  10  19   -0.40    5.40
 -19  10  19    6.10    5.70
 -19  10  19    0.00    3.20
  19 -10 -19   -1.30    6.00
  19 -10 -19   -1.90    2.90
  19 -10 -19    7.40    3.70
  19 -10 -19    2.20    2.60
  19 -10 -19    3.00    3.60
 -19  11  19   26.40    6.90
 -19  11  19   18.70    6.80
 -19  11  19   26.40   11.70
 -19  11  19   27.70    4.70
 -19  11  19   17.60   10.40
  19 -11 -19   37.80    7.90
  19 -11 -19   31.10    5.00
  19 -11 -19   29.50    4.30
  19 -11 -19   25.70    4.00
  19 -11 -19   27.60    4.70
 -19  12  19   -7.90    9.20
 -19  12  19  -15.30    9.20
 -19  12  19   -1.80    3.50
 -19  12  19   -8.00    5.10
 -19  12  19   13.80    6.00
  19 -12 -19    3.60    6.00
  19 -12 -19    5.10    4.10
  19 -12 -19   -1.90    3.80
  19 -12 -19   -2.40    2.80
  19 -12 -19    1.10    3.30
 -19  13  19   23.50   10.60
 -19  13  19   -7.30    9.70
 -19  13  19    6.10    3.50
 -19  13  19   -1.60    5.90
 -19  13  19    2.70   10.50
  19 -13 -19   -1.00    3.70
  19 -13 -19    3.00    3.60
  19 -13 -19    2.90    6.00
  19 -13 -19   13.30    3.40
  19 -13 -19   12.90    4.60
 -19  14  19   -8.80    9.90
 -19  14  19   12.10    6.50
 -19  14  19    0.70    4.00
 -19  14  19  -11.70    5.50
 -19  14  19   -8.70    9.80
  19 -14 -19   -3.50    3.80
  19 -14 -19    2.40    4.50
  19 -14 -19   -4.40    3.30
  19 -14 -19    2.40    6.00
  19 -14 -19   -0.30    3.40
 -19  15  19   -0.20   10.20
 -19  15  19  -20.40    9.80
 -19  15  19    2.30    3.70
 -19  15  19    9.90    6.10
  19 -15 -19   -0.80    5.40
  19 -15 -19   -0.80    4.10
  19 -15 -19   -1.60    3.50
  19 -15 -19   -1.90    3.80
  19 -15 -19   -1.80    3.90
 -19  16  19   25.70    5.30
 -19  16  19   27.80   12.40
 -19  16  19   21.00    6.50
 -19  16  19    5.40   11.40
  19 -16 -19   15.60    4.50
  19 -16 -19   13.00    6.40
  19 -16 -19   24.60    4.60
  19 -16 -19   19.00    5.00
  19 -16 -19   27.80    5.30
 -19  17  19    8.40    6.20
 -19  17  19  -17.10   10.40
 -19  17  19    7.00    4.30
 -19  17  19    4.90   13.30
  19 -17 -19    3.60    4.50
  19 -17 -19    2.50    3.90
  19 -17 -19   15.00    5.80
  19 -17 -19   -2.50    4.20
 -20 -16  20    9.90    3.50
 -20 -16  20   12.80   10.80
 -20 -16  20    7.20    6.00
  20  16 -20    7.10    4.00
  20  16 -20   24.10   11.10
 -20 -15  20    1.00    2.80
 -20 -15  20    4.10    5.50
 -20 -15  20    9.00    9.60
 -20 -15  20   -0.10    7.00
  20  15 -20   -2.00    6.50
  20  15 -20    6.10   10.60
  20  15 -20   -0.50    3.00
  20  15 -20    2.70    8.60
 -20 -14  20   14.60    9.30
 -20 -14  20   -4.20    6.90
 -20 -14  20    3.00    2.80
  20  14 -20    0.20    7.90
  20  14 -20    2.40    3.10
  20  14 -20    6.50    6.70
  20  14 -20    9.40   10.30
 -20 -13  20   10.00    5.50
 -20 -13  20   17.90    9.30
 -20 -13  20   15.10    7.50
 -20 -13  20   14.60    3.40
  20  13 -20   12.80    7.00
  20  13 -20   16.50    9.90
  20  13 -20   11.50    3.50
  20  13 -20   21.10    8.60
 -20 -12  20    0.10    6.70
 -20 -12  20    5.00    8.20
 -20 -12  20    3.00    2.70
 -20 -12  20   -5.20    4.30
  20  12 -20    2.10    2.90
  20  12 -20    3.70    7.60
  20  12 -20    1.90    6.10
  20  12 -20    6.90    9.00
 -20 -11  20    5.90    4.50
 -20 -11  20   11.50    3.10
 -20 -11  20    8.40    6.60
 -20 -11  20   15.00    8.40
  20  11 -20   15.40    6.80
  20  11 -20   20.80    3.60
  20  11 -20   32.30   10.40
  20  11 -20    9.30    7.70
 -20 -10  20   -5.70    6.20
 -20 -10  20   -7.50    7.00
 -20 -10  20    0.10    2.40
 -20 -10  20   -6.40    3.60
  20  10 -20    0.50    5.50
  20  10 -20   -3.40    8.10
  20  10 -20    0.90    2.80
  20  10 -20   -3.80    6.80
 -20  -9  20   -0.30    3.90
 -20  -9  20  -10.70    5.50
 -20  -9  20    4.90    2.60
 -20  -9  20    2.00    8.20
 -20  -9  20   -3.60    3.60
  20   9 -20    3.80    2.90
  20   9 -20   -0.90    5.70
  20   9 -20    1.80    7.60
  20   9 -20    4.30    7.30
 -20  -8  20   16.30    8.40
 -20  -8  20   14.60    4.50
 -20  -8  20   23.00    3.60
 -20  -8  20   17.40    3.50
 -20  -8  20   12.30    6.60
  20   8 -20   19.20    3.80
  20   8 -20   25.20    8.10
  20   8 -20   20.50    8.80
  20   8 -20   19.00    7.20
 -20  -7  20   20.70    4.20
 -20  -7  20   23.30    3.60
 -20  -7  20   19.50    8.80
 -20  -7  20   30.10    4.10
  20   7 -20   31.40    4.00
  20   7 -20   35.20    9.50
  20   7 -20   32.60    8.20
  20   7 -20   23.00    2.80
  20   7 -20   27.60    7.40
 -20  -6  20   24.70    8.80
 -20  -6  20   24.00    7.20
 -20  -6  20   22.40    4.10
 -20  -6  20   21.50    4.00
 -20  -6  20   29.00    3.80
  20   6 -20   21.90    8.10
  20   6 -20   35.10    3.40
  20   6 -20   30.70    7.60
  20   6 -20   31.50    4.20
  20   6 -20   33.70    8.40
 -20  -5  20  144.59   16.50
 -20  -5  20  137.59   10.20
 -20  -5  20  131.99   14.40
 -20  -5  20  158.38   10.40
 -20  -5  20  147.59   10.40
  20   5 -20  179.28   16.50
  20   5 -20  139.59   15.10
  20   5 -20  146.89   10.50
  20   5 -20  155.18   14.20
 -20  -4  20   -6.60    6.90
 -20  -4  20   -3.20    5.80
 -20  -4  20    3.40    2.80
 -20  -4  20    3.10    3.00
  20   4 -20    4.20    7.20
  20   4 -20    3.70    2.70
  20   4 -20    2.60    2.30
  20   4 -20    3.80    3.30
  20   4 -20    5.40    6.80
  20   4 -20    8.40    6.80
 -20  -3  20   34.60    4.20
 -20  -3  20   23.50   10.90
 -20  -3  20   23.90    7.10
  20   3 -20   35.20    4.40
  20   3 -20   45.40   11.80
  20   3 -20   44.90    4.70
 -20  -2  20    1.10    9.60
 -20  -2  20    0.50    2.80
 -20  -2  20   -0.30    2.80
  20   2 -20    1.90    3.60
  20   2 -20    1.10   11.00
  20   2 -20    4.00    2.50
 -20  -1  20    8.70    8.00
 -20  -1  20    4.80    5.40
 -20  -1  20    2.80    2.60
 -20  -1  20   -6.40    5.80
  20   1 -20    5.00    3.10
  20   1 -20    7.00    2.60
 -20   0  20   41.30    7.80
 -20   0  20   34.00    4.40
 -20   0  20   42.90   10.00
  20   0 -20   30.20    4.00
  20   0 -20   36.00   14.00
  20   0 -20   39.10    4.70
 -20   1  20    5.10    5.20
 -20   1  20    7.20    3.00
 -20   1  20   -5.10    6.00
 -20   1  20    1.30    7.20
  20  -1 -20   -7.90    7.00
  20  -1 -20    3.20    2.80
  20  -1 -20    3.20    2.90
 -20   2  20   -2.10    4.70
 -20   2  20    1.90    7.30
 -20   2  20    0.70    6.00
 -20   2  20    2.80    2.80
  20  -2 -20   -1.40    9.00
  20  -2 -20    0.10    2.90
  20  -2 -20    4.30    3.00
 -20   3  20   25.30    4.30
 -20   3  20   38.90    9.20
 -20   3  20   40.50    7.80
 -20   3  20   35.40    7.90
 -20   3  20   28.10   13.40
  20  -3 -20   45.10   10.60
  20  -3 -20   39.40    4.60
  20  -3 -20   38.90    4.90
 -20   4  20    2.90    3.30
 -20   4  20    2.00    6.00
 -20   4  20   -4.60    8.60
 -20   4  20    7.30    8.40
 -20   4  20    1.10    5.10
  20  -4 -20    9.70    9.40
  20  -4 -20    2.00    3.10
  20  -4 -20    2.20    3.20
 -20   5  20  157.38   14.50
 -20   5  20  154.48   11.30
 -20   5  20  164.18   19.60
 -20   5  20  132.89   17.00
 -20   5  20  159.28   14.70
  20  -5 -20  142.99    9.30
  20  -5 -20  154.18   11.30
  20  -5 -20  181.68   11.40
  20  -5 -20  131.89   20.30
 -20   6  20   25.90   10.90
 -20   6  20   24.50    4.50
 -20   6  20   33.70    7.20
 -20   6  20   26.70    7.30
  20  -6 -20   25.90    4.50
  20  -6 -20   37.00   13.20
  20  -6 -20   28.70    3.20
  20  -6 -20   32.40    4.90
 -20   7  20   30.60    4.70
 -20   7  20   29.90    7.00
 -20   7  20   23.50   13.90
 -20   7  20   30.50    7.10
 -20   7  20   20.30   10.40
  20  -7 -20   28.40    3.50
  20  -7 -20   26.30    4.50
  20  -7 -20   18.30    4.10
  20  -7 -20   29.30    3.10
 -20   8  20   21.30    6.80
 -20   8  20   13.90    3.90
 -20   8  20    6.80   10.00
 -20   8  20   12.90    9.80
 -20   8  20   21.20    6.90
  20  -8 -20    9.50    3.80
  20  -8 -20   16.10    4.70
  20  -8 -20   20.20    2.90
  20  -8 -20   19.70    3.30
 -20   9  20    2.80    3.80
 -20   9  20    2.50    9.30
 -20   9  20   -7.60    5.10
 -20   9  20   -1.10   10.70
 -20   9  20    9.30    6.10
  20  -9 -20    1.20    8.60
  20  -9 -20    4.00    3.60
  20  -9 -20    1.40    2.20
  20  -9 -20   -1.40    3.40
  20  -9 -20    0.70    2.70
 -20  10  20   -5.30    9.40
 -20  10  20    0.00    5.70
 -20  10  20    6.30    5.60
 -20  10  20   -7.10    9.50
 -20  10  20   -3.80    3.10
  20 -10 -20   -4.30    3.30
  20 -10 -20    4.40    6.90
  20 -10 -20   -0.30    2.40
  20 -10 -20    3.90    3.80
 -20  11  20    7.30    4.40
 -20  11  20   15.00   11.60
 -20  11  20    5.90    6.30
 -20  11  20    4.10   10.10
  20 -11 -20   13.40    3.60
  20 -11 -20   14.90    3.30
  20 -11 -20   16.80    4.40
  20 -11 -20   13.00    7.30
  20 -11 -20    7.60    4.30
 -20  12  20  -19.00    9.40
 -20  12  20   -6.40    9.90
 -20  12  20   -8.40    5.50
 -20  12  20   -1.10    3.50
 -20  12  20    6.30    6.10
  20 -12 -20    3.10    4.10
  20 -12 -20    2.10    6.20
  20 -12 -20   -2.10    3.20
  20 -12 -20   -3.90    3.90
 -20  13  20   15.20    4.90
 -20  13  20   -5.20    9.30
 -20  13  20   24.20   12.20
  20 -13 -20    7.40    3.90
  20 -13 -20   11.70    6.80
  20 -13 -20   13.50    3.90
  20 -13 -20   25.50    5.30
  20 -13 -20   13.50    4.70
 -20  14  20   15.40    6.80
 -20  14  20    4.70   12.00
 -20  14  20    2.40    3.70
  20 -14 -20    6.70    4.30
  20 -14 -20    5.10    3.70
  20 -14 -20    7.70    6.80
  20 -14 -20    6.30    5.30
 -20  15  20  -17.80   10.50
 -20  15  20   17.00    6.50
 -20  15  20    2.20    5.40
 -20  15  20    2.30   11.30
  20 -15 -20    1.70    4.10
  20 -15 -20    1.60    4.70
  20 -15 -20    1.50    3.40
  20 -15 -20    0.10    5.70
 -20  16  20   21.60    6.80
 -20  16  20   -8.80   11.10
  20 -16 -20    9.40    4.10
  20 -16 -20    5.30    4.20
  20 -16 -20    9.20    4.80
  20 -16 -20   15.10    5.80
 -21 -15  21   47.80    8.00
 -21 -15  21   62.89   13.60
 -21 -15  21   57.39   15.40
 -21 -15  21   52.69    5.30
  21  15 -21   59.99    6.50
 -21 -14  21    7.10    5.10
 -21 -14  21    3.60    7.60
  21  14 -21   15.30   10.90
  21  14 -21   11.70    9.10
  21  14 -21   18.90   10.20
 -21 -13  21   21.20    8.20
 -21 -13  21   27.40    4.00
 -21 -13  21   21.90    6.00
 -21 -13  21   36.00   11.10
  21  13 -21   27.40    8.50
  21  13 -21   35.20   11.90
  21  13 -21   37.20    4.60
  21  13 -21   30.70    9.90
 -21 -12  21   -3.40    4.40
 -21 -12  21    7.90    8.30
 -21 -12  21    6.50    2.80
 -21 -12  21    0.90    7.00
  21  12 -21   20.60   10.70
  21  12 -21    5.10    6.50
  21  12 -21    2.40    8.10
  21  12 -21    7.50    3.20
 -21 -11  21    2.00    4.60
 -21 -11  21    9.30    2.90
 -21 -11  21   -0.80    8.30
 -21 -11  21   -4.60    6.60
  21  11 -21    6.90    6.50
  21  11 -21    0.30    2.90
  21  11 -21   10.10    9.70
  21  11 -21    9.20    8.30
 -21 -10  21  -10.50    7.50
 -21 -10  21  -13.90    6.40
 -21 -10  21    0.50    2.50
  21  10 -21    4.90    9.40
  21  10 -21   -1.00    7.20
  21  10 -21    0.10    6.20
  21  10 -21    1.60    3.00
 -21  -9  21   -0.20    7.70
 -21  -9  21  -11.90    6.00
 -21  -9  21   -8.40    3.70
 -21  -9  21    2.00    2.70
  21   9 -21   -0.90    2.90
  21   9 -21   -2.90    6.70
  21   9 -21   -1.70    8.50
  21   9 -21    1.10    6.10
 -21  -8  21   -1.70    8.10
 -21  -8  21    3.50    2.60
 -21  -8  21   -8.20    3.50
 -21  -8  21  -14.50    5.70
  21   8 -21   -7.30    6.60
  21   8 -21   -0.30    3.00
  21   8 -21    2.50    8.20
  21   8 -21   -5.30    5.50
 -21  -7  21    7.80    3.00
 -21  -7  21    4.80    3.60
 -21  -7  21    8.30    8.40
 -21  -7  21    5.10    6.90
  21   7 -21   15.00    2.40
  21   7 -21    6.10    6.40
  21   7 -21   22.90    8.10
  21   7 -21   10.80    8.80
  21   7 -21    7.90    3.20
 -21  -6  21    1.30    7.70
 -21  -6  21    1.60    6.30
 -21  -6  21   -0.50    3.00
 -21  -6  21    3.20    2.80
  21   6 -21    7.00    4.10
  21   6 -21    4.60    7.50
  21   6 -21    2.60    6.10
  21   6 -21    0.10    6.90
  21   6 -21    1.20    3.10
 -21  -5  21    6.70    8.10
 -21  -5  21    6.90    7.00
 -21  -5  21   11.50    3.00
 -21  -5  21   10.80    2.90
  21   5 -21   14.90    2.60
  21   5 -21    9.20    7.70
  21   5 -21   26.10    7.30
  21   5 -21    7.00    3.20
  21   5 -21   17.30    7.50
 -21  -4  21    1.00    8.60
 -21  -4  21    6.50    2.90
  21   4 -21   -0.80    2.20
  21   4 -21    1.70    5.70
  21   4 -21    2.00    3.20
  21   4 -21    0.00    6.90
 -21  -3  21   17.80    3.50
 -21  -3  21    4.00    8.10
 -21  -3  21   24.20    9.60
 -21  -3  21   18.70    9.10
  21   3 -21   30.60    3.50
  21   3 -21   25.40    4.00
  21   3 -21   30.30    8.20
 -21  -2  21   -0.90    7.70
 -21  -2  21   -9.20    6.30
 -21  -2  21   -8.40    7.50
 -21  -2  21   -1.40    2.70
  21   2 -21    1.10    6.70
  21   2 -21    5.60    2.70
  21   2 -21    1.90    3.10
 -21  -1  21   -4.40    7.70
 -21  -1  21  -12.90    7.60
 -21  -1  21   -2.50    2.70
 -21  -1  21    0.70    5.20
  21   1 -21    1.50    6.20
  21   1 -21   -3.00    2.80
  21   1 -21    2.60    2.80
 -21   0  21   -1.20    2.70
 -21   0  21   -2.90    5.10
 -21   0  21  -12.40    6.20
 -21   0  21   -2.00    7.90
 -21   0  21   -5.50    8.60
  21   0 -21    3.70    3.10
  21   0 -21    1.10    2.70
  21   0 -21   -0.20    6.60
 -21   1  21  -14.30    5.70
 -21   1  21   -6.00    8.70
 -21   1  21   -1.10    2.90
 -21   1  21    1.40    5.40
 -21   1  21   -4.50    8.10
  21  -1 -21   -3.20    2.90
  21  -1 -21   -2.70    2.70
  21  -1 -21   -1.20    6.70
 -21   2  21  -14.10    8.20
 -21   2  21    1.20    3.10
 -21   2  21    0.80    8.40
 -21   2  21   -8.10    6.40
 -21   2  21    8.80    6.40
  21  -2 -21    1.00    3.00
  21  -2 -21   -1.90    6.90
  21  -2 -21   -0.90    3.00
 -21   3  21   25.00    4.80
 -21   3  21   20.90    7.40
 -21   3  21   14.40   10.20
 -21   3  21   21.80    9.20
 -21   3  21   29.90    8.60
  21  -3 -21   18.80    4.20
  21  -3 -21   25.40    7.80
  21  -3 -21   29.40    4.30
 -21   4  21  -15.00    8.20
 -21   4  21   -4.60    8.40
 -21   4  21    0.70    8.70
 -21   4  21    1.50    6.10
 -21   4  21   -3.30    4.50
  21  -4 -21   -1.40    3.20
  21  -4 -21    1.00    3.20
  21  -4 -21    0.60    7.00
 -21   5  21   11.50    9.20
 -21   5  21    7.60    6.60
 -21   5  21    6.10   10.10
  21  -5 -21   16.20    4.10
  21  -5 -21   17.10    7.70
  21  -5 -21   17.00    4.30
 -21   6  21    5.20    9.20
 -21   6  21   -2.30    9.40
 -21   6  21   11.90    6.60
  21  -6 -21    6.20    7.30
  21  -6 -21    0.10    3.80
  21  -6 -21    0.60    1.50
 -21   7  21   12.60    6.50
 -21   7  21    9.10    8.40
 -21   7  21   -3.50   10.20
 -21   7  21   -1.10    9.50
  21  -7 -21   10.10    2.10
  21  -7 -21   17.50    7.40
  21  -7 -21   13.90    4.20
  21  -7 -21   14.30    4.20
 -21   8  21   -2.00    6.10
 -21   8  21    3.00   10.60
 -21   8  21    4.90    4.90
 -21   8  21   -9.80    9.10
  21  -8 -21   -5.90    3.40
  21  -8 -21    2.10    6.70
  21  -8 -21   -0.40    3.70
  21  -8 -21    4.90    2.50
  21  -8 -21    0.40    2.00
 -21   9  21    5.00    6.50
 -21   9  21  -13.50    9.40
 -21   9  21   -4.90    4.60
 -21   9  21   -9.60    5.40
 -21   9  21  -15.50    9.20
  21  -9 -21   -0.90    2.20
  21  -9 -21   -3.40    2.60
  21  -9 -21   -1.80    3.70
  21  -9 -21   -1.80    6.40
  21  -9 -21    0.30    3.60
 -21  10  21    0.30    6.10
 -21  10  21   -6.60    3.70
 -21  10  21  -15.30   10.60
 -21  10  21   -6.90    5.80
 -21  10  21  -13.60    9.90
  21 -10 -21   -7.70    6.20
  21 -10 -21   -4.60    3.50
  21 -10 -21   -2.10    3.70
  21 -10 -21    0.20    2.40
 -21  11  21   -6.90    6.00
 -21  11  21   16.90    7.10
 -21  11  21   -2.50   10.70
 -21  11  21    1.40   10.40
 -21  11  21    4.70    4.30
  21 -11 -21    4.40    2.80
  21 -11 -21    8.50    4.50
  21 -11 -21    4.00    3.30
  21 -11 -21    2.90    4.20
  21 -11 -21    9.20    7.10
 -21  12  21  -11.50   10.40
 -21  12  21   -0.70    3.50
 -21  12  21    7.50   11.20
 -21  12  21   -1.50    6.30
 -21  12  21   18.50    6.90
  21 -12 -21   10.00    4.60
[truncated: 12,472,285 more chars]
